# Supplementary material for: Glioblastoma Cells Expressing Oncogenic EGFR Release Multiple Extracellular Vesicle Subpopulations Positive or Negative for EGFR
Source: J Extracell Biol. 2026 Apr 7;5(4):e70134. doi: 10.1002/jex2.70134 (PMC13054837; doi:10.1002/jex2.70134)
Supplement: Supplementary file 2 — Supplementary Table 1. Proteome of glioma extracellular vesicles enriched or depleted for EGFR—significant differences [file JEX2-5-e70134-s002.xlsx]

## Sheet: Sheet1
Supplementary Table 2 - EV Proteomics - Significant changes - Genes	Protein.Ids	EGFR-Positive_1	Positive_2	Positive_3	Positive_4	EGFR-Negative_1	Negative_2	Negative_3	Negative_4	Pos/Neg differential exp	Pos/Neg p.val
SLC16A1	P53985	17.942	16.6922	17.6028	17.0501	12.9865	12.8595	13.1358	13.4744	4.2077	6.4806e-08
SLC7A5	Q01650	19.9342	19.4515	20.1511	19.5278	16.2856	15.8069	14.8127	15.9336	4.05646	2.27383e-07
SLC3A2	P08195	20.3439	19.4789	20.1648	19.8469	16.2006	16.2312	15.6353	16.2689	3.8746	3.81769e-08
ATP1B3	P54709	18.6717	17.6401	18.4428	18.133	15.1001	14.4539	13.8676	14.463	3.7508	3.27113e-07
SLC6A8	P48029	16.4204	15.8149	16.256	15.3833	11.272	13.0538	11.3835	13.1678	3.74935	1.24923e-05
CDCP1	Q9H5V8	18.3796	17.6482	18.3997	17.8081	14.2349	14.804	14.1817	14.362	3.66326	6.24305e-08
GNAI3	P08754	18.7527	17.8835	18.7756	17.8463	15.5427	14.4744	14.1255	14.5576	3.63949	1.34468e-06
SLC1A5	Q15758	19.1189	18.2904	19.1819	18.2419	14.57	15.6283	14.8584	15.2888	3.62192	5.4534e-07
PHLDA2	Q53GA4	18.521	17.5433	18.1357	17.6554	14.7721	13.9906	13.8957	14.8999	3.57426	5.95188e-07
SLC19A1	P41440	15.8218	15.0368	15.3328	15.3064	12.9654	11.2804	11.5488	11.9486	3.43864	2.43671e-06
MYO1C	O00159	17.4672	16.662	17.6412	16.6706	13.6183	13.6332	13.4869	13.9963	3.42655	2.66785e-07
EPHA2	P29317	17.753	16.8953	17.6306	17.031	14.1506	14.3622	13.6564	14.3453	3.19886	4.10279e-07
ITGB1	P05556	19.3366	19.2897	19.6877	18.9911	15.9507	16.4007	16.1063	16.1158	3.18292	6.18793e-08
IQGAP1	P46940	17.6176	17.2247	18.1484	16.9242	14.4047	14.3944	14.1773	14.2378	3.17515	4.48017e-07
ITGA2	P17301	16.661	16.8098	17.4511	16.7978	13.8811	14.367	13.365	13.412	3.17363	7.04812e-07
PLP2	Q04941	17.8172	17.4774	17.8258	17.1378	15.1224	14.2877	13.7807	14.4858	3.14539	1.30529e-06
RP2	O75695	14.8814	14.6622	15.4691	14.7617	11.4987	12.0806	11.8235	11.8045	3.14179	1.7062e-07
GNG12	Q9UBI6	19.9004	18.9448	19.7011	19.0079	16.7444	16.3604	15.757	16.1558	3.13413	1.23803e-06
SLC29A1	Q99808	18.4879	17.8211	18.5797	18.2451	15.4768	15.334	14.4008	15.3966	3.13138	9.65161e-07
PVR	P15151	16.9557	16.0217	16.5022	15.9407	12.9509	12.9549	13.004	14.0094	3.12527	2.3284e-06
SLC30A1	Q9Y6M5	15.0549	13.9607	14.5959	14.3723	11.3211	11.491	11.3313	11.3404	3.125	2.42061e-07
SNAP23	O00161	16.9776	16.0971	16.7634	15.8983	13.5786	13.2608	13.3111	13.1235	3.1156	5.93735e-07
CLIC4	Q9Y696	18.0689	17.6258	18.4028	17.0168	14.9184	14.4297	14.4363	14.8839	3.1115	1.62891e-06
MARCKS	P29966	18.7874	18.0692	18.7124	17.943	14.4872	15.6687	16.0792	14.8376	3.10984	8.60985e-06
BSG	P35613	20.0718	19.0724	19.4711	19.0581	15.9973	16.4165	16.1223	16.7187	3.10463	7.6408e-07
ITGA3	P26006	18.2193	18.2871	18.7611	17.8952	14.8253	15.6283	15.2024	15.1258	3.09524	3.35869e-07
PHLDA1	Q8WV24	15.6263	14.314	15.3294	14.5463	11.3497	11.7013	11.8907	12.7024	3.04298	1.00741e-05
YES1	P07947	17.1199	16.1131	17.1618	16.3324	14.0904	13.4017	13.6498	13.4879	3.02433	1.48262e-06
MSN	P26038	20.6876	20.2226	21.1134	20.2079	17.1705	17.9049	17.3476	17.7821	3.00661	8.56679e-07
CYBRD1	Q53TN4	15.5227	15.2578	15.7831	14.5683	13.1095	12.3853	12.1005	11.5126	3.006	1.09587e-05
FAS	P25445	15.7354	14.9639	15.6651	14.8797	12.2295	11.8248	12.3773	12.8738	2.98468	1.78497e-06
MARCKSL1	P49006	18.807	17.8968	18.4755	18.4144	15.0361	15.7988	15.8503	15.1191	2.94735	1.22848e-06
HLA-A	P04439	19.45	18.9257	19.3346	18.4745	16.2703	16.1054	15.4973	16.5646	2.93681	2.17531e-06
EMP3	P54852	16.4054	16.1901	16.5078	15.8582	13.9093	12.8146	13.4892	13.0251	2.93081	1.21664e-06
STXBP3	O00186	16.1577	15.0168	16.0505	14.9804	12.5609	12.4112	13.1581	12.3781	2.92428	5.7201e-06
GNG10	P50151	16.5423	16.0187	16.6643	16.264	13.16	13.6252	13.7609	13.2779	2.91631	2.62924e-07
MPZL1	O95297	18.2628	17.8304	18.21	17.425	15.2394	15.1432	14.5964	15.1013	2.91197	5.79362e-07
EGFR	P00533a	20.3616	19.0647	19.7505	19.7747	16.9532	16.7911	16.2507	17.3737	2.89569	4.79265e-06
GNB4	Q9HAV0	15.6814	14.944	15.9163	14.9712	12.6754	13.3637	11.2168	12.6837	2.89334	5.91587e-05
HLA-H	P01893	18.9369	18.5458	19.0886	18.5503	16.1076	15.7336	15.4619	16.3344	2.871	6.08e-07
MICA	Q29983	15.6125	14.483	15.0292	13.9576	11.5291	12.5639	11.41	12.1445	2.85869	2.48279e-05
CPNE8	Q86YQ8	17.95	18.4522	19.0049	18.9128	16.3806	15.9701	15.1781	15.4305	2.84015	6.81471e-06
SLC29A2	Q14542	14.7748	14.7513	15.4025	14.2614	12.0223	11.7243	12.1565	11.9425	2.83612	8.76833e-07
GOLGA7	Q7Z5G4	15.8612	15.4318	16.0536	15.1321	13.0447	13.0278	12.4902	12.6904	2.80643	9.19422e-07
EZR	P15311	19.1315	18.2287	19.0392	18.5244	15.825	16.0325	15.8863	16.0937	2.77159	6.34801e-07
IST1	P53990	17.3705	18.1839	18.5066	17.6186	15.2335	15.2506	15.2672	14.8576	2.76773	1.83084e-06
CD70	P32970	14.6484	13.7916	14.6761	13.5692	11.591	11.4499	11.3514	11.2492	2.76098	2.67053e-06
GNG5	P63218	18.6649	18.4633	19.0689	18.2751	16.1727	16.0073	15.4695	15.7882	2.75859	7.3105e-07
HLA-E	P13747	15.3446	14.4406	14.4988	14.0795	10.9947	12.8247	11.2159	12.3444	2.74596	9.08092e-05
MYO1B	O43795	16.144	15.3282	16.3138	15.2225	13.2695	12.9031	13.1646	12.7154	2.739	3.39992e-06
PTGFRN	Q9P2B2	17.1743	17.3361	17.7431	16.3705	14.2381	14.6246	13.8758	14.9873	2.72456	1.20942e-05
CD276	Q5ZPR3	16.6021	16.0977	16.5329	15.9552	14.0679	13.6453	13.0379	13.5615	2.71882	1.7019e-06
AIDA	Q96BJ3	15.6848	14.2576	15.0938	14.6981	13.7907	11.9474	11.7946	11.3951	2.70159	0.000328479
SLC38A1	Q9H2H9	15.8065	15.4908	16.1237	15.2031	12.7881	13.1761	12.8469	13.0103	2.70068	7.19506e-07
SLC7A6	Q92536	15.0692	14.1436	14.8798	14.2368	12.9445	11.3694	11.9701	11.2781	2.69182	4.17119e-05
HLA-B	P01889	18.6359	18.116	18.4732	17.7456	15.5717	15.5131	15.0994	16.0245	2.69048	2.22989e-06
CTNNA1	P35221	17.8622	17.0012	17.8403	17.0376	14.7449	14.613	14.8226	14.8125	2.68704	1.29784e-06
CMTM6	Q9NX76	14.1316	13.9902	14.1575	13.7693	11.2728	11.3807	11.5404	11.1554	2.67483	1.35826e-07
TACSTD2	P09758	16.3772	15.7362	16.1955	15.6587	13.5079	13.9202	12.0902	13.7675	2.67045	4.92345e-05
ITGA6	P23229	16.3691	16.1011	16.6635	15.9325	13.3568	13.9901	13.5404	13.5666	2.65305	7.22169e-07
ACTN4	O43707	17.7805	17.4166	18.3651	17.1843	14.7692	15.1053	15.2141	15.0554	2.65062	2.56746e-06
ANXA1	P04083	18.309	17.7427	18.5309	17.8288	15.7341	15.361	15.5319	15.185	2.64989	9.6146e-07
FRMD8	Q9BZ67	14.5805	13.2961	15.0427	14.2439	11.6721	11.6536	11.5268	11.7538	2.63922	1.54212e-05
CLIC1	O00299	17.8474	17.2753	18.2535	17.4066	15.4131	15.1331	14.8628	15.0325	2.58533	2.0617e-06
LYN	P07948	14.6936	13.737	14.4944	14.0305	11.8302	11.3922	12.4682	10.9772	2.57194	2.39267e-05
VAMP3	Q15836	14.0829	15.2099	14.3124	13.1853	11.449	11.9031	11.4975	11.6785	2.56561	4.72871e-05
ANXA6	P08133	17.6242	17.3198	18.0987	17.6058	15.3406	15.186	14.6152	15.255	2.56296	1.51263e-06
RAP2C	Q9Y3L5	15.5339	14.7765	15.7452	14.8739	12.065	12.5385	12.3455	13.7299	2.56265	5.49935e-05
PLXNB2	O15031	16.3683	15.4608	16.3885	15.6123	13.5873	13.481	13.0405	13.4802	2.56024	3.47354e-06
RRAS	P10301	17.6994	17.6752	18.5284	16.9873	15.4361	14.9135	15.1282	15.3752	2.50931	1.31751e-05
F11R	Q9Y624	16.1865	16.413	16.8668	15.7057	13.7872	14.0737	13.4533	13.8537	2.50101	4.29537e-06
ACTB	P60709	17.2573	16.3861	16.3063	16.4313	13.0429	14.3426	14.5619	14.4992	2.48355	5.66963e-05
HLA-C	P10321	16.6176	15.695	16.4418	15.7567	13.9393	13.7574	13.4732	13.4144	2.48172	3.95997e-06
MAGEB1	P43366	14.0768	16.7488	14.8787	14.6133	12.1434	13.0205	14.0178	11.212	2.48095	0.00405555
RRAS2	P62070	15.2108	14.5511	15.1521	14.1686	12.5812	12.2582	11.9801	12.4212	2.46047	5.7127e-06
SCAMP4	Q969E2	14.6283	14.7148	14.4401	13.178	12.7133	11.9405	11.4878	10.9839	2.45893	0.000213531
GNAI2	P04899	18.313	17.8391	18.6258	17.7899	15.7829	15.7724	15.3913	15.7905	2.45765	1.91225e-06
CYSTM1	Q9H1C7	16.4691	16.5482	16.8793	16.3322	14.3429	14.4566	13.539	14.0755	2.45371	2.47489e-06
CD47	Q08722	18.3878	18.0026	18.4778	17.616	15.7192	15.5476	15.3251	16.1254	2.4417	4.13872e-06
TSPAN15	O95858	15.9245	14.9114	16.2674	14.8394	14.729	14.1752	11.5039	11.7726	2.44052	0.00663131
SLC1A4	P43007	15.8574	15.1667	16.0929	14.7417	12.8145	13.4694	12.6837	13.1344	2.43916	2.35823e-05
STX4	Q12846	15.5115	14.8167	15.4704	14.609	12.8947	12.7698	12.6805	12.4299	2.40816	3.81399e-06
NIBAN1	Q9BZQ8	15.0175	14.5163	15.4439	13.9526	12.3557	13.3475	11.9523	11.6424	2.4081	0.000189809
ATP1A1	P05023	20.4269	19.4924	20.3056	19.9131	17.7132	17.6014	17.4122	17.7942	2.40428	2.54988e-06
RAB13	P51153	16.1024	15.4919	16.2317	15.2975	14.9475	14.2154	13.2165	11.2613	2.3707	0.00519325
RFTN1	Q14699	14.7771	14.1627	14.4303	13.4442	11.7616	11.8113	12.468	11.3214	2.36298	3.7238e-05
RELL1	Q8IUW5	14.4186	13.6274	14.1171	13.4724	11.7382	11.7348	11.2699	11.4859	2.35165	4.45128e-06
NHERF1	O14745	17.1308	16.2656	17.1319	16.266	14.2854	14.7211	14.1331	14.2497	2.3513	8.5885e-06
CD99	P14209	18.6982	18.3887	18.5642	17.8827	15.5798	16.3088	15.8333	16.4546	2.33929	7.46601e-06
ACSL4	O60488	16.1329	15.2721	16.1748	15.3054	13.5325	14.0766	12.884	13.085	2.32679	3.95374e-05
CTNND1	O60716	17.7691	16.689	17.6192	16.8282	14.8948	14.9903	14.9555	14.7636	2.32531	8.92587e-06
ANXA11	P50995	17.2451	16.8801	17.2468	17.491	15.377	14.8756	14.622	14.7256	2.31572	2.57421e-06
TMEM123	Q8N131	15.7248	17.2627	17.3798	15.3698	13.5054	15.224	14.3269	13.4286	2.31302	0.00171233
FDPS	P14324	16.6585	16.1677	16.9375	15.9687	14.2676	13.9708	13.9463	14.296	2.3129	4.71916e-06
SLC6A6	P31641	14.5299	14.5027	15.4126	14.2258	12.0566	12.5796	12.7086	12.0861	2.31004	1.60745e-05
ANPEP	P15144	20.3464	20.5683	20.8173	20.2153	18.1992	18.4503	17.799	18.268	2.30775	1.86479e-06
GAP43	P17677	14.3315	13.7759	14.8787	14.3626	11.2586	12.9414	13.1024	10.8357	2.30265	0.00113899
CLDND1	Q9NY35	15.2387	15.7045	15.9093	15.0153	12.9835	13.628	13.4607	12.6029	2.29818	1.78662e-05
GNAS	P63092	17.7125	17.3246	18.2577	17.0444	15.3575	15.353	15.0839	15.367	2.29444	8.98308e-06
AXL	P30530	15.9875	14.4819	15.3814	14.8555	12.5202	13.0576	12.7401	13.2131	2.2938	4.34831e-05
NIBAN2	Q96TA1	16.307	16.3147	17.2291	16.0344	13.6917	14.5128	14.3549	14.2038	2.2805	2.08592e-05
NECTIN2	Q92692	15.325	14.8539	15.6809	14.6304	12.2555	13.2423	11.5132	14.3913	2.27197	0.00193329
SLC12A2	P55011	16.8752	15.5033	16.2419	15.8942	13.2508	13.5165	14.4451	14.2174	2.27121	9.25243e-05
IGSF8	Q969P0	18.1985	18.7848	19.0948	18.0793	16.3259	16.342	15.9163	16.4922	2.27023	9.69496e-06
FASN	P49327	17.148	16.8215	17.4586	16.7881	14.915	14.4571	14.8711	14.9108	2.26552	2.29376e-06
DSG2	Q14126	14.6099	13.2557	14.1483	13.3928	11.2316	11.9782	11.6816	11.4971	2.25451	4.56091e-05
SLC39A14	Q15043	14.6867	13.8979	14.0172	13.7889	11.5172	12.4359	11.9385	11.4894	2.2524	1.76332e-05
RDX	P35241	18.4051	17.6523	18.531	17.7451	15.4888	15.7986	15.833	16.2136	2.2499	1.01837e-05
LGALS1	P09382	18.2359	17.7194	18.3781	17.4805	15.6692	15.6383	15.4054	16.114	2.24674	8.47849e-06
SLC52A2	Q9HAB3	15.0257	14.2359	15.0446	14.6437	12.4938	12.5768	11.7184	13.1757	2.24631	4.58081e-05
EHD4	Q9H223	17.1149	16.7823	17.3068	16.0997	14.5463	14.7598	14.1725	14.8598	2.24134	2.03355e-05
SLC39A10	Q9ULF5	15.0625	14.6546	15.0588	14.0268	12.5542	12.9684	11.4769	12.8516	2.23789	0.000126018
STOM	P27105	18.1121	17.1206	17.7246	17.5048	15.8156	15.3722	15.3287	15.0057	2.23497	1.01868e-05
UBL5	Q9BZL1	14.2919	14.0239	13.7893	13.679	11.8944	11.2757	11.3861	12.3074	2.2301	1.22146e-05
UBL3	O95164	15.646	15.3954	15.7692	14.7626	13.0562	13.2487	13.8258	12.5693	2.21832	4.20161e-05
TPBG	Q13641	14.4658	14.1908	14.956	13.7609	11.4767	12.5561	12.1977	12.2798	2.2158	4.03573e-05
ECE1	P42892	15.4265	15.861	16.0918	15.4271	13.4624	13.9573	13.3873	13.1918	2.20192	6.23344e-06
SLC47A1	Q96FL8	13.7748	13.2289	14.3107	13.5009	11.4324	11.253	11.823	11.5364	2.19265	1.08176e-05
CDH2	P19022	16.3568	15.2651	15.79	15.4133	13.0384	13.7781	13.1863	14.0627	2.18994	4.70476e-05
CD9	P21926	20.7418	21.2459	21.4037	20.5055	19.1098	19.0496	18.3775	18.6294	2.18263	1.44231e-05
TMBIM1	Q969X1	15.8687	15.8513	16.0136	14.8754	14.5509	13.6183	11.6734	14.1144	2.16299	0.00313742
PKP2	Q99959	14.3333	13.1358	13.6991	13.4082	11.9912	11.3618	11.6558	10.9865	2.1453	4.80614e-05
ADAM9	Q13443	15.5973	15.6001	15.9825	14.8356	13.864	13.1461	13.0714	13.3642	2.14247	2.69288e-05
NRAS	P01111	18.6733	18.039	18.654	17.8903	16.2217	16.6332	15.8038	16.0391	2.1397	1.58147e-05
CD109	Q6YHK3	17.8926	17.6251	17.9765	17.0757	15.3956	15.5716	15.2347	15.8118	2.13905	8.97803e-06
SLC16A7	O60669	14.164	13.7121	14.7373	13.1468	12.3987	11.5923	12.0468	11.1793	2.13576	0.000213583
BAG2	O95816	14.9257	14.2802	14.854	13.9543	12.7743	11.5442	12.2705	12.8965	2.13219	0.000114424
SLCO4A1	Q96BD0	13.9985	13.6802	14.2304	13.5286	11.9039	11.3218	11.8522	11.8965	2.11586	6.0756e-06
ITGAV	P06756	16.0938	15.6538	16.3854	15.4629	13.9046	14.0945	12.9672	14.1719	2.11444	6.79816e-05
SLC5A6	Q9Y289	14.8097	14.3389	14.8045	14.2493	12.5345	12.6697	12.5142	12.0434	2.11014	5.25008e-06
SLC2A1	P11166	17.8501	17.1396	17.6474	17.6566	15.7663	15.4565	14.9935	15.6501	2.10681	8.5719e-06
RAB5C	P51148	15.3119	15.1701	15.6087	15.0054	12.6805	13.7896	13.1882	13.0267	2.10276	1.70343e-05
ADSL	P30566	14.1018	13.4341	14.3765	13.8967	12.2681	11.9273	11.4036	11.8015	2.10213	1.78513e-05
NCAM2	O15394	16.5651	15.8894	16.4701	16.2046	13.6474	14.3195	14.7705	13.9896	2.10057	2.40199e-05
LRP8	Q14114	13.2756	13.863	14.0708	12.7576	11.0821	11.4332	11.9593	11.1045	2.09697	8.90306e-05
CXADR	P78310	15.3385	15.548	15.8643	15.3489	13.0734	13.7338	13.8396	13.1316	2.08033	1.06777e-05
PXDN	Q92626	16.5413	16.5425	17.0961	17.1176	15.0805	14.3162	14.4855	15.0967	2.07969	1.70076e-05
SLC39A6	Q13433	14.0917	13.2811	13.9744	13.2797	11.1127	11.6847	12.5388	10.986	2.07622	0.000219699
SPHK1	Q9NYA1	14.0842	12.6527	13.6481	13.341	11.6396	11.6108	11.3642	10.8235	2.07199	9.05352e-05
CHMP6	Q96FZ7	16.2667	16.1474	16.5753	15.6537	13.4578	14.5019	14.1833	14.2155	2.07116	3.23915e-05
MCAM	P43121	15.7749	16.6091	17.0985	16.0555	13.7929	14.8097	14.7471	13.9584	2.05747	0.000174487
CTNNB1	P35222	16.648	15.7476	16.6245	15.8672	13.7571	14.1074	14.232	14.5729	2.05446	3.47853e-05
HMGCS1	Q01581	15.5344	14.8921	15.656	14.6924	13.2805	12.8493	13.0369	13.4409	2.04184	2.43072e-05
ZYX	Q15942	14.3552	13.3674	14.0726	13.5307	11.9124	11.5703	11.4421	12.2372	2.04099	3.56795e-05
PLS3	P13797	17.9865	17.1699	17.9301	17.3223	15.466	15.4277	15.7023	15.713	2.02497	1.07907e-05
UAP1	Q16222	16.0896	15.2467	16.2026	15.1828	13.2101	13.8288	13.8412	13.7929	2.01219	5.52723e-05
PLCB3	Q01970	14.2727	13.7161	14.6798	13.8193	11.4298	12.483	12.3908	12.1418	2.01064	7.14934e-05
GLIPR2	Q9H4G4	14.4929	14.7605	15.1564	14.041	13.2359	13.1772	12.0369	12.0126	1.99705	0.000289889
SLC7A1	P30825	19.2481	19.0096	19.5166	18.6704	16.7459	17.6656	17.0717	17.0015	1.99001	2.74985e-05
MOXD1	Q6UVY6	16.2813	16.6464	17.0352	15.8122	14.8458	14.7184	13.9178	14.3533	1.98496	9.09378e-05
PDCD6	O75340	17.2307	17.652	17.8755	17.5208	15.8198	15.7093	15.5622	15.3061	1.97038	5.85649e-06
SLC38A2	Q96QD8	15.2003	14.5795	15.2298	14.86	13.098	12.8229	12.9274	13.1817	1.95991	6.10545e-06
MYOF	Q9NZM1	14.8668	14.4491	15.3326	14.2636	12.6642	12.9248	12.6057	12.8869	1.95762	2.45858e-05
FLNC	Q14315	16.452	15.8961	16.7399	15.6693	14.2581	14.1356	14.0457	14.4879	1.95749	3.13934e-05
BASP1	P80723	19.1867	18.1857	18.951	18.5641	15.7752	17.2475	17.4651	16.5713	1.95712	0.000478119
CD82	P27701	15.8361	16.0884	16.2239	15.4097	13.9183	13.7928	14.3598	13.6976	1.94739	1.81158e-05
PTPRF	P10586	15.8206	15.2058	15.9364	15.3661	13.3094	13.6856	13.3241	14.225	1.94623	4.15344e-05
ITM2B	Q9Y287	13.7173	13.9769	14.2159	13.7972	12.4372	12.3083	11.1465	12.037	1.94457	7.42149e-05
ABCC4	O15439	14.8048	14.2183	14.8714	13.7891	12.0632	13.5828	12.9413	11.3186	1.94446	0.00195883
DDT	P30046	13.3271	13.5101	13.5501	13.7543	11.6994	11.4651	11.8076	11.4814	1.92205	3.00786e-06
ULBP2	Q9BZM5	15.2059	15.7498	16.1467	14.1936	13.8896	13.2642	13.4313	13.1374	1.89335	0.000731925
TSG101	Q99816	17.808	18.204	18.4443	17.4092	16.1632	16.1528	15.6075	16.3883	1.88843	5.73421e-05
ALCAM	Q13740	17.3452	16.9899	17.2954	16.395	14.6099	15.1704	15.1315	15.5608	1.88824	6.9697e-05
CPS1	P31327	16.45	17.0775	16.9908	17.1132	16.0138	14.4248	14.1933	15.4506	1.88723	0.000769862
AMIGO2	Q86SJ2	14.8026	13.1046	14.0008	14.3971	11.8749	11.3583	12.4761	13.069	1.8817	0.00161165
GNA11	P29992	17.9049	17.2728	18.1358	17.1494	16.005	15.5937	15.6179	15.7677	1.86964	4.11762e-05
VPS4A	Q9UN37	16.1172	16.7903	17.267	16.4083	14.9948	15.1024	14.55	14.4649	1.86767	7.91074e-05
ICAM1	P05362	16.6356	17.1996	17.5982	16.2283	14.9072	15.6087	15.2308	14.4547	1.86506	0.00034468
TSPAN6	O43657	15.6861	16.3046	16.4699	15.4826	14.0571	14.5334	13.8714	14.0277	1.8634	5.98563e-05
BOLA2	Q9H3K6	14.1955	13.428	13.9901	13.3936	11.0612	12.1947	11.9798	12.3354	1.859	0.00019961
SCARB1	Q8WTV0	15.4984	14.8723	15.2836	14.9138	13.5138	13.2499	12.9829	13.513	1.82712	1.7003e-05
ACTN1	P12814	16.4156	16.0868	16.676	15.6766	14.3945	14.3942	14.284	14.4815	1.82519	2.5747e-05
CD151	P48509	18.0586	17.8179	18.6167	17.6518	16.5409	16.3036	15.6934	16.3312	1.819	7.46694e-05
PALM3	A6NDB9	13.7616	13.0323	13.6868	13.0116	11.1834	12.2341	11.4834	11.3232	1.81706	0.000126961
GNA13	Q14344	15.9873	15.3841	16.0995	15.5513	14.33	13.7249	13.674	14.0267	1.81667	3.15805e-05
PDCD10	Q9BUL8	15.6574	15.4865	15.8777	14.8623	13.5802	13.6686	13.4612	13.9208	1.81329	3.83486e-05
UBTD1	Q9HAC8	14.2013	13.9631	14.593	14.1736	12.8078	12.642	12.8715	11.3658	1.81098	0.000372081
NT5E	P21589	19.6466	19.4123	19.6936	19.0404	17.4709	17.866	17.1992	18.0253	1.80787	3.99102e-05
CD44	P16070	19.1319	18.3488	18.6487	18.2459	16.188	16.8456	16.4947	17.6436	1.80082	0.000349112
ALDH8A1	Q9H2A2	16.7555	17.2964	17.1461	17.1678	16.3695	14.9271	14.3532	15.523	1.79826	0.000963582
ERBIN	Q96RT1	14.7845	13.5742	14.4566	13.9092	11.8465	11.9863	13.269	12.5082	1.77861	0.000755216
CPNE1	Q99829	14.7431	14.614	15.3272	14.4626	13.4555	12.6324	13.1823	12.7736	1.7758	7.44787e-05
ITGA5	P08648	15.7282	15.6494	16.236	14.7548	13.6199	13.4649	14.8054	13.3826	1.7739	0.00115191
PTK7	Q13308	16.3189	15.6294	16.4858	15.5836	13.8196	14.7528	13.8049	14.548	1.77311	0.000239756
NCR3LG1	Q68D85	14.401	13.5059	13.6465	13.6836	13.1322	11.7658	11.3624	11.8879	1.77219	0.000887194
CD46	P15529	14.3897	14.1493	14.1951	13.6239	13.1391	12.2305	11.2329	12.6725	1.77074	0.00097272
MITD1	Q8WV92	14.0649	15.4788	15.9208	14.5813	13.3514	14.1051	11.8832	13.6478	1.76456	0.00726035
TSPAN4	O14817	17.8527	19.0571	19.2974	18.2848	17.1203	17.1337	16.4651	16.721	1.76298	0.000419194
ACTG1	P63261	24.1394	23.0324	23.4767	23.3779	21.8558	21.7335	21.4736	21.9246	1.75972	6.18685e-05
TAGLN2	P37802	15.2568	15.1075	15.4837	15.2001	13.5665	13.5912	13.7332	13.1307	1.7566	1.11837e-05
SRI	P30626	16.9078	16.7372	17.0124	16.6389	15.2173	15.1173	15.0331	14.9434	1.74629	5.43513e-06
PCBD1	P61457	14.0925	13.7811	14.0523	13.7318	10.8642	12.7588	13.6218	11.4416	1.74283	0.00739291
DNAJA1	P31689	16.5475	16.7717	17.0195	16.3091	15.1901	15.1178	14.1925	15.189	1.7396	0.000124179
PLCB4	Q15147	14.8714	13.5881	14.4225	12.9737	12.1726	12.9406	11.5259	12.2755	1.73528	0.00260661
SCRIB	Q14160	15.1531	14.0982	14.8802	14.5307	13.2523	11.8286	14.039	12.6112	1.73278	0.00288108
RALB	P11234	13.5507	13.2713	13.8146	13.2465	10.9328	12.2158	11.6196	12.1861	1.73224	0.000253354
CPNE3	O75131	16.8	16.1986	16.5752	16.8686	15.233	14.7936	14.8726	14.6255	1.7294	2.78777e-05
RALA	P11233	16.8756	16.5061	17.1275	16.4604	15.1076	15.0103	14.8353	15.1059	1.72764	1.75687e-05
EVA1A	Q9H8M9	14.1209	13.6624	14.0627	13.2142	11.7709	12.6441	11.5738	12.1726	1.72471	0.000212462
RHOA	P61586	17.188	16.8152	17.261	16.6606	15.5783	15.1263	15.0117	15.3348	1.71842	2.60567e-05
SAA4	P35542	14.5798	14.0766	14.0152	16.0749	13.6533	13.0819	12.3173	12.8215	1.71812	0.00415289
TFRC	P02786	15.7621	16.2201	16.7812	15.6553	14.1636	14.7596	14.3457	14.2839	1.7165	0.000138347
SRC	P12931	14.9352	14.8323	15.7741	14.4117	13.5464	12.7679	13.379	13.3962	1.71598	0.0002872
PEF1	Q9UBV8	15.1529	14.9701	15.2489	15.3367	13.9382	13.0575	13.4945	13.3703	1.71201	3.07958e-05
ALDOB	P05062	13.4577	13.9167	13.9935	14.2693	12.5194	11.8172	12.2183	12.2506	1.70791	4.73504e-05
HRAS	P01112	15.7494	15.5401	15.9876	15.3788	14.0784	13.6191	13.6939	14.4353	1.70734	5.46112e-05
ACTC1	P68032	17.8286	17.1713	17.7758	17.2831	15.6741	15.5976	15.6825	16.2989	1.70141	6.01096e-05
EPB41L2	O43491	16.9537	15.76	16.4792	16.0073	14.6098	14.6211	14.4359	14.7396	1.69846	0.000115415
VTA1	Q9NP79	16.5052	16.5462	17.2962	16.4866	15.2817	15.0385	14.7037	15.0228	1.69687	5.66356e-05
HACL1	Q9UJ83	13.2111	13.7337	13.5562	13.6607	13.141	11.7812	11.4182	11.039	1.6956	0.00195104
BNIP1	Q12981	16.1862	16.912	16.9585	17.0227	15.8556	14.7736	14.1281	15.5398	1.69556	0.00126671
S100A13	Q99584	16.7454	16.6322	16.9961	16.3537	14.6422	15.1131	15.1642	15.043	1.69121	2.40594e-05
CLU	P10909	15.3578	17.221	15.5609	15.2204	13.6684	14.3798	14.2209	14.3821	1.67724	0.00269202
TSPAN9	O75954	14.3109	14.4137	14.2564	13.9312	11.323	13.4436	12.8913	12.5503	1.67601	0.00185827
FLNA	P21333	16.4312	16.2276	16.8985	15.6169	14.5641	14.6231	14.8624	14.4329	1.67295	0.000151589
PON1	P27169	12.9873	13.0848	13.6655	12.9458	11.3819	11.3873	12.0241	11.2094	1.6702	8.51526e-05
CDC42	P60953	18.5531	17.8909	18.5184	18.1341	16.7454	16.2772	16.6014	16.7986	1.66851	3.7603e-05
CNN2	Q99439	13.8877	12.0844	13.0584	13.8328	11.1663	11.7741	11.6881	11.564	1.66768	0.00155578
ITIH4	Q14624	16.8246	16.3914	16.0422	17.7765	15.7396	14.845	14.2388	15.5556	1.66392	0.00326768
BROX	Q5VW32	16.3173	16.7994	17.3926	16.1172	15.03	15.1482	14.901	14.9044	1.66074	0.00018796
PACSIN3	Q9UKS6	15.5851	15.9327	16.1686	14.7841	14.1406	13.9606	13.6314	14.1092	1.65716	0.000326794
ARHGEF1	Q92888	13.983	13.2085	13.068	13.5632	11.515	11.7569	11.8133	12.109	1.65712	8.01033e-05
SLC44A2	Q8IWA5	14.6218	15.181	15.3919	14.7339	11.7229	13.7636	14.1268	13.7012	1.65353	0.00616722
DLG1	Q12959	16.3118	15.8287	16.6512	15.8591	14.8298	14.0315	14.4311	14.7487	1.65242	0.000135138
CD81	P60033	18.0646	18.4359	18.4346	17.9829	16.8687	16.7681	16.1616	16.5276	1.64799	4.18434e-05
UGDH	O60701	15.8476	16.6552	16.445	16.5252	15.3758	14.4028	14.1494	14.9635	1.64533	0.000371317
TMEM248	Q9NWD8	13.4044	13.2274	13.5893	12.3181	11.7552	11.2264	11.5942	11.3862	1.64428	0.00025759
SLC6A9	P48067	14.0302	13.1166	13.6535	12.8043	11.3381	11.8267	12.5846	11.2992	1.63898	0.00110399
ULBP3	Q9BZM4	14.0568	13.6532	13.9788	13.7077	14.0862	11.442	11.5719	11.7429	1.63835	0.0107053
ITGA1	P56199	13.9413	13.7647	13.9772	13.235	11.8025	11.3056	11.6632	13.6422	1.62615	0.00558505
DDAH2	O95865	14.8732	14.5311	15.0078	14.3711	13.5001	12.8731	13.1385	12.7745	1.62422	6.85575e-05
ALDH1A1	P00352	19.4117	19.961	19.8857	19.9434	19.0731	17.5719	17.5218	18.5562	1.6197	0.00116085
CACNA2D1	P54289	16.4985	16.3847	16.7604	15.686	14.6103	14.9799	14.5794	14.6838	1.61903	0.000112776
NTSR1	P30989	13.1898	12.9773	13.3841	12.9427	11.4411	11.6768	11.4223	11.4787	1.61875	1.33298e-05
RAB34	Q9BZG1	14.7612	14.2702	15.1685	13.9507	12.7925	12.5157	12.8769	13.5115	1.61353	0.000512839
JAK1	P23458	13.6531	12.298	13.1815	13.0529	11.2902	11.1869	12.252	11.0335	1.60571	0.00109372
ADAM15	Q13444	13.2117	13.2073	13.9369	12.6621	11.4069	11.6274	11.9246	11.6456	1.60336	0.000218118
BHMT	Q93088	16.3654	17.0884	16.9788	17.0899	16.3336	14.6853	14.336	15.7695	1.59953	0.00367001
SERPINE1	P05121	16.7716	17.6847	17.8362	16.3398	15.2857	15.5641	15.8359	15.5659	1.59519	0.000924841
RNH1	P13489	13.8294	13.5338	14.286	13.2498	12.0929	12.1851	12.1508	12.105	1.5913	8.55462e-05
DECR1	Q16698	16.6361	17.2188	17.315	17.0182	16.3302	14.7027	15.0871	15.7228	1.58631	0.00111456
PLAT	P00750	16.9319	17.5121	17.6734	16.4039	15.2025	15.7436	15.6251	15.6111	1.58474	0.000386538
PDLIM1	O00151	14.4727	13.6302	14.7964	13.5525	11.4779	12.5817	12.8999	13.1659	1.58161	0.00341789
GJC1	P36383	14.3673	15.416	15.8368	14.7035	13.9319	13.7548	13.4437	12.868	1.5813	0.00144783
NDRG3	Q9UGV2	15.174	14.6824	15.1756	14.518	13.6812	13.4556	12.4989	13.5963	1.57948	0.000452726
AKAP12	Q02952	16.1132	14.7832	15.3277	15.109	13.1505	13.838	14.2548	13.7944	1.57383	0.000843949
NAP1L1	P55209	16.6665	15.9211	16.5656	15.6777	14.5461	14.7981	14.4756	14.7333	1.56944	0.000161576
FAM234A	Q9H0X4	13.4376	12.8767	13.6957	12.5936	11.9136	11.4901	11.2898	11.6447	1.56638	0.000272034
MVB12A	Q96EY5	14.8559	15.8744	16.0177	15.2007	13.712	14.3012	13.5337	14.1404	1.56537	0.000538159
PFAS	O15067	15.7402	14.9439	15.8955	15.3154	13.6662	13.8133	14.3452	13.8468	1.55591	0.000195322
SLC20A1	Q8WUM9	14.6809	13.4384	14.5413	14.2349	13.0731	13.0353	12.5561	12.0312	1.54994	0.00103027
PANX1	Q96RD7	13.4372	12.9945	13.8973	12.3462	11.8589	11.4925	11.6021	11.5465	1.54377	0.000701211
FARP1	Q9Y4F1	13.3312	12.522	13.4904	12.9055	11.3046	11.4612	11.2717	12.0678	1.53596	0.000324553
UBTD2	Q8WUN7	13.3121	13.2365	13.5129	13.2762	11.4259	12.3602	11.6774	11.7528	1.53037	9.138e-05
SFT2D2	O95562	12.7962	13.6152	13.3327	13.7474	13.0751	11.6269	11.6867	10.9927	1.52753	0.00442813
VASP	P50552	13.5859	12.8344	13.8173	13.3978	11.4114	11.854	11.6042	12.6616	1.52606	0.000825579
KPNA2	P52292	14.6459	14.1752	14.4	14.0459	13.0223	13.4783	11.7392	12.9286	1.52462	0.0015681
RAC1	P63000	19.6303	19.1833	19.7031	19.2283	18.0807	17.9531	17.476	18.16	1.51883	9.12755e-05
TM4SF1	P30408	15.6143	15.836	16.1113	15.4942	14.1901	14.4429	13.6023	14.7552	1.51635	0.000321146
CLMP	Q9H6B4	12.6334	12.2234	13.3654	13.4979	11.2388	11.4906	11.2457	11.6858	1.5148	0.000611789
ADAM17	P78536	13.6171	12.969	13.5484	13.0974	11.9435	11.7258	11.5481	11.974	1.51015	7.5831e-05
CMTM3	Q96MX0	13.4858	14.9846	14.3427	14.1636	13.1826	13.0637	13.5518	11.1475	1.50776	0.0148436
RAP1A	P62834	18.7802	18.377	18.9597	18.1922	17.1211	17.0359	16.9648	17.1632	1.50603	6.85613e-05
HPCAL1	P37235	15.4374	14.8049	15.2807	15.0033	13.3734	13.7169	13.2431	14.1884	1.50113	0.000231058
KRAS	P01116	17.4651	17.0454	17.4089	16.5912	15.6576	15.4091	15.6191	15.8242	1.50016	0.000130213
DUT	P33316	13.5408	12.3939	12.7263	12.8267	11.2125	11.3071	11.4441	11.545	1.49474	0.000232599
RAP1B	P61224	14.0127	13.4057	13.5778	13.347	11.3675	12.4933	12.1279	12.3759	1.49468	0.000451808
FMNL2	Q96PY5	15.1916	14.8308	15.4043	14.4916	13.3921	14.0175	13.2663	13.2768	1.49141	0.000309894
DNAJB6	O75190	15.3641	15.8432	15.5202	15.1182	14.6302	13.0861	14.1661	14.0253	1.48447	0.00117965
SNAP29	O95721	13.8185	13.7375	13.5169	13.3648	11.9224	12.3572	12.1548	12.072	1.48284	3.79744e-05
DNAJA2	O60884	16.5249	17.0246	17.2684	16.43	15.4634	15.4652	14.8515	15.5545	1.47835	0.00027673
CCNYL1	Q8N7R7	13.3905	12.906	13.7357	13.3531	12.0359	11.9473	12.2814	11.21	1.47766	0.000437354
PDCD6IP	Q8WUM4	19.1578	19.3846	19.5998	18.9033	18.0779	17.7836	17.1429	18.1419	1.47479	0.000358913
MYO10	Q9HD67	14.8675	13.8923	14.5823	14.3504	13.081	12.8876	12.7341	13.091	1.47472	0.000160234
NCSTN	Q92542	15.6323	14.8097	15.3723	14.9153	13.5062	13.5426	14.2837	13.5025	1.47367	0.000357808
TTYH3	Q9C0H2	15.8971	16.5525	17.0672	15.9782	15.0046	15.6849	14.1933	14.7287	1.47086	0.00253173
NDFIP1	Q9BT67	13.0561	12.7592	13.5651	12.1312	11.3563	11.3647	11.8805	11.0426	1.46687	0.00109542
ACOX2	Q99424	12.3009	13.0307	13.0415	13.5551	12.1253	11.2478	11.2944	11.3972	1.46588	0.000877173
PGLS	O95336	14.8301	14.1941	15.0288	13.798	13.1148	12.7542	13.1683	12.9566	1.46424	0.000565528
CYRIB	Q9NUQ9	16.3312	15.9228	16.5495	16.1567	14.9475	14.7948	14.5814	14.7955	1.46028	5.46196e-05
GSTO1	P78417	15.2842	14.7563	15.7577	14.7009	13.4515	13.8921	13.7092	13.6073	1.45974	0.000343296
EIF3K	Q9UBQ5	14.4844	15.0474	14.0607	13.8414	11.4956	12.938	13.6896	13.5177	1.44823	0.0119477
S100A10	P60903	15.628	15.2817	16.0701	15.0565	14.1162	14.045	14.3838	13.7303	1.44026	0.000342216
ANTXR1	Q9H6X2	13.0559	11.738	13.8727	12.9454	11.573	11.1421	11.8263	11.3184	1.43803	0.00508395
TPM4	P67936	17.891	17.1625	17.8715	16.7561	15.6476	16.0797	16.4005	15.8084	1.43619	0.000935014
CHP1	Q99653	15.4431	14.6905	15.1688	14.7496	14.2264	13.3129	12.7893	14.006	1.42938	0.00188812
TLN1	Q9Y490	16.3462	15.6692	16.2986	15.9033	14.8507	14.2814	14.4293	14.9406	1.42882	0.000222166
EVA1B	Q9NVM1	13.6016	13.9047	13.9286	13.1048	12.1996	12.275	11.9784	12.384	1.42564	0.000169052
MTHFD1	P11586	15.4506	15.0598	15.6615	14.9074	13.9739	13.8653	13.7908	13.7474	1.42547	0.000104327
RUVBL1	Q9Y265	16.4235	16.8424	16.9354	15.7329	15.1798	15.1592	14.7324	15.1954	1.41687	0.000684717
CASK	O14936	14.7356	14.0604	15.0439	14.2989	13.4393	12.8269	13.1543	13.0519	1.41662	0.000361031
PKLR	P30613	15.8666	16.3204	16.1769	16.4019	15.389	14.333	14.5212	14.88	1.41066	0.00041323
APRT	P07741	14.8139	14.7462	15.5449	14.5498	13.8389	13.2027	13.5712	13.4081	1.40846	0.000388618
ZDHHC5	Q9C0B5	15.0485	14.0579	14.5048	14.2315	12.9992	13.5441	12.7626	12.903	1.40843	0.000530309
TGM2	P21980	16.2677	15.8624	16.9495	15.8364	14.7738	15.2556	14.7083	14.5621	1.40403	0.000778546
CORO1B	Q9BR76	15.8106	15.4318	16.2142	15.4613	14.2163	14.442	14.0215	14.655	1.3958	0.000270736
VPS37B	Q9H9H4	16.0047	17.039	17.0482	15.9221	14.5179	15.595	15.4048	14.9425	1.38847	0.00294307
SPAST	Q9UBP0	13.8935	15.1958	15.2059	13.5376	13.2019	13.4318	13.0145	12.6311	1.38835	0.00637655
CHMP2A	O43633	16.577	17.1944	17.5831	16.6867	15.3186	16.2158	15.682	15.2906	1.38355	0.0011168
IMPDH2	P12268	15.6661	16.0627	16.0903	15.3632	14.7841	14.5489	14.4011	13.917	1.38277	0.000422774
PYGL	P06737	17.1913	17.8637	17.8058	17.5796	17.0727	15.7294	15.5849	16.5294	1.38099	0.00259397
ASNS	P08243	13.7446	13.4624	14.7027	12.8591	12.4757	13.1462	11.5783	12.0621	1.37665	0.00977998
TMEM237	Q96Q45	13.668	12.7599	13.2348	12.6774	11.9599	11.5508	11.4631	11.862	1.37605	0.000487521
GLRX3	O76003	14.1246	13.4256	14.092	13.574	12.1504	11.6231	12.6811	13.2623	1.37484	0.0031171
GART	P22102	16.7139	16.047	16.8038	16.1031	15.0545	15.1053	15.245	14.7676	1.37386	0.000276317
TTC1	Q99614	13.2938	12.9949	13.593	11.2651	11.1841	11.4874	11.6492	11.3613	1.36618	0.0123733
MYADM	Q96S97	16.5176	16.3072	16.4171	16.1876	15.2762	15.0029	14.6001	15.0923	1.36449	0.000106312
SLK	Q9H2G2	13.4421	12.4042	13.7511	11.9998	11.707	11.6476	11.397	11.3989	1.36167	0.00459776
CDC37	Q16543	16.2887	15.2271	15.9856	15.4167	14.208	13.841	14.2956	15.1281	1.36137	0.00238013
EFNB1	P98172	13.4277	13.4894	13.7202	13.3008	11.4157	12.4946	12.6339	11.9742	1.35493	0.000876792
GNB2	P62879	18.0518	17.4602	18.2158	17.5762	16.776	16.2155	16.3058	16.626	1.3452	0.000339129
CDK1	P06493	14.0631	14.0309	13.8982	13.4055	12.5041	12.7399	12.686	12.1099	1.33947	0.000269083
CDC42EP1	Q00587	13.9829	12.8013	13.1833	12.164	11.7286	11.1343	12.3091	11.6175	1.33548	0.00677963
CUTA	O60888	13.6546	13.8296	13.4135	12.7865	11.8626	11.9971	11.6342	12.8554	1.33377	0.00222812
MELTF	P08582	15.0392	15.3911	15.6632	14.14	13.5162	14.3705	13.5571	13.4805	1.32729	0.00389017
AHNAK	Q09666	17.4225	17.0741	17.6705	16.9254	15.7615	15.8178	16.5433	15.692	1.31951	0.000674247
HEBP1	Q9NRV9	13.9778	13.1298	14.0283	13.1699	12.1201	12.8373	12.5631	11.5195	1.31645	0.00341425
CMIP	Q8IY22	12.5397	12.6959	13.1319	13.474	11.4374	11.8624	11.6559	11.6224	1.31586	0.000428008
EHD1	Q9H4M9	17.036	16.5856	17.0283	16.4001	15.2895	15.4294	15.1982	15.8729	1.31501	0.000366632
AHCY	P23526	18.5021	19.1864	19.0708	18.9629	18.3276	17.2336	16.9835	17.9435	1.3085	0.00234514
VPS25	Q9BRG1	14.8692	15.8964	15.9715	14.5051	14.0027	14.0996	13.8838	14.044	1.30304	0.00330062
SDC1	P18827	16.8201	16.7437	16.9814	16.0115	15.4893	15.1135	15.8146	14.9353	1.30101	0.00117606
JAM2	P57087	12.6581	12.9754	13.5573	12.5215	11.6848	12.0349	11.4974	11.2916	1.3009	0.00099006
EFR3A	Q14156	13.8799	13.2738	13.771	13.0043	11.4315	12.2996	12.2571	12.746	1.2987	0.00240521
ANXA7	P20073	15.7304	15.5153	15.956	15.8971	14.4196	14.527	14.9008	14.0591	1.2981	0.000296319
S100A11	P31949	17.1505	17.1142	17.3665	17.032	15.869	16.0026	16.3699	15.2366	1.29626	0.000624787
SORD	Q00796	13.8347	12.9943	14.2285	12.6345	12.2893	11.5967	11.8284	12.8017	1.29398	0.00842195
RAB11B	Q15907	18.1584	18.2109	18.512	17.7592	16.9938	16.9465	16.5416	16.9842	1.29361	0.000258859
PRDX6	P30041	19.2643	18.4303	19.1497	18.881	17.7191	17.5601	17.738	17.5456	1.29063	0.00027652
SMPDL3B	Q92485	13.3487	13.6219	13.8638	12.5773	11.4076	12.6828	12.2269	11.933	1.29036	0.0042168
SDCBP	O00560	19.5941	20.1739	20.2158	19.6539	18.5825	19.1456	18.3182	18.4313	1.28999	0.000652444
RBP7	Q96R05	13.4017	12.7568	13.7075	12.6568	11.3843	11.2152	11.7359	13.0319	1.28887	0.0112064
RNF114	Q9Y508	13.54	13.9943	13.1611	13.08	11.7711	12.4199	11.7162	12.7292	1.28479	0.00202529
NDRG1	Q92597	13.4966	12.2128	12.9846	11.3512	11.4449	11.3004	11.2968	10.882	1.2803	0.0116656
CCT5	P48643	16.0276	15.8838	16.0787	15.2695	14.9402	14.3373	14.3464	14.5188	1.27925	0.000566239
TUBB6	Q9BUF5	12.9873	12.5966	13.297	12.4813	11.8062	11.2449	11.8257	11.3718	1.27841	0.000613843
SLC44A1	Q8WWI5	15.8299	15.7978	16.016	14.9896	14.5759	14.6663	14.0494	14.2327	1.27725	0.000987092
OCLN	Q16625	15.963	15.4788	15.9403	15.3119	14.1651	14.7047	14.1479	14.5678	1.27707	0.000439648
AARS1	P49588	16.1318	15.9317	16.6901	15.8	14.9285	14.8033	14.7349	15.0049	1.2705	0.000383166
CAV1	Q03135	12.6709	12.667	13.4604	12.802	11.8128	11.8231	11.8373	11.0505	1.26914	0.00104295
EHD2	Q9NZN4	14.748	14.2317	14.9879	14.0579	13.5122	13.0759	12.7181	13.6575	1.26551	0.00171717
PMVK	Q15126	13.6545	13.1609	13.898	13.3619	13.2753	12.6045	11.8966	11.2464	1.26307	0.010873
MYL6	P60660	17.1446	17.2445	17.6907	16.8497	16.1886	15.978	16.0541	15.6573	1.26291	0.000415139
PAFAH1B3	Q15102	14.6716	14.1002	14.7581	14.4117	13.6009	13.3831	12.9719	12.9407	1.26123	0.00049821
SRM	P19623	15.4659	14.805	15.4851	14.7786	14.6981	13.2758	13.5577	13.9604	1.26065	0.00386195
RAB8A	P61006	18.2345	17.9019	18.4111	17.9028	16.9854	17.0574	16.7068	16.6625	1.25954	0.000204951
LIN7C	Q9NUP9	17.2353	16.608	17.1515	16.8144	15.4307	15.5484	15.9081	15.8842	1.25945	0.000318824
POLR1C	O15160	13.3302	13.1722	13.4847	12.4676	11.3311	11.7608	12.6174	11.7136	1.25795	0.00330166
PHGDH	O43175	16.5611	16.2402	17.0266	16.0499	15.2105	14.98	15.1119	15.5622	1.25329	0.000805838
RUVBL2	Q9Y230	15.4309	15.9067	16.1335	14.932	14.4439	14.5992	14.115	14.2346	1.25258	0.00145344
PACSIN2	Q9UNF0	16.9764	17.4191	17.5232	16.3899	15.7467	15.9739	15.3791	16.2055	1.25086	0.0020538
PAICS	P22234	15.8085	15.4484	15.9943	15.413	14.3916	14.4762	14.3702	14.47	1.23905	0.000181862
LSR	Q86X29	17.5585	16.741	17.027	16.983	15.4343	16.094	15.6043	16.2477	1.23228	0.00108506
PAK4	O96013	13.1669	13.1555	13.3974	12.8122	11.6068	11.8078	11.7201	12.4941	1.22581	0.000768477
SLC19A2	O60779	13.423	12.9973	13.5832	12.1514	11.46	11.564	12.8975	11.343	1.22263	0.0149032
NRP1	O14786	13.9571	13.1411	13.3508	13.6764	12.8811	12.0463	12.1486	12.1655	1.22097	0.00122034
ALDH2	P05091	16.952	17.3549	17.2716	17.3055	16.7116	15.5152	15.3816	16.3972	1.21956	0.00341812
KIRREL1	Q96J84	14.3577	14.1905	14.6071	13.9336	13.2068	12.9753	13.1605	12.8721	1.21854	0.000270854
PTP4A2	Q12974	14.2288	13.9301	14.4468	13.7725	12.7949	12.3591	12.6374	13.7288	1.21452	0.00324444
ARF4	P18085	16.118	15.7389	16.5733	15.7922	15.227	14.8271	14.41	14.9039	1.21359	0.0011348
RAB1B	Q9H0U4	15.9259	15.592	16.3948	15.804	14.9159	14.6121	14.3074	15.0286	1.21318	0.000844364
GPC1	P35052	17.4839	17.3607	17.3504	16.2422	15.3937	16.3132	15.5471	16.3391	1.21106	0.00590628
RAB35	Q15286	16.0239	15.5148	16.172	15.7005	15.1525	14.5227	14.5774	14.3226	1.20905	0.000838382
CROT	Q9UKG9	13.1002	13.2708	13.1996	13.834	12.2935	11.304	12.8912	12.1013	1.20363	0.00512045
FERMT2	Q96AC1	14.1889	14.4595	15.2112	14.0528	13.5323	13.3742	13.3589	12.8465	1.20012	0.00224366
ISOC1	Q96CN7	14.2711	13.9193	14.2509	13.8978	13.1357	12.8093	12.8428	12.7591	1.19803	0.000202151
FLNB	O75369	15.9508	16.0807	16.6871	15.2066	14.6782	15.0591	14.8998	14.5442	1.186	0.00340292
VPS37C	A5D8V6	15.1699	15.9245	16.267	15.5952	14.2408	15.0014	14.5454	14.425	1.18596	0.00201591
FIBP	O43427	12.8138	12.3987	13.2703	13.0213	12.2954	11.6938	12.1285	10.6453	1.18528	0.00925247
HSP90AA4P	Q58FG1	14.5004	14.0791	15.2961	14.847	13.8523	13.734	13.2625	13.1427	1.1828	0.00291944
TSPAN3	O60637	17.0621	17.454	17.5125	17.034	15.8622	16.3452	16.0138	16.1157	1.18141	0.00034369
GCLM	P48507	13.3786	12.4478	12.3926	12.387	10.9083	11.6544	11.6867	11.6348	1.18046	0.0027921
PFN1	P07737	18.8312	18.7494	19.1925	18.2144	17.6943	17.2618	17.5744	17.7435	1.17839	0.000954464
KPNB1	Q14974	16.3515	16.0097	16.514	15.7872	14.9264	14.8909	14.6689	15.4817	1.17361	0.00112607
ACADM	P11310	13.1001	13.5215	13.8891	13.5714	13.155	12.0585	11.2543	12.92	1.17357	0.0152849
MYL12B	O14950	14.9554	15.489	15.6971	15.0578	13.8541	14.086	14.0675	14.5167	1.16876	0.000939107
CAPZA1	P52907	17.0915	16.9437	17.1398	16.4595	15.976	15.2604	15.9889	15.7729	1.15909	0.0010965
GMPPB	Q9Y5P6	13.675	13.0365	13.613	12.9934	12.4339	12.0795	11.61	12.6021	1.14808	0.00251012
PITPNB	P48739	15.0867	14.4732	15.2339	14.9183	13.849	13.4491	13.7215	14.1107	1.14544	0.000942842
ARF6	P62330	15.0869	15.1946	15.6832	14.9043	13.841	14.3551	13.9951	14.1172	1.14018	0.000771105
UBE2K	P61086	14.7463	14.515	15.271	14.7144	14.1551	13.5963	12.8198	14.1316	1.13601	0.00611071
DIAPH1	O60610	14.3338	13.4615	13.6942	13.236	12.0748	11.9009	13.3311	12.8782	1.13512	0.011434
ANXA2	P07355	18.9759	19.0101	19.3381	19.0157	17.8922	17.9209	18.3708	17.6219	1.1335	0.000582962
TOM1L1	O75674	13.2157	14.0964	14.1993	13.534	12.9464	12.8479	12.6669	12.0511	1.13331	0.0036533
SNX9	Q9Y5X1	14.3633	14.8699	15.1768	14.1307	13.6851	13.7716	13.1731	13.3788	1.13301	0.00238071
ACTBL2	Q562R1	18.6313	17.6538	19.1922	17.4919	17.3919	17.2934	16.9713	16.7926	1.13	0.0135581
LDLR	P01130	13.4308	13.8718	14.4424	12.6955	12.0764	12.4398	12.2899	13.1169	1.12936	0.014084
PROCR	Q9UNN8	16.4441	16.5957	17.004	15.9807	15.1024	15.747	14.6047	16.0609	1.12736	0.00941476
UBQLN1	Q9UMX0	13.786	13.2521	13.4681	12.346	11.9584	12.3613	11.2312	12.7944	1.12674	0.0172793
HSP90AB1	P08238	19.829	19.587	20.1488	19.6842	18.8844	18.4247	18.3626	19.0751	1.12556	0.00104168
AFDN	P55196	14.4901	13.1017	14.2618	13.7205	13.0318	12.6662	12.6917	12.7168	1.1169	0.00469199
PLAU	P00749	16.8787	16.9663	17.3365	16.0226	15.6738	15.9979	14.843	16.2386	1.11273	0.0127121
UBE2V1	Q13404	14.4843	14.6238	14.8821	14.4911	13.6045	13.6129	13.4558	13.3977	1.10263	0.000278577
GNB1	P62873	20.1233	19.5692	20.3721	19.7593	18.8913	18.8839	18.5883	19.0511	1.1023	0.00106463
FASLG	P48023	14.6134	15.1583	15.1469	14.1498	13.1228	14.0417	13.0671	14.4331	1.10091	0.0140167
ACAA1	P09110	14.6936	14.9593	14.7131	15.1602	14.7655	13.6107	12.8755	13.8709	1.10091	0.0126117
VPS28	Q9UK41	13.7533	14.4088	14.5298	13.6822	13.2411	12.6631	13.0707	13.0113	1.097	0.0021053
STK26	Q9P289	14.7982	13.8487	14.6617	13.8551	13.4692	13.1649	13.0913	13.078	1.09007	0.00289816
RANBP1	P43487	16.0765	15.4299	15.7712	15.5856	14.6562	14.8066	14.4049	14.6459	1.08737	0.000637979
CD63	P08962	16.5185	17.4782	17.5781	16.669	15.4252	16.7697	16.265	15.4422	1.08543	0.016528
SPAG1	Q07617	13.536	12.2465	13.1364	12.5267	12.5428	11.8173	11.272	11.4987	1.07871	0.0135743
PPP1CA	P62136	15.5432	15.211	15.8722	15.2373	14.4399	14.484	14.0744	14.552	1.07834	0.000986392
VCL	P18206	15.8998	15.64	16.008	15.693	14.7534	14.585	15.2363	14.3535	1.07818	0.00127261
PAIP1	Q9H074	13.7008	13.7807	14.3658	13.0619	11.8135	13.4273	12.6696	12.7045	1.07356	0.017005
STUB1	Q9UNE7	14.031	13.85	14.268	13.7405	13.0797	11.9372	13.4649	13.1197	1.07203	0.00845914
EIF3G	O75821	14.3829	14.1606	13.8288	13.6759	12.7169	13.1051	12.8501	13.0961	1.07003	0.0010097
PFDN2	Q9UHV9	14.2147	13.5782	14.2889	13.4356	12.6327	13.0413	12.7572	12.849	1.05928	0.00211946
STK10	O94804	13.0602	12.6832	12.9356	12.3717	11.0227	12.6139	11.3336	11.8962	1.04605	0.0130017
SH3GL1	Q99961	19.2435	19.6658	19.6522	18.8824	18.2888	18.4917	17.8586	18.6413	1.0409	0.00306258
TMEM106B	Q9NUM4	13.9516	14.112	14.6473	13.853	12.2465	13.8157	13.0494	13.2907	1.0404	0.0121603
SGCE	O43556	12.1725	12.8444	13.0808	12.3541	11.2818	11.6504	11.8295	11.5422	1.03698	0.00264168
CD99L2	Q8TCZ2	13.4641	12.7869	12.9828	12.7053	11.7817	12.9939	11.5771	11.4782	1.02704	0.0155448
YTHDF3	Q7Z739	13.8799	12.9798	13.3716	13.298	11.5871	12.6156	12.5165	12.7055	1.02615	0.0075391
ARHGDIA	P52565	15.9649	15.6168	16.3777	15.3454	14.9865	14.9873	14.5188	14.7117	1.02513	0.00328485
DNAJB9	Q9UBS3	12.2561	12.3231	12.4555	13.159	11.3672	11.8757	11.7417	11.1157	1.02333	0.00429089
CNN3	Q15417	15.5421	14.9365	15.449	14.4178	13.9716	14.1246	14.0667	14.0956	1.0217	0.00385986
PGD	P52209	16.7092	16.0099	17.0823	16.2142	15.6126	15.6692	15.2318	15.4163	1.02139	0.00388118
CAB39	Q9Y376	15.0894	14.5925	15.4365	14.8463	13.9825	14.0939	13.7589	14.0446	1.02122	0.00156713
ACSS3	Q9H6R3	13.5064	14.0335	14.0797	13.7525	12.955	12.1185	13.2172	12.9972	1.02105	0.00463302
STEAP2	Q8NFT2	12.9508	12.0532	12.953	12.2509	11.5093	11.6236	11.4767	11.5348	1.01585	0.00287907
IFIT5	Q13325	13.9226	14.115	14.3355	13.1291	13.1973	13.0076	12.1462	13.1003	1.01268	0.0121414
SMS	P52788	14.4212	13.8822	14.6831	13.9391	13.3654	13.0055	13.3974	13.1118	1.01137	0.00223625
OTC	P00480	15.4745	15.9623	16.1576	16.0142	15.7101	14.6203	14.0997	15.1679	1.00267	0.0155877
RPL26	P61254	13.3008	12.8187	13.2735	12.984	14.383	13.6664	14.0236	14.3194	-1.00386	0.00192642
CALR	P27797	14.3913	13.8878	14.0071	14.6172	14.9692	15.0676	15.2135	15.6749	-1.00544	0.00282218
SEC11A	P67812	12.1213	12.8323	11.7618	12.0626	13.5412	12.7847	13.672	12.8415	-1.01538	0.00839143
RACK1	P63244	14.8312	15.331	15.2108	15.0841	16.0098	16.1674	16.1356	16.206	-1.01544	0.000568678
HIKESHI	Q53FT3	10.7709	10.276	10.969	10.4807	11.9442	11.2445	11.5928	11.7913	-1.01903	0.00211981
SDHB	P21912	13.2909	13.2689	12.8556	13.6388	14.1981	14.0594	14.2564	14.6196	-1.01984	0.0017051
AP3D1	O14617	12.4011	12.1624	12.1206	12.5954	13.1981	13.5073	13.1067	13.5545	-1.0218	0.000932053
ZNF618	Q5T7W0	14.0543	15.005	13.6415	13.8528	14.828	15.4381	15.7734	14.6013	-1.02181	0.018143
GAD1	Q99259	11.898	12.1282	11.7535	13.2213	13.3173	13.0981	13.3382	13.353	-1.02641	0.0092615
SFXN5	Q8TD22	13.9372	13.904	13.8426	14.7918	15.323	15.2518	14.7453	15.2639	-1.02708	0.0037622
VAMP1	P23763	11.5986	11.8204	11.552	12.8034	13.1659	13.1849	12.5786	12.9819	-1.03423	0.00765862
PRDX4	Q13162	14.6593	14.9327	14.5775	15.3877	16.1383	16.0203	15.8471	15.6993	-1.03697	0.0016727
NDUFV1	P49821	13.5157	13.9392	13.7852	14.4462	14.926	14.9949	14.9572	14.9569	-1.03715	0.00144302
PLP1	P60201	20.1075	19.7373	19.6183	20.5411	21.0669	21.1271	20.73	21.2603	-1.04505	0.00240153
CNBP	P62633	11.3664	12.7757	12.3678	11.6901	13.4564	13.0273	13.1109	12.7907	-1.04632	0.00926146
PPM1H	Q9ULR3	15.6088	15.8362	15.8722	15.7514	16.9364	16.6527	17.014	16.6621	-1.04915	0.000419433
DYNLL1	P63167	15.6482	15.5025	15.2703	15.9262	16.596	16.7344	16.3837	16.843	-1.05247	0.000895365
PRDX3	P30048	13.6202	13.4773	12.459	13.9527	14.4623	14.6623	13.9804	14.6186	-1.05361	0.00989564
NLN	Q9BYT8	14.6068	14.3079	14.9748	15.6494	15.7695	15.7005	16.6951	15.6023	-1.05712	0.0127136
EIF4A2	Q14240	14.4053	14.2505	13.9593	14.1175	15.6449	15.1077	15.0939	15.1164	-1.05758	0.000813541
KIF21A	Q7Z4S6	12.4218	11.6651	11.1833	12.612	13.3571	13.0648	13.2139	12.4931	-1.06167	0.0122376
FBXL16	Q8N461	11.5214	11.4879	10.5776	11.4531	12.4253	12.7248	11.586	12.5732	-1.06733	0.00775336
NDUFA6	P56556	14.3309	14.0791	13.9685	14.966	15.391	15.5606	15.1926	15.4755	-1.06879	0.00207643
ATP5F1C	P36542	15.9746	15.648	15.6607	16.6564	17.0579	17.0922	16.7598	17.3198	-1.07252	0.00288465
CSTA	P01040	17.315	17.9232	16.9046	17.593	18.4068	18.5521	18.8348	18.2332	-1.07277	0.00244855
LAMP1	P11279	13.9347	15.45	14.4333	14.7168	15.5758	15.8145	16.4134	15.0316	-1.07511	0.0172449
SLC6A11	P48066	13.6719	13.4845	12.8703	14.0092	14.4868	14.3117	14.6897	14.8552	-1.07686	0.00296338
ARHGAP18	Q8N392	10.3412	10.332	11.1262	10.4707	11.473	11.8316	12.0509	11.2305	-1.07902	0.00278024
ITPKA	P23677	12.7339	12.1311	12.5607	13.0303	13.6811	13.7056	13.3335	14.1011	-1.09131	0.00202233
ACAD9	Q9H845	10.0412	10.4307	10.428	11.6062	12.0706	11.3169	12.1244	11.3679	-1.09344	0.0128057
TIMM8A	O60220	10.2594	11.3067	11.0593	10.9115	11.6051	12.4544	11.612	12.2553	-1.09746	0.00474596
ATP5ME	P56385	15.7563	15.3949	15.2329	15.9731	16.908	16.6174	16.4512	16.7785	-1.09946	0.000950772
NCALD	P61601	10.9614	10.7467	10.3108	11.9671	11.319	12.3049	12.2754	12.51	-1.1058	0.0168914
RAD23A	P54725	14.3677	14.787	14.9706	14.0777	14.9221	16.2242	15.9046	15.5883	-1.10906	0.00637061
COX5B	P10606	15.5476	15.3353	14.9423	15.7543	16.5148	16.3612	16.3503	16.7947	-1.11039	0.00097688
CTNNA2	P26232	13.4243	13.3561	13.4274	12.9952	14.7023	14.4458	14.0483	14.4508	-1.11106	0.000611816
DCD	P81605	18.9295	18.5569	17.8574	18.5683	19.6543	19.7243	19.823	19.1725	-1.11553	0.00236374
CAT	P04040	18.3697	19.2116	18.6473	19.2084	20.3035	19.8547	19.9853	19.7684	-1.11874	0.00161931
CYCS	P99999	16.1168	15.9917	15.9505	16.4269	17.2546	17.0689	17.1839	17.4757	-1.12432	0.000354441
STUM	Q69YW2	12.7575	12.0283	11.8244	13.576	13.8601	13.3993	13.2868	14.1375	-1.12436	0.0161057
ATP5F1E	P56381	15.5444	15.1546	15.0745	15.3002	16.2459	16.5083	16.1869	16.6543	-1.13042	0.000409116
PSAPL1	Q6NUJ1	13.199	14.5626	13.7391	13.5312	14.5699	15.1164	15.3591	14.5281	-1.13538	0.00635517
ME3	Q16798	12.7839	12.7914	12.464	13.2299	13.2866	14.0791	14.0054	14.4547	-1.13913	0.00282291
SLC25A4	P12235	17.1916	17.1012	17.2313	17.7773	18.4967	18.45	18.2831	18.6315	-1.13999	0.000499412
LCN1	P31025	13.5851	14.4716	14.4112	14.4114	15.2001	15.4988	15.7089	15.0468	-1.14381	0.00179702
GSDMA	Q96QA5	15.7547	17.3556	16.2062	16.6382	17.4927	17.738	18.3683	16.9431	-1.14683	0.0154453
CTSB	P07858	15.0718	16.7594	15.5097	15.4648	16.4944	17.0819	17.5098	16.3226	-1.15072	0.0159523
TANC2	Q9HCD6	15.4695	15.3763	15.2946	16.1102	16.8036	16.755	16.3493	16.9464	-1.15092	0.00107403
GDAP1L1	Q96MZ0	12.9813	12.4203	12.6265	12.9189	13.5929	13.8813	13.6712	14.4229	-1.15535	0.00108445
DPP6	P42658	13.3429	13.2606	12.8162	13.762	14.2781	14.6696	14.324	14.5379	-1.15696	0.000876856
MYO5A	Q9Y4I1	12.9195	12.6827	13.0514	13.6488	14.0285	14.5401	14.2771	14.0967	-1.16006	0.00116723
HDHD2	Q9H0R4	13.5684	13.394	13.5701	14.1255	15.1479	14.874	14.293	15.0145	-1.16789	0.00130971
ABAT	P80404	14.3182	14.3339	14.2898	14.8385	15.5373	15.5702	15.5737	15.7734	-1.16852	0.000280365
DHRS1	Q96LJ7	13.1276	13.0649	12.594	13.6362	14.0784	14.5283	13.8548	14.6643	-1.17578	0.00214832
MTCH2	Q9Y6C9	12.9896	11.7645	12.6993	13.0859	14.0603	13.905	13.6731	13.6228	-1.18049	0.0032297
MADD	Q8WXG6	11.7832	11.1574	10.0779	12.0775	12.2703	12.629	12.8535	12.0659	-1.18066	0.0165859
LAMTOR1	Q6IAA8	11.0599	11.6115	11.1047	11.3367	12.2864	12.6826	12.6005	12.2858	-1.18564	0.000343614
S100A7	P31151	17.5637	18.7549	17.5639	18.3325	19.1034	19.4574	19.6778	18.7351	-1.18966	0.0051298
FBXO2	Q9UK22	12.8623	11.0962	12.2548	11.9681	13.5362	12.9808	13.3362	13.09	-1.19045	0.006888
SEC61A1	P61619	12.6821	13.5365	12.7352	13.2581	13.3229	14.9606	14.8633	13.8468	-1.19542	0.0122714
SRSF7	Q16629	14.8756	14.5892	14.7139	14.9611	15.8687	16.055	16.2331	15.7687	-1.19646	0.000202841
NT5DC3	Q86UY8	13.2659	13.3441	12.9953	14.2705	14.4324	14.7781	14.7098	14.7567	-1.2003	0.00196802
SERF2	P84101	12.9568	12.9369	13.4523	13.0274	13.6576	15.2251	14.7013	13.609	-1.2049	0.0086659
DEFA1	P59665	16.0746	16.9567	15.5873	16.5528	16.895	17.5914	18.1714	17.3619	-1.21206	0.00690093
PSMC3	P17980	13.654	13.7589	14.2667	13.971	15.4648	14.7924	15.397	14.9014	-1.22624	0.000603546
SLC32A1	Q9H598	13.6418	12.4442	12.6571	13.8559	14.4785	14.3235	14.1257	14.5808	-1.22739	0.00446777
PDXK	O00764	11.8947	12.5821	13.1628	12.9443	14.2671	13.7469	13.9644	13.5252	-1.22995	0.00252171
SUMO2	P61956	14.5565	14.0038	14.1806	14.1071	15.3053	15.6986	15.5846	15.2116	-1.23805	0.000255595
CNIH2	Q6PI25	12.7279	10.8638	11.9084	12.8408	13.069	13.3611	12.9933	13.8913	-1.24349	0.0155991
CAMKV	Q8NCB2	13.7792	13.7995	13.7179	14.2621	15.0254	15.1516	15.0506	15.3176	-1.2466	0.000168329
MPO	P05164	12.1258	13.6631	12.3703	12.8563	13.5716	13.9336	14.7761	13.7271	-1.24822	0.0083245
PRXL2B	Q8TBF2	11.6013	11.5105	10.3615	11.2324	12.3024	12.7172	13.3176	11.3761	-1.25188	0.0145972
MPC1	Q9Y5U8	13.5632	13.7965	13.8763	13.4808	14.6841	15.1471	14.624	15.2716	-1.2525	0.000325369
ERLIN2	O94905	14.2147	14.4667	14.2556	14.9286	15.3141	16.0271	15.8702	15.6825	-1.2571	0.000557339
ATP6V1F	Q16864	13.0683	12.8443	12.0967	13.3578	14.2389	13.9524	13.5366	14.72	-1.27021	0.00369869
SLC25A11	Q02978	13.3075	13.7963	13.4314	13.968	14.7454	15.0603	14.7749	15.0533	-1.28265	0.000226965
APOA2	P02652	14.5577	14.5295	13.9131	15.6769	16.0195	16.5102	15.8981	15.4347	-1.29631	0.00647445
AGTRAP	Q6RW13	13.9302	15.6905	14.1945	13.8452	16.3075	15.3807	15.5964	15.5658	-1.29754	0.0102777
ACSL6	Q9UKU0	12.7029	12.8737	12.4593	13.3357	14.276	13.7144	14.1175	14.4768	-1.30329	0.000591479
PSMA5	P28066	14.9424	15.5529	14.7813	15.3658	16.2678	16.6448	16.6804	16.2876	-1.30954	0.000334946
HADHA	P40939	14.621	14.7943	14.5844	15.9786	16.6544	15.8441	16.1052	16.6312	-1.31412	0.0037909
HAPLN1	P10915	13.1114	12.6703	11.0649	13.3312	14.1195	13.7323	13.4745	14.1426	-1.32276	0.0152905
ARL8B	Q9NVJ2	14.9877	14.5022	14.8875	16.0986	16.7916	15.9696	16.9202	16.1085	-1.32847	0.00501092
ROGDI	Q9GZN7	12.164	12.4646	12.6198	12.3139	13.6461	13.829	13.7527	13.6596	-1.33129	6.09237e-05
CPLX2	Q6PUV4	15.3079	14.3314	14.5667	15.7627	16.4561	16.6755	15.8288	16.3456	-1.33434	0.00303293
FUCA1	P04066	11.2236	12.6282	12.9354	12.8925	13.3381	13.98	14.5807	13.1667	-1.34644	0.0119699
AUH	Q13825	14.5341	14.5739	14.4012	14.8484	16.0667	15.9083	15.9875	15.7822	-1.34674	5.89604e-05
PMM2	O15305	13.2232	11.6791	11.2588	11.2922	13.2562	13.5526	13.2888	12.7462	-1.34761	0.00962997
GPT	P24298	12.0289	13.0208	11.4928	10.3895	13.2705	12.8683	13.3316	12.8726	-1.35273	0.0166264
PSMB2	P49721	14.8743	15.2889	14.8923	15.243	16.0831	16.5878	16.4645	16.577	-1.35346	0.000118494
PSMB4	P28070	14.2785	14.917	14.3202	14.3771	15.7833	15.9823	15.8326	15.7469	-1.36307	0.000104861
OGDHL	Q9ULD0	11.9451	11.5083	12.5345	13.6251	14.0862	13.7855	13.1176	14.104	-1.37011	0.010498
SCARB2	Q14108	12.5323	13.3019	12.9104	12.5837	13.7096	14.0628	14.8464	14.2109	-1.37533	0.000859069
SERPINB4	P48594	11.6065	13.2257	12.2274	12.8267	13.5913	14.2081	14.3966	13.1973	-1.37675	0.00563177
CYCS	P00004	16.5238	15.8609	15.151	16.7079	17.5289	17.4574	17.3345	17.5005	-1.39444	0.00177559
SYNGR3	O43761	14.3154	14.6513	13.8388	14.4985	16.0236	15.9282	15.3717	15.6042	-1.40592	0.000267073
PYCR3	Q53H96	10.4665	11.8053	10.9631	12.4959	12.7161	13.1219	12.9615	12.5848	-1.41338	0.00566858
PLPBP	O94903	12.2516	10.4181	12.0906	11.8923	13.0551	12.7104	13.136	13.4058	-1.41366	0.00460808
SLC35F6	Q8N357	11.228	10.8063	10.4134	10.1176	12.5297	12.4208	11.3381	11.9413	-1.41615	0.00175306
VPS26B	Q4G0F5	12.2251	12.1704	11.3602	13.2772	13.3449	13.7889	13.8152	13.759	-1.41877	0.00300661
TXN2	Q99757	10.9755	11.3685	9.68333	10.801	11.3914	11.7993	12.4554	12.8763	-1.42353	0.00692486
HEXA	P06865	13.3801	14.2142	13.5037	13.9936	15.2383	15.3926	15.4451	14.7104	-1.42368	0.000379869
KPLCE	Q5T750	17.3709	18.7513	17.3714	18.6242	19.6529	18.7566	20.3167	19.0938	-1.42555	0.00835494
ABHD12	Q8N2K0	12.6299	12.8121	12.4997	13.2677	14.1139	14.3584	14.0511	14.4085	-1.43061	0.000117708
PDK2	Q15119	8.67701	10.7865	10.7547	11.3044	11.5537	11.8975	11.6146	12.2653	-1.45214	0.0158214
CRISPLD1	Q9H336	9.79067	11.27	9.09548	10.0834	11.6145	11.362	11.9328	11.195	-1.46619	0.00534042
ERMP1	Q7Z2K6	10.6727	11.4788	11.4672	11.0281	12.0805	12.7924	13.2362	12.4033	-1.4664	0.00071821
PSMA3	P25788	14.9156	15.3394	14.9407	15.1402	16.5335	16.694	16.6916	16.5262	-1.52734	1.95959e-05
SERPINC1	P01008	15.6781	16.0821	15.4503	16.4654	18.1553	17.1202	16.7817	17.7667	-1.537	0.00128671
FKBP2	P26885	14.66	13.9445	14.6244	15.0298	16.4042	15.6928	15.9584	16.3811	-1.54444	0.000302168
PSMB6	P28072	15.3965	15.8701	15.1702	15.7225	16.9505	17.3601	17.2131	16.8138	-1.54453	7.5624e-05
PSMA7	O14818	15.8385	16.5652	16.04	16.4523	17.7434	17.8983	17.7996	17.7016	-1.56171	4.56636e-05
STX3	Q13277	9.38735	9.93631	10.1263	9.95061	11.4743	11.6467	11.4871	11.0559	-1.56586	7.14058e-05
BANF1	O75531	13.1388	14.1141	13.9511	13.8348	14.7267	15.5038	15.6275	15.4788	-1.57453	0.000317201
CYRIA	Q9H0Q0	11.52	10.7718	9.58501	10.7509	12.5501	12.4908	12.5273	11.3776	-1.57951	0.00378508
HEXB	P07686	13.4481	15.0538	13.9935	14.1984	15.5715	16.2805	16.2074	15.0005	-1.59152	0.00227632
MPC2	O95563	11.9726	11.711	11.7482	12.6051	13.6233	13.4219	14.1087	13.2535	-1.59262	0.000213412
ELAVL4	P26378	11.2568	12.2136	10.4841	11.1779	12.8235	12.0599	13.6263	13.0086	-1.59649	0.00313822
PSMA1	P25786	16.164	16.6515	16.1454	16.6218	17.869	18.0982	18.0427	17.9794	-1.60167	2.30261e-05
TMEM167A	Q8TBQ9	10.7742	13.1646	11.1553	12.3252	13.4396	13.6712	13.933	12.7902	-1.60364	0.00910127
PSMB7	Q99436	14.7558	15.5097	14.9519	15.5287	16.785	16.945	16.7275	16.8039	-1.62882	4.93618e-05
QPCT	Q16769	10.5829	12.3144	11.1138	11.0332	12.6705	13.3571	13.7583	11.7825	-1.63102	0.00645982
PLPPR4	Q7Z2D5	10.7513	10.5461	10.9976	9.92446	12.1412	12.197	12.7054	11.7011	-1.63131	0.000287497
DDX19A	Q9NUU7	10.6502	11.2893	11.4185	8.96739	11.3349	12.362	12.8023	12.3917	-1.64135	0.0112766
PSMB3	P49720	14.1961	14.8725	14.5503	14.5694	15.9194	16.1072	16.3727	16.3687	-1.64487	2.96587e-05
RNASET2	O00584	11.7943	12.9095	12.0867	12.1618	13.8026	14.2611	14.1347	13.3815	-1.6569	0.000255541
NCL	P19338	15.1582	16.4607	15.211	16.1177	17.6025	17.3148	17.0048	17.6661	-1.66017	0.000546142
PSMB1	P20618	15.1816	16.0668	15.4585	15.957	17.166	17.3919	17.4321	17.3679	-1.67349	5.1394e-05
RTN1	Q16799	12.2717	13.0595	13.433	13.8903	14.8711	15.0593	14.4484	14.9814	-1.67643	0.000572579
PSMA6	P60900	14.5343	15.3088	14.9717	15.0831	16.5781	16.7469	16.7812	16.5877	-1.69901	2.03323e-05
PSMA4	P25789	15.1364	15.9314	15.3446	15.6386	17.1838	17.3054	17.2902	17.147	-1.71884	2.06709e-05
PSMB5	P28074	14.7951	15.6419	15.0457	15.3857	16.7625	16.963	17.0986	16.9704	-1.73151	2.79715e-05
GUSB	P08236	11.0931	12.9885	11.4881	12.7329	13.9323	13.969	14.4819	12.9347	-1.75382	0.00403971
PSMA2	P25787	15.0207	15.8983	15.2892	15.8138	17.1388	17.4593	17.0447	17.3984	-1.75482	4.55294e-05
MACROH2A1	O75367	12.6088	12.0432	10.3938	11.7836	12.9349	13.8569	13.4774	13.6099	-1.76244	0.00225977
RHOT1	Q8IXI2	12.2738	11.3485	11.3291	11.0799	14.2228	13.1633	12.9869	12.7272	-1.76724	0.000785161
DLD	P09622	12.1756	12.2833	10.7509	12.6276	13.4095	14.3379	13.1199	14.0434	-1.76834	0.00200505
SSR4	P51571	11.0943	13.6981	11.6745	12.4426	14.2494	13.7791	14.3591	13.6507	-1.7822	0.00453411
GNS	P15586	11.3024	11.5951	11.8265	11.2946	12.4391	13.9371	13.7241	13.0846	-1.79155	0.000315427
PPIB	P23284	15.6364	17.1116	16.1402	15.8288	17.4242	18.3483	18.141	17.9836	-1.79501	0.000421274
GGH	Q92820	14.4641	15.8515	14.5798	15.3553	16.8657	17.0767	17.2151	16.3923	-1.82478	0.000332995
CST4	P01036	11.2358	12.3055	11.4101	12.2882	13.7964	13.6145	13.4812	13.656	-1.82711	8.81416e-05
	P15252	11.5851	10.2295	11.7956	11.239	13.1219	12.9664	11.8717	14.2926	-1.85087	0.00414614
TIMP1	P01033	10.4988	12.2205	12.278	10.5625	13.0046	14.3089	12.9669	12.7523	-1.8682	0.00409968
CTSV	O60911	15.0898	16.7719	15.3886	16.1185	17.5758	17.9553	17.9953	17.4065	-1.89101	0.000384304
NPC1	O15118	11.58	12.255	9.81826	11.7905	12.9117	13.8884	13.5513	12.7995	-1.92678	0.00290431
PSMB8	P28062	12.2967	13.6616	13.0688	12.7661	14.758	15.2254	14.8409	14.9058	-1.98423	5.53539e-05
PRRT2	Q7Z6L0	12.4804	11.0254	10.6605	12.8135	13.8458	14.0164	13.2652	14.0501	-2.04947	0.0014072
SGTB	Q96EQ0	11.2287	10.8085	9.09923	11.2339	13.2405	11.8686	11.9252	13.5453	-2.05231	0.00379571
PSMB9	P28065	11.9163	12.701	12.644	12.0705	14.5978	14.26	14.6005	14.4875	-2.15347	5.45787e-06
KIF5C	O60282	13.5266	12.9903	13.1858	13.5244	16.1417	15.0797	15.3027	15.9816	-2.31963	1.12849e-05
MYOD1	P15172	13.1822	13.885	12.6939	14.1234	16.4111	17.2277	15.1286	15.1964	-2.5198	0.000501169
TF	P02787	17.3589	17.0867	16.9897	18.3471	20.1326	20.2179	19.8076	19.8092	-2.54622	9.93043e-06
XRN1	Q8IZH2	10.4822	13.4286	12.0198	12.6269	15.4783	15.5032	15.8603	12.7456	-2.75751	0.00453369
H2AZ1	P0C0S5	10.2654	13.1102	10.5228	12.9948	13.9493	14.634	14.8068	14.5417	-2.75963	0.00147927
H2BC11	P06899	11.3884	10.628	13.5924	12.6792	14.4233	15.3097	14.8089	15.4574	-2.92785	0.000441476
MDK	P21741	10.2649	13.8757	10.4736	10.6437	14.6086	14.5592	14.0788	14.1867	-3.04385	0.00134536
MFSD1	Q9H3U5	10.3475	10.2532	11.2874	10.9957	14.1889	14.9551	14.825	12.1946	-3.31998	0.000141428
H4C1	P62805	16.1142	16.6747	16.1045	16.4463	19.0391	20.3036	19.4042	19.9054	-3.32816	6.16957e-07
ATP2B4	P23634	13.0837	12.2523	12.2093	11.8383	16.5352	15.9669	14.8253	15.4893	-3.35826	6.11871e-06
H2BC12	O60814	16.1873	16.5969	15.4301	16.7659	19.1585	20.3108	19.6848	19.954	-3.53197	1.35263e-06
ALB	P02769	23.0541	23.9063	22.9305	24.608	27.5698	27.4009	26.6742	27.1679	-3.57846	2.97554e-06
FTH1	P02794	16.4371	16.1068	15.9661	17.0258	20.277	20.1449	20.0675	20.0376	-3.74779	5.19485e-08
H2AC11	P0C0S8	16.2572	17.4587	16.2803	16.6253	20.0329	21.4834	20.6485	21.1359	-4.16979	5.48351e-07
GATAD2B	Q8WXI9	10.8428	11.2372	9.90607	13.2057	16.1448	15.7041	14.999	15.5611	-4.30431	2.71816e-05
FTL	P02792	12.6688	12.6215	12.2909	9.79402	16.341	16.5514	16.5721	16.3959	-4.62132	9.12179e-06
