# Supplementary material for: Glioblastoma Cells Expressing Oncogenic EGFR Release Multiple Extracellular Vesicle Subpopulations Positive or Negative for EGFR
Source: J Extracell Biol. 2026 Apr 7;5(4):e70134. doi: 10.1002/jex2.70134 (PMC13054837; doi:10.1002/jex2.70134)
Supplement: Supplementary file 3 — Supplementary Table 2. Proteome of glioma extracellular vesicles enriched or depleted for EGFR—all proteins [file JEX2-5-e70134-s001.xlsx]

## Sheet: all data
Supplementary Table 3 - EV Proteomics - All Proteins - Protein.Group	Protein.Ids	Genes	EGFR-Pos 1	Pos 2	Pos 3	Pos 4	EGFR-Neg 1	Neg 2	Neg 3	Neg 4
P63261	P63261	ACTG1	20697300	11750400	10274200	11839700	2476420	3630070	3271950	3549980
P04264	P04264	KRT1	17977800	37807900	59607700	13322400	53499400	21713100	36587400	39375800
P0CG47	P0CG47	UBB	10809800	8160300	9167080	6490900	12232200	13576600	17965200	9985360
P02769	P02769	ALB	9754250	27565100	18829300	8107760	91122700	137533000	166370000	186405000
P13645	P13645	KRT10	7741660	19891500	31520500	7531090	35596300	12146600	22944400	19845900
P35527	P35527	KRT9	7719380	16280400	22404900	4519130	18876000	9185260	10958800	15075400
P35908	P35908	KRT2	3557250	9259740	17472600	3399150	17471600	7385370	11610700	9686240
P06733	P06733	ENO1	3458670	2552740	2359580	3283350	2430920	2123490	2382290	1685240
P68104	P68104	EEF1A1	3299060	2297320	3019270	2796200	1069280	2020550	1408830	1534480
P02666	P02666	CSN2	2223080	3804190	2307370	1893390	2342960	3218730	3242810	3061980
P02686	P02686	MBP	2132720	2636080	1305570	979540	1965640	2964630	2570490	2480560
P19013	P19013	KRT4	2080340	75427.8	59978.6	19638.3	1021110	46789.6	57278.9	51301.1
P27348	P27348	YWHAQ	2056270	1895410	1710860	2262520	830657	1357920	1191680	1203970
P13647	P13647	KRT5	1976430	3625900	5717890	1340140	6337290	2202600	3740500	3585040
P21926	P21926	CD9	1963570	1604630	2977740	2813720	288223	368841	507853	528087
P68366	P68366	TUBA4A	1957170	2293850	1715240	1322180	1916160	2434080	2164200	2193740
P26038	P26038	MSN	1891170	1305530	1464730	2300880	140352	204548	228815	136748
P05026	P05026	ATP1B1	1813690	1462380	1023780	1246900	750713	979588	866142	944440
P0DPH7	P0DPH7	TUBA3C	1797350	1327650	943463	730149	921938	1578030	933668	1057820
P68363	P68363	TUBA1B	1769380	2122130	1387920	1196040	1311860	1678200	1415420	1716310
P11142	P11142	HSPA8	1603610	1272180	1474940	1443310	1662850	1700370	2490950	1433720
P05023	P05023	ATP1A1	1578500	1064250	882802	1314220	146849	206277	185106	199782
P0DMV8	P0DMV8	HSPA1A	1573810	933768	1947490	1799530	1148110	1334300	1915130	911478
P13637	P13637	ATP1A3	1561420	1765010	1218360	1015850	1120670	1617750	1415640	1399090
P00533a	P00533a	EGFRvIII	1508630	966897	656149	894396	64785.5	153862	104870	117452
P02533	P02533	KRT14	1506060	2649750	3823040	949676	4494290	1546530	2425630	2642620
P15144	P15144	ANPEP	1492840	1312290	1861480	1873900	192489	286877	334659	280320
P08195	P08195	SLC3A2	1490220	1016510	874544	1192020	41745.1	70982.2	70630.4	69194.8
P13639	P13639	EEF2	1359000	1071770	932715	901475	538974	539972	478462	580030
P13646	P13646	KRT13	1291950	26126.3	49515.2	10033.7	851492	25444	28631.2	30312.3
P62873	P62873	GNB1	1278870	956611	931066	1376210	333802	494428	452573	453684
P60201	P60201	PLP1	1264910	1644670	1046180	816116	1478420	2290050	2148560	2054180
P35613	P35613	BSG	1234020	588371	659676	736903	59136.7	97334.2	80528.5	59930.1
P62937	P62937	PPIA	1142330	957542	879890	759646	806286	1643550	1545010	936340
P63104	P63104	YWHAZ	1121780	1057200	765648	883108	630342	862350	691036	768024
Q01650	Q01650	SLC7A5	1121730	814827	858111	1180720	22922.6	56048.2	52225.7	73468.1
Q9UBI6	Q9UBI6	GNG12	1095740	568240	603770	864298	45555.1	65554.4	77394.1	101454
P48454	P48454	PPP3CC	1055510	1949650	3084760	853351	2857340	948314	1757190	1635660
P08238	P08238	HSP90AB1	1042860	908099	942620	1178840	285234	502727	328756	451520
P02790	P02790	HPX	1018390	2402930	1691330	1165280	663820	629609	800044	977437
P14618	P14618	PKM	1015500	1071350	812715	911361	575566	719289	630315	690031
P04406	P04406	GAPDH	984656	1074530	1183930	966301	1433740	934101	1288390	1014500
P02662	P02662	CSN1S1	973213	1937260	1561900	679512	711038	608316	914346	764501
P69905	P69905	HBA2	923772	1326410	812621	609774	817094	1117690	642390	1002920
P21589	P21589	NT5E	918948	581201	835081	859812	126483	242301	222690	168703
P63000	P63000	RAC1	908633	662033	712430	865538	153562	266109	236644	258120
O00560	O00560	SDCBP	886066	889232	1416110	1234900	276543	321401	542890	366032
P04075	P04075	ALDOA	828653	984790	613116	525024	749231	961837	830135	868204
Q13885	Q13885	TUBB2A	821149	946447	649376	467901	628038	920802	710054	758621
P61981	P61981	YWHAG	803042	1061280	783094	795977	843734	1254350	1153370	1119920
P04439	P04439	HLA-A	801831	392615	595836	670380	37793.2	87368.9	64597.2	72681.5
P00352	P00352	ALDH1A1	780818	1086820	1221740	982324	158568	350549	181320	514795
P09471	P09471	GNAO1	767581	765979	568365	655390	559739	908618	755025	787197
P05556	P05556	ITGB1	741199	561677	767006	856326	58465.9	63731.6	79633.6	57983.2
P23528	P23528	CFL1	734786	677256	804774	905338	390606	514967	529804	414634
Q16658	Q16658	FSCN1	734322	555289	468949	717365	274368	331175	320181	251696
P62258	P62258	YWHAE	727225	820690	636796	864798	342611	568243	459223	484045
P07900	P07900	HSP90AA1	719499	691843	576217	695093	326159	535440	354383	457054
P30041	P30041	PRDX6	704922	520409	422520	589701	184459	173463	179834	200612
P30825	P30825	SLC7A1	697059	449730	631541	760540	115648	118641	193597	101562
P04350	P04350	TUBB4A	696861	829325	525914	447156	531938	811992	603179	595252
Q9UQB8	Q9UQB8	BAIAP2	695792	490375	358318	462121	208152	258535	281944	201525
Q99961	Q99961	SH3GL1	694859	520894	995596	835526	200671	371927	344448	298369
P80723	P80723	BASP1	668003	417784	356536	513798	152396	87779.4	144486	51197.9
P02663	P02663	CSN1S2	659673	992763	880989	388466	442389	347231	612647	399804
P02511	P02511	CRYAB	657498	912082	545437	407771	433273	589706	742538	714827
Q8WUM4	Q8WUM4	PDCD6IP	654763	528498	819207	805693	121584	262791	210240	257617
P07195	P07195	LDHB	649402	558860	456450	697605	262145	374679	413003	338378
P16070	P16070	CD44	643103	335072	399262	416624	77009.9	185737	108975	68580.1
P15311	P15311	EZR	642923	406443	367333	546192	49975.2	62747.1	61334.9	53039.2
Q15758	Q15758	SLC1A5	637326	334150	383416	603032	23710.6	35471.3	45958.6	21482
P20930	P20930	FLG	637189	421918	897576	185597	1121630	294553	731308	473993
P15531	P15531	NME1	637030	533733	452214	604604	261444	404315	323375	300887
P0DP23	P0DP23	CALM1	635541	679935	475631	567957	532663	557302	635543	568682
Q6UWP8	Q6UWP8	SBSN	619060	64989.7	91747.7	30601.4	97465.3	64865.7	90981.1	75638.2
P02538	P02538	KRT6A	592248	835301	597104	210617	1063420	197501	435171	675792
P07355	P07355	ANXA2	577151	571350	631767	671978	286867	182944	231390	226352
Q86T65	Q86T65	DAAM2	570902	21809.9	17940.4	10297.5	20370.1	19706.7	18294.9	26606.9
P01893	P01893	HLA-H	561740	413781	457759	565236	36840.5	74328.1	49561.6	64792.5
P81605	P81605	DCD	558880	418976	461296	240655	787692	537926	811617	770808
P01023	P01023	A2M	547777	171920	52096.9	72947.3	59547.5	239027	97095.3	152382
Q9HB71	Q9HB71	CACYBP	530915	408017	439101	622529	133983	158448	248337	337418
P62826	P62826	RAN	523170	441388	478229	553976	219285	343004	337384	372589
P07737	P07737	PFN1	522039	327840	527225	607469	164519	199120	145941	197168
P49006	P49006	MARCKSL1	513340	376603	291732	369476	48703.7	31419.1	51927	30160.8
P02668	P02668	CSN3	512634	663193	762349	286639	377061	244572	264926	360712
P29966	P29966	MARCKS	506421	271610	328843	435452	57348.2	25664.2	47310.7	20212
P62834	P62834	RAP1A	503896	322829	407174	516917	107282	132833	124559	132108
O14672	O14672	ADAM10	499298	396512	739330	595573	236276	200725	324953	250161
P08754	P08754	GNAI3	494359	254011	289050	454968	13643.3	20951.9	19778	43387.7
Q86YZ3	Q86YZ3	HRNR	487628	735410	890302	182324	917067	511947	528746	681640
P06576	P06576	ATP5F1B	484792	631314	375510	310415	516076	685761	578252	652918
Q15019	Q15019	SEPTIN2	480246	338078	451422	702379	202355	224608	257598	240246
P63027	P63027	VAMP2	476753	447190	447680	328421	282630	382939	345236	359927
P14209	P14209	CD99	476046	260488	410476	392910	48114.5	80880.5	74621.1	44551.9
P25705	P25705	ATP5F1A	475596	650829	368626	318654	503414	658246	638809	623733
P61204	P61204	ARF3	475524	450874	493451	474192	254210	360704	311651	301563
P68371	P68371	TUBB4B	474949	485960	366489	172326	291165	501661	261844	226906
P01111	P01111	NRAS	467884	261866	322020	418171	47110.8	60377.3	93837.2	70232.6
P54709	P54709	ATP1B3	467359	309862	244099	361195	11153.5	19555.9	19476.4	31587
P63218	P63218	GNG5	465150	341917	432298	557575	37043.1	50573.4	60246.8	67845.3
P01889	P01889	HLA-B	455900	236875	339694	368888	28307.8	59760.2	42310.2	44294.5
Q562R1	Q562R1	ACTBL2	454440	198676	246432	607343	107771	102504	149214	159648
P06753	P06753	TPM3	453278	338807	357098	456545	206645	194454	214858	167523
P63241	P63241	EIF5A	450147	241900	261534	309457	115441	149091	114043	135520
P00338	P00338	LDHA	447381	363230	399059	589556	165856	182881	261415	215076
P60174	P60174	TPI1	436221	385728	353732	355153	416141	431458	472230	390708
P62328	P62328	TMSB4X	433786	392779	223450	226810	274001	348214	334287	397449
P60953	P60953	CDC42	430456	310084	290550	380640	83041.3	102937	72967.8	101523
P13987	P13987	CD59	428575	257204	590714	425791	313230	392907	631923	262642
P61106	P61106	RAB14	424075	436401	495232	443228	272369	396720	390535	419797
Q53GA4	Q53GA4	PHLDA2	420959	222518	228223	291894	11403.7	26842.6	13690.4	24903.9
P05141	P05141	SLC25A5	420912	628000	402385	312696	561053	782701	686385	691772
P23526	P23526	AHCY	415472	550798	713981	558323	108699	228895	143093	306534
P14136	P14136	GFAP	413209	578357	332853	277151	423745	638943	504269	541046
Q99808	Q99808	SLC29A1	411419	334898	276785	397162	16841.2	38304.3	37185.2	41393.4
P11940	P11940	PABPC1	411377	217564	487479	392462	167469	365055	303469	199330
Q9UQM7	Q9UQM7	CAMK2A	410050	616642	346730	291800	498717	664125	573554	622788
Q96JB3	Q96JB3	HIC2	408440	306059	641680	599193	562550	562173	1086120	469330
Q16555	Q16555	DPYSL2	400604	511373	270813	234967	377766	487847	463402	451003
P40925	P40925	MDH1	395664	480463	356688	340964	361732	429417	455471	392582
P12277	P12277	CKB	392321	585897	393990	284612	447862	625701	577997	518493
P35241	P35241	RDX	388437	236793	246177	383988	48104.1	68276.4	51916.4	41748.5
Q08722	Q08722	CD47	383812	216521	313975	370072	33366.1	64165.5	43374.1	49199.7
Q9H5V8	Q9H5V8	CDCP1	381633	247360	245468	350564	14247	18162.9	25264.3	16764.5
P04040	P04040	CAT	379024	652982	726544	416217	881666	813593	888495	1209590
P09936	P09936	UCHL1	372616	341044	273702	332794	203596	265069	243247	242046
P00761	P00761		366544	791341	228027	215590	403072	768214	464171	610883
P04899	P04899	GNAI2	364394	244267	280267	410072	35006.2	50655.7	50955	51478.6
P04083	P04083	ANXA1	363404	250947	262125	383958	38749	32935.8	37917.1	49722.8
Q00610	Q00610	CLTC	353351	388171	384835	370991	237101	359379	286064	273746
P07437	P07437	TUBB	352213	327936	439131	265539	245140	351422	281084	300097
O95297	O95297	MPZL1	351931	189673	278583	307335	19513.7	31019.1	32382.2	34918.6
O14964	O14964	HGS	349475	287841	435194	388537	271311	173875	167917	201627
P50395	P50395	GDI2	347101	323796	351534	396545	201623	196334	214032	214681
P09382	P09382	LGALS1	345410	197115	257913	345336	35363.7	63652.3	46290.3	47479.5
P61006	P61006	RAB8A	345082	264160	292762	353342	89457	93578.7	126456	120131
Q16363	Q16363	LAMA4	344461	486256	990436	259934	940857	245310	608050	710763
P26006	P26006	ITGA3	341468	262768	382532	450422	30516.9	31569.2	45961.4	25887.9
Q969P0	Q969P0	IGSF8	336574	298522	540360	567684	51059.6	83043.3	76396.2	75584
Q5D862	Q5D862	FLG2	334353	345434	580113	144815	709345	303446	480433	437584
Q14651	Q14651	PLS1	331031	161615	142220	209738	306337		49613.5	39350.6
Q15907	Q15907	RAB11B	327345	239122	362832	378959	79608.6	117215	116981	120841
P13521	P13521	SCG2	325460	603157	316338	255325	461389	638607	543657	534293
Q01813	Q01813	PFKP	322863	315184	287841	331470	275723	269726	315761	388159
P78371	P78371	CCT2	320474	264692	234848	290754	103605	152508	152445	162641
P61026	P61026	RAB10	318834	258764	299134	350255	108233	166166	139111	151288
P27105	P27105	STOM	316987	200464	170119	219473	33452.3	28965.1	38227.1	52686.5
P0DOX5	P0DOX5		313980	492140	287789	175204	275288	188033	208947	208823
P30086	P30086	PEBP1	308835	284719	337443	336813	238603	277951	275062	274334
Q9Y696	Q9Y696	CLIC4	307621	142927	241676	351307	17298.9	26534.4	19126.7	27698.5
P60033	P60033	CD81	306706	279235	424165	359137	60811.9	85131.2	103191	110697
Q06830	Q06830	PRDX1	306031	307400	336404	228684	293975	183790	186917	235070
P48509	P48509	CD151	305438	221968	276181	407502	43524.4	74163.7	74344.8	87937.8
P62879	P62879	GNB2	303997	210628	215419	308583	67369.4	91210.8	69845.4	103728
P40926	P40926	MDH2	302145	432371	304039	229434	353228	484038	406256	419825
P15924	P15924	DSP	295610	699851	1105870	163011	864851	320663	474105	603907
P13797	P13797	PLS3	290527	176642	176055	253100	43804	47950.5	39788.6	41073.2
P08670	P08670	VIM	290109	416368	223689	199360	274356	343764	329377	310735
P06702	P06702	S100A9	288471	344013	695582	190838	1189360	301864	752270	418070
P68871	P68871	HBB	285677	518983	366613	202090	593749	392768	412657	494097
P08779	P08779	KRT16	284426	423753	392001	142984	513515	133631	317057	277349
Q86YQ8	Q86YQ8	CPNE8	283259	531997	428966	533382	29981.2	39238.8	58672.2	78554.7
P53985	P53985	SLC16A1	281696	146259	126269	201690	6093.5	9337.87	5385.45	6317.7
P02649	P02649	APOE	279811	289916	170173	228431	167146	232278	188644	173199
P10599	P10599	TXN	279730	353231	548320	309611	643016	275185	419460	373545
Q9NY65	Q9NY65	TUBA8	279152	359412	310584	229240	361155	405591	400812	391886
P29992	P29992	GNA11	274533	156682	189099	291925	41224.1	49846	44832.5	60259.3
Q6YHK3	Q6YHK3	CD109	272199	148881	241570	261384	31243.9	51425.8	44127.8	39058
P67936	P67936	TPM4	271897	119295	175142	243010	72045.3	51301.9	63430.4	46756.6
Q99715	Q99715	COL12A1	269241	485134	721436	744855	225724	199730	264949	462852
P18669	P18669	PGAM1	267975	290149	219470	226605	182744	229879	248442	219088
Q6E0U4	Q6E0U4	DMKN	266992	46618.4	30866.4	5932.44	20483.6	9457.86	14064.9	11789.1
P35221	P35221	CTNNA1	266516	144998	156566	237808	23092.3	25204	21934.1	24415.1
P09543	P09543	CNP	266093	275698	192567	228713	239161	326226	312800	297589
P25311	P25311	AZGP1	265908	308298	436854	196601	492536	188285	349234	324285
O14817	O14817	TSPAN4	264772	344226	652711	653294	75417.9	97491.2	133410	132027
P11166	P11166	SLC2A1	264293	222704	172379	208018	26193.3	45860.9	40622.2	50874
O00299	O00299	CLIC1	263797	187266	189428	316752	23788.7	29526.7	32144	39548.8
P68032	P68032	ACTC1	260368	171905	176220	227405	43185.5	72498.8	44959.3	47644.7
Q96B97	Q96B97	SH3KBP1	259173	274948	423553	283254	220277	200060	397548	187357
Q12906	Q12906	ILF3	258930	209176	457147	389820	149728	149267	222310	155450
Q00325	Q00325	SLC25A3	258671	303943	216169	142538	288943	383124	344438	353837
Q04941	Q04941	PLP2	258322	155434	217998	235438	10410.4	19884.4	17184.3	32100.2
Q99816	Q99816	TSG101	256672	187608	361095	361579	40918.5	77199.7	66809.2	67388.5
O43707	O43707	ACTN4	251830	160521	208984	342233	30778.7	30015.9	31501.4	24850.9
Q9NZT1	Q9NZT1	CALML5	250999	442491	452024	173681	413485	267782	377961	341353
O60716	O60716	CTNND1	249838	125404	125989	203997	25471.7	24328.2	28964.3	27229.1
P00558	P00558	PGK1	247696	229171	185433	215498	222077	218425	265769	229065
P29317	P29317	EPHA2	247055	144343	145442	205619	9421.79	17942.2	18179	15741.1
Q9Y617	Q9Y617	PSAT1	246217	205843	245446	370750	262744	209095	294738	168081
P37840	P37840	SNCA	246142	290749	182207	138833	259751	379768	296803	284816
P09104	P09104	ENO2	240953	315554	197842	158330	270975	304466	316752	331243
P63092	P63092	GNAS	240205	145684	196041	317669	27986.9	37503.9	37700	38005.1
O75390	O75390	CS	238558	291495	182517	152990	229111	356882	288427	329427
P10301	P10301	RRAS	238034	140030	250118	383280	28909.2	37723.7	27381.8	40205.2
P05109	P05109	S100A8	229103	269260	566998	171797	1094960	240382	718150	415564
P08133	P08133	ANXA6	225938	215007	195383	284502	19789.8	34623.8	33403.7	37549
P46940	P46940	IQGAP1	224898	134038	182886	294480	14199.8	16579.3	18625.1	19018.9
P06744	P06744	GPI	217770	160655	181840	238849	189034	166981	188071	136235
P31151	P31151	S100A7	216638	355814	529271	196320	712103	396976	674249	525760
Q9H444	Q9H444	CHMP4B	216097	387510	372254	360463	341955	346614	479602	259561
Q86X29	Q86X29	LSR	215855	139612	130632	135246	40824.7	69932.7	64076.4	40154.4
Q02413	Q02413	DSG1	215169	373747	611646	161693	612025	246723	368385	400912
P08247	P08247	SYP	214729	223247	221530	113617	192869	251709	210236	223472
P02768	P02768	ALB	213501	285477	305141	185575	412304	333309	386601	344038
P08758	P08758	ANXA5	212388	183737	161979	247502	61357.6	90251.3	102155	82385.7
P06703	P06703	S100A6	211547	230090	277958	291922	119124	86480.3	190267	130010
Q04695	Q04695	KRT17	211040	482560	423776	129658	670330	147856	310495	384040
Q9Y5K6	Q9Y5K6	CD2AP	208013	214032	248341	203421	247959	304697	400395	178301
Q99497	Q99497	PARK7	205735	134904	157925	175084	146922	137918	162025	131094
P35052	P35052	GPC1	204960	83536.5	201013	169287	39175.2	74573.9	74850.1	39003.1
P62820	P62820	RAB1A	203872	189991	187719	220275	99091.4	143445	129580	138878
O00159	O00159	MYO1C	202596	112425	123647	207125	8203.59	13863.3	10336.5	10490.4
P01116	P01116	KRAS	202310	106409	161447	176297	41261.4	51877.5	39258.1	47090
P31944	P31944	CASP14	202310	317504	629954	185375	617172	279778	407644	336163
Q09666	Q09666	AHNAK	196412	134150	164707	211390	79702.1	47244.2	52634.4	50700.6
P61769	P61769	B2M	195506	101729	112580	125504	63864.1	145567	126279	60945.6
P04259	P04259	KRT6B	191339	281700	130783	61895.4	330341	47375.1	126469	186684
Q5T750	Q5T750	KPLCE	189496	435545	527929	171763	1109700	509318	414195	770081
P53990	P53990	IST1	189448	216921	356095	377536	31990.2	26036.2	35007.4	34769.7
O95373	O95373	IPO7	188835	119949	122782	120915	122976	120483	114524	109723
P02787	P02787	TF	187928	359426	166151	131789	779313	836931	1143330	1074300
Q13740	Q13740	ALCAM	186145	92874.3	155338	162940	28979.4	43046.6	33027.1	22120.2
P62942	P62942	FKBP1A	184963	163718	133204	153388	185657	159072	185776	182140
P00505	P00505	GOT2	184521	261536	148291	117480	203531	277037	245545	250729
P10515	P10515	DLAT	183695	269044	135905	122598	192875	250842	214018	266872
P01040	P01040	CSTA	182282	213098	297141	124231	396308	280020	359256	323915
P01859	P01859	IGHG2	175760	214015	105869	87036.1	84438.8	67001.7	73622.3	83622.5
P60709	P60709	ACTB	175113	95238.3	102025	81985.4	19015.9	20080.4	17912.3	6620.39
P50995	P50995	ANXA11	173643	198558	143915	157540	19891.3	23668.5	26630.3	38540.4
Q01469	Q01469	FABP5	173270	281430	374564	120244	477132	157305	268951	394878
Q15366	Q15366	PCBP2	172971	132674	223110	220282	65858.7	105109	104059	100846
Q9NUP9	Q9NUP9	LIN7C	172458	124213	119084	147456	50760.4	54123	43399.7	40049.8
O75340	O75340	PDCD6	171914	202696	246119	243687	39604.5	35911	48707.4	52844.6
P17600	P17600	SYN1	170329	235567	119352	109504	159550	238654	204247	220828
P61764	P61764	STXBP1	169205	225573	134558	130454	132464	223942	177901	174293
P12235	P12235	SLC25A4	167313	242143	167832	155856	269871	369399	334597	344822
P06737	P06737	PYGL	167267	211133	285097	232185	40256.9	85237.1	49411.1	127706
P61586	P61586	RHOA	166885	111653	137557	159100	26545.3	36654.1	31986.2	44501.9
P46459	P46459	NSF	166710	226128	146306	127915	176866	247760	215872	221480
P11216	P11216	PYGB	166701	270331	183194	175157	184138	267287	288882	287031
O75891	O75891	ALDH1L1	166250	162221	180276	155173	146422	254198	207797	194276
Q08431	Q08431	MFGE8	165330	177000	821721	781332	227186	83528.1	475600	113271
Q9P2B2	Q9P2B2	PTGFRN	165309	91310.3	197614	222309	11226.6	28584.5	22123	16804.3
P43004	P43004	SLC1A2	164219	286293	152215	142281	221689	301798	264986	243293
Q13509	Q13509	TUBB3	162707	168490	104419	93718.5	130112	202957	181471	165832
P31949	P31949	S100A11	162603	144434	169366	171178	70501.5	34172.2	60046.2	54722.8
P49327	P49327	FASN	162317	121967	138161	182477	23934.1	27054.6	19524.4	27630.4
Q08209	Q08209	PPP3CA	162140	207470	132320	124907	155739	223292	204444	194743
P31946	P31946	YWHAB	162117	160333	132391	164359	89191.6	93443.9	118669	107961
P60660	P60660	MYL6	161939	127288	185418	214372	56330.9	46094.9	59003	68607.3
P32119	P32119	PRDX2	160733	171164	289015	141557	235909	108182	144043	161357
O14745	O14745	NHERF1	160394	84928.6	93808.9	145464	13723.7	16724.7	23763.3	17407.3
Q01518	Q01518	CAP1	160247	170163	183967	160539	111276	114636	104649	96983.8
P16949	P16949	STMN1	160156	104558	91418.1	126044	76360.4	74973.5	87110.6	64162.4
Q96DR8	Q96DR8	MUCL1	159817	28291	13965.5	11868.4	57462.1		26454.8	42304.8
P35080	P35080	PFN2	159795	175301	138363	115562	119061	182434	180222	172350
P07947	P07947	YES1	159184	88927	84340.9	148508	9371.64	9435.66	8567.98	15045.5
Q13867	Q13867	BLMH	158806	356421	557045	171076	688951	243338	422493	465916
Q9H223	Q9H223	EHD4	158624	75680	134447	164235	14146.6	26077	24453.6	21111.8
P09496	P09496	CLTA	158361	195464	179559	150180	179380	183652	236773	143480
P38606	P38606	ATP6V1A	157365	214608	121007	100891	160480	202963	172589	186836
P15104	P15104	GLUL	156251	220921	115612	83295	142280	207480	185867	173138
P52907	P52907	CAPZA1	156067	97118.7	150425	146265	53774.2	50028	35256.9	59031.9
Q9NSB2	Q9NSB2	KRT84	155879	3650410	90199.6	66195	621038	613589	193617	420741
P31948	P31948	STIP1	155662	133772	131692	163416	47164.7	67298.3	61613.1	67881.8
O60637	O60637	TSPAN3	152912	144636	214481	189436	54736.5	63728.5	76565.4	54457.8
P49368	P49368	CCT3	151882	120846	121060	136780	56854.2	82447.7	57070.4	92464
O15498	O15498	YKT6	151095	160011	155267	154090	84561.5	106860	87922.1	100933
Q9H4M9	Q9H4M9	EHD1	150165	93203.4	117235	135372	30424.6	53692.5	39835.4	36198.3
P14923	P14923	JUP	149477	255721	451327	78134.9	389592	154334	181097	242968
Q8NHG7	Q8NHG7	SVIP	149471	102634	174360	95277.7	50084.4	82844.7	53179.7	106439
Q92777	Q92777	SYN2	149469	191319	108664	104974	159725	236222	221947	212881
Q9NZZ3	Q9NZZ3	CHMP5	148982	162752	221304	197310	80537.2	63615.9	138433	60224.4
P10809	P10809	HSPD1	148170	226518	163173	127035	111756	171268	142253	162085
P30044	P30044	PRDX5	148021	168294	110045	128373	125631	189076	174881	192159
P20648	P20648	ATP4A	147366	132934	104069	140484	84599	110018	91576	104788
P61020	P61020	RAB5B	145035	128947	148054	158445	69275.6	95544.5	82387.5	96381.9
O00161	O00161	SNAP23	144198	65812.9	83409.6	112626	7082.95	7096.66	7622.96	10170.8
Q9UNF0	Q9UNF0	PACSIN2	144071	92547.2	209347	190845	34697.6	67887	58830.1	50169.8
Q05193	Q05193	DNM1	143016	216722	126324	99621.5	162440	233630	191357	195619
P49773	P49773	HINT1	142398	124215	105668	146032	35739.5	79762.3	81294.5	72587.6
P02675	P02675	FGB	142124	44516.6	18677.6	25766.8	28244.3	83767.2	30679.8	39782.6
P15151	P15151	PVR	142016	67779.6	79134.1	93940.1	5424.85	13998.5	5862.47	6132.62
A6NNZ2	A6NNZ2	TUBB8B	141874	170735	116227	81791.1	139842	174094	144200	138141
O43491	O43491	EPB41L2	141822	70983.3	65911.9	92449.1	17293.7	23909	22066.3	22118.6
P05091	P05091	ALDH2	141648	174593	200208	160270	34760.1	77684.5	42375.6	99147.1
P01834	P01834	IGKC	141450	154557	100985	64296.8	62744	51525.9	55822.7	70957.8
P35579	P35579	MYH9	140426	122508	142106	160876	75061.6	63525.7	64285.7	78870.1
P61088	P61088	UBE2N	139698	123219	110553	111005	66056.8	96570	90937.2	76189.3
P00750	P00750	PLAT	139688	93444.6	223320	211813	41439	44611.5	49915.8	34004.4
Q04323	Q04323	UBXN1	139468	129648	117971	126016	82043.8	124234	105927	116666
P50990	P50990	CCT8	138308	87461.6	136452	131202	39775.2	69481.1	45443.1	57774
P30626	P30626	SRI	137365	109982	130290	133878	26964.7	27695.7	31776	34368.9
P12532	P12532	CKMT1A	136720	193015	133411	95107.2	147305	207271	177382	201722
P61604	P61604	HSPE1	136631	161471	99942.4	73690.1	155965	218353	141911	181766
P09211	P09211	GSTP1	135846	104617	166724	209267	100594	46585.8	64614.6	69022
P02679	P02679	FGG	135359	27024.1	8288.55	19175.9	7464.36	46293.5	13781.7	27507.3
P0DOY2	P0DOY2	IGLC2	134958	204295	117985	90355.4	89428.6	74093.1	81205	87556
Q9BWM7	Q9BWM7	SFXN3	134845	173131	89681.3	82062.1	110318	151427	138539	113511
P00749	P00749	PLAU	134619	71740	152807	167654	23442.1	69484.7	59846.4	47634.1
P11233	P11233	RALA	134330	97178.1	110926	145014	23309.3	31122	29391.2	31757.9
P55011	P55011	SLC12A2	134294	65628.9	55080.8	78397.2	17415.4	16331.3	9410.05	7843.98
P49189	P49189	ALDH9A1	131952	162937	215433	163912	79399.1	67495.9	57662.3	93971.6
Q14624	Q14624	ITIH4	129648	242015	102405	68234.7	14885.6	42887.8	26038.5	49916.4
P18827	P18827	SDC1	129244	71186.4	130883	131034	47476	27534.9	31688.4	41764.1
P01012	P01012	SERPINB14	129203	118197	146983	52932.2	117286	119428	88729.9	124040
P29508	P29508	SERPINB3	128829	232044	445486	133051	472788	182731	322068	280901
P60842	P60842	EIF4A1	128656	110058	107447	133654	66065.3	93826.4	74186	85509.2
P46439	P46439	GSTM5	128460	174254	117499	91083.2	171934	205575	214897	199418
P36543	P36543	ATP6V1E1	128232	134737	109546	83875.1	119383	174203	159260	148969
P51665	P51665	PSMD7	128069	143200	341152	139668	89436.9	74315.6	79707.9	116154
O75131	O75131	CPNE3	127453	128970	89524.7	98823.1	23960.7	22012.7	25071	34758.9
Q5T749	Q5T749	KPRP	126186	292992	408541	65536.1	533345	212955	225415	306558
P07339	P07339	CTSD	124964	229184	497540	150889	660117	220641	454873	329568
P05121	P05121	SERPINE1	124961	89384.4	251781	237136	48205.4	43201.5	43889.3	36099
Q9H2A2	Q9H2A2	ALDH8A1	123574	158693	192231	146906	16243.8	41905.4	27654.9	77944.1
P17174	P17174	GOT1	123419	147412	106137	103145	130740	162351	157318	141650
P01861	P01861	IGHG4	123412	241734	97939.8	63275.4	47590.7	44657.1	59663.5	63288.1
P84074	P84074	HPCA	123246	144634	85304.8	74039.6	77644.6	130274	94630.5	105450
Q99584	Q99584	S100A13	122705	90249.8	121104	132375	29679.4	29749.8	31680.6	22649.6
P12273	P12273	PIP	122166	142747	137947	102363	196438	115058	142436	133278
P61225	P61225	RAP2B	121875	115353	142766	190606	50206.5	60457.3	65131.1	56566.3
Q04917	Q04917	YWHAH	121461	157365	115558	133378	118730	149891	140450	138516
P22102	P22102	GART	120046	75856.6	80540.3	115834	31478.4	24398.6	31501.7	30563.7
P14174	P14174	MIF	119919	131450	68678.6	48149.2	23925.1	76432.2	27880.1	40770.5
P06748	P06748	NPM1	119657	177521	233657	115141	131174	307824	179033	269281
P52209	P52209	PGD	119654	81930.5	78481.1	140537	31178.5	38844.1	47329.2	45603.2
P21281	P21281	ATP6V1B2	119121	152757	93286.3	78911.2	126179	164246	136843	147737
P30153	P30153	PPP2R1A	117852	128472	100385	114538	67671.2	88881.7	88651.3	91714.6
P51149	P51149	RAB7A	117698	101352	112315	129680	70460.8	75089.5	80621.7	80546.9
P26641	P26641	EEF1G	117664	103408	89212.7	111109	35958.5	55512.8	41801.7	64108.3
P55209	P55209	NAP1L1	116158	56477.7	73765.9	98166.8	17819.9	23801.5	25154.5	21107.4
O75874	O75874	IDH1	115973	136528	141273	135800	52369.4	57705.4	64814.1	75808.4
P17301	P17301	ITGA2	115717	122790	137045	181532	7412.34	8898.49	18245.9	12841.6
P14324	P14324	FDPS	115514	69107.1	87619	127098	11867.2	17304.9	13482.1	17178.6
Q9NTK5	Q9NTK5	OLA1	115384	75684.3	82619.2	106005	42282.7	55680.3	44168.4	49543.3
Q14194	Q14194	CRMP1	115350	161115	110236	87102.5	119575	185197	148303	158292
P01876	P01876	IGHA1	114990	162155	190793	133204	194811	82709.4	124635	118517
P35222	P35222	CTNNB1	114675	64409.4	65345.3	102266	14808.7	21186.5	14978.5	11678.8
Q15819	Q15819	UBE2V2	114562	96274.2	104047	102455	46899.5	63254.5	66892.7	61195.6
Q08554	Q08554	DSC1	114369	185367	371812	110428	385138	160931	211272	228945
P20340	P20340	RAB6A	113749	87972.2	83186.9	90012.1	54941.2	69828.1	80858.7	78809.7
O95490	O95490	ADGRL2	113743	102039	117470	100597	113842	152425	119693	145906
Q16698	Q16698	DECR1	113729	143061	182132	165175	28053	48286.8	23442.6	75815.5
P05362	P05362	ICAM1	113689	82736.6	179719	201044	31155.1	19438.4	45319.4	27474.4
Q9Y2A7	Q9Y2A7	NCKAP1	113599	108222	89984.9	105992	51115.3	90199.1	66023.5	68712.5
Q99798	Q99798	ACO2	113502	154961	99177.4	79179.3	138839	171399	143576	163910
O15371	O15371	EIF3D	113267	87080	138594	113229	79700	108489	79727.6	105932
P10321	P10321	HLA-C	112278	59658.9	62987.7	90082.6	8111.55	8914.79	11409.4	13422.4
P09972	P09972	ALDOC	112218	139578	91592.2	86494.6	118170	160557	150820	154647
P00366	P00366	GLUD1	112009	165507	134993	104566	85592.5	134680	99465.2	118984
Q5ZPR3	Q5ZPR3	CD276	111070	68461	83442.4	95966.7	5591.01	9984.42	10436.9	14792.4
Q7Z794	Q7Z794	KRT77	110412	261006	286349	156436	438245	141301	453901	315559
Q13936	Q13936	CACNA1C	109856	41833.9	64758	194894	169997	143207	240540	148271
P61421	P61421	ATP6V0D1	109614	133912	85117.6	79064.9	112015	135105	135318	139390
O43633	O43633	CHMP2A	109146	113688	179078	198954	43169.3	35514.6	69864.2	36961.8
O15394	O15394	NCAM2	108251	81389.2	72148.5	91868.5	22217.2	13793.7	17602.3	10729.8
O43175	O43175	PHGDH	107951	73111.2	92159.7	135204	28567.2	43088.6	28747.4	34201.8
P31689	P31689	DNAJA1	106933	87505.1	133456	134543	14366.5	33030.2	31788.2	33702.6
P11021	P11021	HSPA5	106618	118508	216542	78619.5	94491	95380	95091.7	90189.6
P50151	P50151	GNG10	106546	84806.5	78965.1	105136	10246.7	8015.98	10270.4	7288.18
Q92626	Q92626	PXDN	106475	153275	113774	141896	17954	30917.6	17559.3	31143.3
O95782	O95782	AP2A1	106312	150196	106239	106648	94504.1	142541	109806	115049
Q9C075	Q9C075	KRT23	105557	218318	366410	68337.5	340428	137627	230281	200909
P09493	P09493	TPM1	105318	173231	95186.7	82268.4	107069	73630.5	124686	116112
Q9HCE1	Q9HCE1	MOV10	105271	42359.1	89706.9	99608.6	17758.1	70030.8	36338.9	29398.9
O60884	O60884	DNAJA2	105267	95155.8	159129	159922	23590.2	42855.4	40876.5	40998
P00004	P00004	CYCS	105183	115376	70727.2	36694.7	139072	168096	167368	175679
P47756	P47756	CAPZB	104889	102592	113683	90334.2	63570.8	87234.2	70552.5	76879.6
P08962	P08962	CD63	104795	112304	218125	198255	65445.3	39565.5	103302	39894.8
Q96S97	Q96S97	MYADM	104729	80434.2	96566.6	88545.2	19567	30821	29233.1	35853.2
Q9NP79	Q9NP79	VTA1	103831	98962.6	114063	163031	21140.8	29321.5	30003.6	35995.2
Q9UN36	Q9UN36	NDRG2	103731	103506	59861.9	49005.6	76621.2	91103.3	44297.5	86415.2
O15145	O15145	ARPC3	103699	92952.7	81094.4	110050	85614.9	95147.9	88326	104300
P54289	P54289	CACNA2D1	103352	56805.5	101925	112388	19266.7	22963	28745.6	22127.1
Q15828	Q15828	CST6	103160	53217.8	90081.7	31252.8	108540	41077.1	61377	75034.4
P55072	P55072	VCP	102916	92012.7	84306.9	86388.4	61068.3	67363.8	63855.5	62584.2
Q8N1N4	Q8N1N4	KRT78	102097	219770	395044	88690.3	442228	134076	219344	255178
Q96P63	Q96P63	SERPINB12	101878	222474	327549	89218.1	408284	165515	245931	267129
P05089	P05089	ARG1	101591	169559	336173	106891	333811	151339	188694	206525
Q9H1C7	Q9H1C7	CYSTM1	101257	88914.8	114226	122066	8563.07	14703.5	19516	18167.6
Q9H936	Q9H936	SLC25A22	100301	131360	87158.1	65429.4	101996	172422	144399	135720
Q14315	Q14315	FLNC	100059	56152.8	72489	110802	12824.9	19914.9	15305.7	17057.8
P31327	P31327	CPS1	99918.9	152806	165097	131889	14375.6	39804.6	19056.1	60634.3
Q12904	Q12904	AIMP1	99752.9	54622.5	104341	109488	36797.7	43085.5	55230.1	53769.1
Q9UNN8	Q9UNN8	PROCR	99510.1	69683.9	118069	133108	19635.6	61313.6	50039.8	31639.6
P02794	P02794	FTH1	99032	143824	83973	64721	933423	980694	1086860	1187580
O75083	O75083	WDR1	98993.1	87219.2	104865	140225	193086	149394	269160	118547
Q14247	Q14247	CTTN	98970.8	72090.8	138790	88797.5	39838.8	42477.6	44762.6	37152.3
P21333	P21333	FLNA	98621	54149.2	91356.2	123707	23781.7	19131.1	22098.1	21388.4
Q9Y265	Q9Y265	RUVBL1	98097.1	58684.3	140184	126910	21597.8	33180.2	32759.6	33452.7
P05156	P05156	CFI	98054.9	165590	56840.6	54897.6	12795.7	41982.4	25709.3	66594.9
P48029	P48029	SLC6A8	97884.5	46049.9	68492.2	79169		7350.62	6391.14
O43759	O43759	SYNGR1	97665.7	101717	80603.2	58619.3	86081.7	126104	123076	113456
P12814	P12814	ACTN1	97558.7	56434.3	82807.4	105995	15409.6	19822	18622.2	18875.6
Q14847	Q14847	LASP1	97554.3	52294.7	45166.6	58431.4	32570.5	41062	41509.9	31316.4
P59998	P59998	ARPC4	97357.3	120840	92050.4	97942.5	103505	129697	133743	134823
O95197	O95197	RTN3	97228.2	130466	83082.9	65312.4	106114	170758	134012	140265
P54852	P54852	EMP3	96866.9	64008.7	88998.1	94308.9	8218.93	6560.03	5171.61	13120.3
P31150	P31150	GDI1	95751	107716	69701.1	71880.5	89513.8	115138	110310	92322.2
P31431	P31431	SDC4	95639.8	61898.7	127909	87818.2	32341.9	47756.4	40083.6	40935.7
Q15181	Q15181	PPA1	95096.7	66785.6	81260.5	88855.7	27831.2	43864	32307.8	37608.7
P09758	P09758	TACSTD2	94985.7	55739.2	64828.7	75911.8	2144.79	11676.8	12962.5	9623.33
P23229	P23229	ITGA6	94455.9	67393.2	83638.2	105079	8573.02	10023.4	13684.7	8539.67
O00483	O00483	NDUFA4	94401.6	126373	66081	58592.2	96619.1	139533	119667	121796
O15031	O15031	PLXNB2	94400.2	53974.9	53467.4	86805.9	5603.62	9380.18	9142.11	10240
P51674	P51674	GPM6A	94282	101306	68428.4	49251.2	84414.8	109618	113999	105757
Q93088	Q93088	BHMT	94213.8	150351	166349	130791	16032.4	49906.8	23142.3	75996.3
Q96CG8	Q96CG8	CTHRC1	94101.4	114679	777433	578964	196879	164558	235043	245803
P50993	P50993	ATP1A2	93727.4	135104	84482	63500.2	111462	153142	124355	138750
P50213	P50213	IDH3A	93713.4	125066	91475.9	59040.1	111501	160902	137517	137330
P12035	P12035	KRT3	93710.7	41761.7	74675.5	12216.1	49660.3	15974.1	27545.5	36961.8
P19022	P19022	CDH2	93652	47017.2	46615.1	57259.9	6366.18	14565	11596.8	6595.64
P34932	P34932	HSPA4	93615.7	83967.6	67175	88337.2	33849.7	56579.8	46072.2	53192.6
P50991	P50991	CCT4	93384	73860.2	72312.1	85464.6	29447.8	45464.7	35493.2	42669.1
Q14974	Q14974	KPNB1	93305.4	60933.6	78470.4	94710	20600.4	40693.4	26930.4	27858.5
Q9Y490	Q9Y490	TLN1	92961	66041.1	61860.5	81547.5	17207.9	27640.6	17102.5	26369.2
Q14019	Q14019	COTL1	92870.4	102317	75097.7	81632.1	78177.3	108296	96168.1	102849
P32856	P32856	STX2	92554.5	78964.3	69533.6	86654.9	70807.7	92875.3	77115.9	81606.2
Q9NUQ9	Q9NUQ9	CYRIB	91994.5	78731.4	73851.1	97079.9	19295.1	24894.9	25092.3	28288.8
P29401	P29401	TKT	91360.4	119620	120448	103839	114400	97999.5	110764	90196.8
Q13308	Q13308	PTK7	91210.8	52913	60163.1	92875.7	10612.4	20806.7	24328	12251.8
Q5VW32	Q5VW32	BROX	91110.2	76602.3	136053	174315	24467.9	26930.1	32498.7	30029
Q12959	Q12959	DLG1	90760.5	64050.8	69156.4	104182	17232	24067.6	14128.9	25972.9
Q96TA1	Q96TA1	NIBAN2	90462.8	72326	97073.8	155616	16265	16169	20354.7	11104.2
Q96C19	Q96C19	EFHD2	89873.4	64613.1	54726.6	74743.8	34937.8	39306.8	31800.3	33550.9
P05067	P05067	APP	89781.6	103250	83191.5	65338.1	85333.2	107348	97430.7	83776.4
Q16543	Q16543	CDC37	89316.9	47129.4	45389.5	65601.3	15546.6	31620.6	12184.3	16431.4
Q6UVY6	Q6UVY6	MOXD1	88853.4	61998.4	122308	136022	11603.7	18048.3	23715.8	26275.7
P61266	P61266	STX1B	88733.6	114306	58774.1	49159.4	80414.7	125369	110563	92328.6
P21980	P21980	TGM2	88016.6	63050.4	70801.7	128158	21213.6	21021	35135.2	24934.6
Q96FZ7	Q96FZ7	CHMP6	87955.3	55548.4	86388.3	98830.9	14264.6	16308.6	20189.1	9251.62
P0C0S8	P0C0S8	H2AC11	87381.5	108952	215193	80516	1397090	2100910	2750990	1002460
P47755	P47755	CAPZA2	87224.8	91009.5	69587.8	78688.3	57849.2	74105	71966.9	74514.7
P02671	P02671	FGA	87026.2	28949.2	9221.87	10993.9	16629.1	39759.3	18807.3	30960
P54727	P54727	RAD23B	86869.9	72134.2	84074.7	83637.1	103592	117676	145880	70290.5
P63010	P63010	AP2B1	86692.3	105201	84523.3	88241.1	72503.6	104654	83656.2	99669.3
P22314	P22314	UBA1	86616.3	96469	75583.3	78572.7	55556.8	86158.8	68485.6	79877
P30049	P30049	ATP5F1D	86544.7	108299	64232.3	52252.4	97946.5	124284	109251	109516
Q9Y639	Q9Y639	NPTN	85564.4	86436.2	53881.1	50199.5	62329.4	96047.5	73700.2	74967.6
P19256	P19256	CD58	85098.6	42589.2	109858	113035	29085.7	37984.2	51161.1	22642.9
P02751	P02751	FN1	85029.9	35711.1	11199.6	34026.4	10159.3	53193.4	13608.7	27119.2
O43865	O43865	AHCYL1	84568	72322.8	67730.4	70020.7	52318.1	73090.3	73132	69693.6
P22392	P22392	NME2	83954.7	87154	62404.7	83735.2	25944.6	44421	54761.1	47971.2
Q08380	Q08380	LGALS3BP	83892	56607	190128	49076.9	38335.3	52299.6	12084.7	25656.5
P08727	P08727	KRT19	83838.4	111640	154514	54607.4	172222	46156	97730.1	82732.6
Q96FQ6	Q96FQ6	S100A16	83323.6	69299	84828.3	70798.1	49168.3	29165.6	30683.6	36479.1
O60814	O60814	H2BC12	83227.5	120109	118168	44573.1	715589	925426	1219450	546280
Q9Y624	Q9Y624	F11R	83184.5	57586.2	103959	121006	7978.57	12460.2	14596.4	11951.7
Q12981	Q12981	BNIP1	83164.3	143514	147144	128963	13671.2	42408.2	24703.6	54205.7
Q08188	Q08188	TGM3	82192.8	141995	245440	67148.1	239428	112575	169671	173529
Q15365	Q15365	PCBP1	82076.7	58800.9	84509.9	84022.1	42044.8	51978.7	46102.8	43444.3
P00738	P00738	HP	82052.8	56956.9	40805	36590.2	48965.8	51732.7	47323.2	61688.6
P25786	P25786	PSMA1	81890	108688	122740	73309.5	228198	234683	261844	222723
O00186	O00186	STXBP3	81532.6	34823.5	39157.4	68633.6	6212.62	3812.16	3521.67	4377.49
Q9HD42	Q9HD42	CHMP1A	81314.7	81941	130866	129599	52337	45453	71691.7	37734.6
Q99747	Q99747	NAPG	81106.4	84192.9	67364.9	68899.1	40364.9	69146.6	56458.1	57372.3
P63096	P63096	GNAI1	81008.9	56100.7	62345.3	100284	18577.3	44668.1	43977.7	40078.2
Q9BVA1	Q9BVA1	TUBB2B	80765.8	100192	71752.6	45154.6	70672.8	112058	88370.2	101585
O43795	O43795	MYO1B	80755.9	41190.8	48723.6	82415.6	6247.65	5090.89	5599.23	7963.15
Q13813	Q13813	SPTAN1	80407.1	113720	72447.8	66593.7	78533.7	99777.8	94339.3	89190.2
O60488	O60488	ACSL4	80138.5	43626.4	46844.5	74824.6	4866.81	6882.15	14628	9810.61
P49588	P49588	AARS1	80075.6	61478	74314.2	107039	21637.9	28947.1	25250.1	27902.8
P36957	P36957	DLST	79582.2	87270.5	51074.4	37276.2	58775.7	98166.8	88983.7	77094.7
P60981	P60981	DSTN	79451	71148.2	75157.8	91322	48288.8	74698.6	65967.4	57102.3
P18085	P18085	ARF4	79309.5	61145.4	64947.8	98695.7	16958.4	26920.3	25696.9	34607.8
Q9UN37	Q9UN37	VPS4A	79267.1	93736.2	135194	159757	18846.8	19583.5	31434.4	29273.8
P99999	P99999	CYCS	79241.5	94950	77490.4	64020.1	125131	165209	127482	145036
P62805	P62805	H4C1	79098.4	96238	124740	71256.3	588829	894712	1213380	502780
Q02952	Q02952	AKAP12	79042.4	38071.2	33224.1	41502.5	15068.8	11916.1	12156.2	7231.98
P51153	P51153	RAB13	78453.5	43388	54644.6	77845.2	6534.22		16266.5	28288.8
P06756	P06756	ITGAV	77985.7	48662.9	61199.7	86616.7	5248.54	15791.8	14831	13073.5
Q7LBR1	Q7LBR1	CHMP1B	77876.5	102098	180113	201227	66235.4	36360.9	120452	40904.4
Q16222	Q16222	UAP1	77755.6	40072.5	46017.5	76284.4	10922.7	11902.5	12068.3	7590.7
P10636	P10636	MAPT	77660.6	100942	49042.9	42322.6	82172.5	95850	91555.5	96921.4
P21579	P21579	SYT1	77274.7	105370	69920.3	83237.7	58008.4	100779	80945.8	90499.8
P24534	P24534	EEF1B2	77159.8	70612.7	47942.9	63285.1	28090.9	43197.2	32434	38599.5
P43487	P43487	RANBP1	77048.4	52983.4	52320.3	56513.8	16892.7	22340.9	25311.6	22883
P59665	P59665	DEFA1	76947.1	103608	151794	49727.5	249638	152602	183807	112758
Q9P2U7	Q9P2U7	SLC17A7	76576.9	78639.1	49134.2	38110.1	56162.1	86902.5	70580.6	90091.9
Q8NI36	Q8NI36	WDR36	76554.6	19626	22233.3	5624.5	21330.8	6710.5	11518.6	13156.2
P04792	P04792	HSPB1	76231.8	87863.7	126208	38570	102601	37854.4	78730.8	74646
Q05639	Q05639	EEF1A2	76181.6	98493.5	109638	111787	59489.9	76688.9	74226.8	94823.8
P62993	P62993	GRB2	76039.8	75578.7	71171.9	87508.4	26255.5	38391.3	42029.8	41439.8
P17936	P17936	IGFBP3	75934	70810	100938	42368.7	86304.9	89806.5	95639.5	209221
P50502	P50502	ST13	75303.5	58095.8	76901.4	88758.1	35601	46211	49986.9	51945.1
P23396	P23396	RPS3	75264.5	76657.4	92085.4	76921.8	56194.5	94497.1	58166.8	85180.6
P05387	P05387	RPLP2	75161.8	109520	111210	75892.6	77531.9	90920.5	72870.9	63311.4
P48643	P48643	CCT5	74472.9	42553.7	71869.1	69992.3	16160	20368	17840.9	28139.1
Q15286	Q15286	RAB35	74282.2	57380.3	55527.6	74682.2	19237	17646	20505.5	32803.7
Q9Y3R4	Q9Y3R4	NEU2	74279.3	26445.8	61316.3	16781.5	60016.2	20218.6	56181.5	50378
P11177	P11177	PDHB	74153.3	89534.2	58474	45002.2	83543.7	104710	102691	110107
P47929	P47929	LGALS7	73632	176440	223637	49135.7	266165	94252.1	159489	127678
Q12860	Q12860	CNTN1	73299.3	87776	61078.4	66288.5	62220.3	70598.2	66355.2	68237.8
Q9H9H4	Q9H9H4	VPS37B	73295.4	66908.4	160731	137255	35348.8	27678	44876.1	20674.3
Q9H3Z4	Q9H3Z4	DNAJC5	73086.1	74622.4	56334.6	53355.4	33890.6	52070.9	41708.9	42479.1
P09497	P09497	CLTB	73074.7	103508	72027.4	63763.6	99317.3	117250	106692	95139.5
P13929	P13929	ENO3	72815.9	90233.1	37212.8	30350.9	50135.1	89171.8	67207.6	65685
P30530	P30530	AXL	72418.1	31932.6	26857.7	43085.1	4256.3	7618.43	6411.97	4220.13
Q14344	Q14344	GNA13	72411.7	51741.1	50670.9	71011.1	9556.69	14180.7	11119	17994.6
P08237	P08237	PFKM	72166.3	97836.1	60771.3	61998.6	74665.2	103911	78850.5	98941
Q13310	Q13310	PABPC4	72148.6	37502.6	84656.3	86851.3	25235.9	55099.8	46772.6	24474.6
O14737	O14737	PDCD5	71900.3	70739.2	58531.1	76298.1	66863.6	73990.8	96881.2	54181.4
P36542	P36542	ATP5F1C	71773.7	111326	60947.8	52332.2	92863.9	148186	129584	126384
P52565	P52565	ARHGDIA	71290.6	44854.3	59632.5	86155.3	18409	23432.2	28900.9	29099.1
Q16625	Q16625	OCLN	71193.5	43823.7	54143.3	63567.2	13881.5	21108.6	23477.5	15912.9
Q99536	Q99536	VAT1	70953.3	57906.6	71984.6	69643.6	31482.1	34382.4	34814.4	31482.8
P62280	P62280	RPS11	70685.4	68299.8	77157.1	52615.5	49439.5	83174	48144.9	73151.5
Q14204	Q14204	DYNC1H1	70622.9	95811.8	72171.8	69987	80210.5	98667.9	83739.1	88099.8
O75369	O75369	FLNB	70593.6	40738.3	82460.4	106813	24447.3	20748.6	30457.8	23253.9
P62837	P62837	UBE2D2	70523.6	98059.4	89470.5	75352.3	40438.6	53561.4	54515.8	43687.3
P60520	P60520	GABARAPL2	70106.7	87761.3	101104	120038	76018.9	70574.2	94739.4	77399.6
Q9UGT4	Q9UGT4	SUSD2	69952.9	88524.2	28811.5	15591.2	45744.3	115512	34963.1	27345
Q02241	Q02241	KIF23	69755.9	54886.3	51444.1	71963.3	20338.9	34894.1	35099.3	37476.7
P0C7P4	P0C7P4	UQCRFS1P1	69704.9	71405	41843	32629.2	53192.3	94533.2	74192.6	69588
P51553	P51553	IDH3G	69680.3	90266.6	51964.9	47709	78340.6	114755	95094.1	106409
Q9H0U4	Q9H0U4	RAB1B	69378	61649.4	58609.2	87185.4	15687.1	29444.1	21919.1	27647.5
O95858	O95858	TSPAN15	69310.1	31579.3	36361.7	79799.4			15775.9	24133.4
O94811	O94811	TPPP	69036.9	91077.2	39174.3	41327.8	49939.5	92213.8	58682.3	71266.9
P59768	P59768	GNG2	68640.4	91237.8	49065.1	28347.4	72291.4	92907.5	79700.9	88876.9
P05386	P05386	RPLP1	68590.9	53834.4	107926	59865.1	31560.8	43701.8	37304.4	46779.4
P18206	P18206	VCL	68128.2	57083.4	60608.2	66632.9	31279.3	18050.3	21480.4	24566.5
Q9C0H2	Q9C0H2	TTYH3	67999.3	69563.1	114564	139069	14374.8	23721.3	47863.5	29481.9
P08174	P08174	CD55	67972.9	33658.3	87611.4	64342.2	49462.2	31780.2	64721.1	24622.3
Q16181	Q16181	SEPTIN7	67674.3	70968	59057.2	70254.2	44645.8	69874.3	49086.1	65643
P39019	P39019	RPS19	66894.4	59386.1	70021.4	55118.5	41554.2	57988	50481.8	53391.3
Q14894	Q14894	CRYM	66819.7	95267.4	56277.7	48597.2	71031.4	99712	94481.3	89741.4
Q969X1	Q969X1	TMBIM1	66668.1	32376	70258.3	66893.5		15133.9	10214.3	21183.3
P30613	P30613	PKLR	66570.7	93321.2	97462.7	74937.1	18442.9	26461.2	17783.9	38873.6
Q01082	Q01082	SPTBN1	66335.1	100357	61081.6	61117.5	69851.8	91278.6	77943.6	78752.8
Q7Z5G4	Q7Z5G4	GOLGA7	66322.4	38686.2	52392.6	68781.5	3330.18	4985.43	6248.79	6629.88
P43007	P43007	SLC1A4	66144.3	29509	43505.7	70682.2	4033.06	7158.13	9056.31	5463.96
O60701	O60701	UGDH	65693.2	101643	123058	90280.3	13897.7	28099.7	18743.2	38508.6
Q13442	Q13442	PDAP1	65513.5	46627.5	79310.6	43642.4	59065.3	57076	69347.9	42390
O14818	O14818	PSMA7	65278.3	96633.8	115587	68133.5	192568	193394	227756	204039
P27701	P27701	CD82	65168.8	46899.1	82902.3	77424.2	16324.9	11075.4	11732.1	13209.7
Q5VT25	Q5VT25	CDC42BPA	64976.3	67979.7	53790.6	70875.3	40898.6	42530.8	53106.7	50162
Q8WWI5	Q8WWI5	SLC44A1	64891.6	35045	67680.3	67003.9	12861.9	16516.9	22818.5	21576
O00499	O00499	BIN1	64533.6	95349.4	49291.8	37390.9	68666.2	74303.9	73298.8	84064.1
P41440	P41440	SLC19A1	64525.1	43658.4	39714.1	41650.2		2561.87		6207.14
P10586	P10586	PTPRF	64472.4	45502.8	44717.4	63398.7	7160.89	16424	10777.6	8222.6
Q96CW1	Q96CW1	AP2M1	64441	82609.3	66945.3	61501.5	58844.5	95106.5	82161.8	88074.7
P02647	P02647	APOA1	64368.1	47840.6	52885.2	35424.1	50173	44644.3	54924.8	42597.3
O75608	O75608	LYPLA1	64352	28262.9	61870.1	55543.1	39747.1	19791.8	27780.8	40656.9
P20020	P20020	ATP2B1	64203.7	57877.3	46665.1	56856.4	37119.8	52396.1	47145.2	53616
O00571	O00571	DDX3X	64113.9	57209.1	94874.2	75863	34135.9	42480.7	37128.6	45623.9
Q9BR76	Q9BR76	CORO1B	64024.8	48608.8	52393.4	76904.9	12585.7	22488.5	19303.6	16534.1
P50148	P50148	GNAQ	63937	51343.5	45342.5	61086.5	17777.9	29946.8	24684	25162.3
P22234	P22234	PAICS	63928	47008	53004.1	65999.1	16454.2	19655.9	19805.4	18834.5
P30084	P30084	ECHS1	63925.6	61053.4	48629.5	29339.8	34955.9	46715.5	53583.6	43322.2
P53680	P53680	AP2S1	63870	124516	71135.4	84639.1	72269.2	131097	109809	120800
Q9H2H9	Q9H2H9	SLC38A1	63838.4	40639.1	54603	72215.5	4703.25	6482.51	7097.32	5341.96
Q16881	Q16881	TXNRD1	63456.1	52314.6	53991.2	98125.6	42198.3	42838.9	46547.7	21502.3
Q96L46	Q96L46	CAPNS2	63351.5	42001.4	80865	28748.2	48931.4	32245.3		48700.3
Q9H299	Q9H299	SH3BGRL3	62762.2	59647.2	62664.3	50127.5	52029.4	65118.7	76578.1	64176.8
Q7Z2W4	Q7Z2W4	ZC3HAV1	62679.3	39549.4	68012	95342.6	51817.6	35865.7	49929.9	25243.3
P61626	P61626	LYZ	62572.7	104064	180316	71147.6	263948	93688.7	136687	132845
P43121	P43121	MCAM	62447.6	73392.3	119171	142129	21834.1	13476.4	25369.1	12004
P05090	P05090	APOD	62195.9	83823.1	117630	45738.2	160388	45630.6	143730	76422.9
P02786	P02786	TFRC	61896.3	55609.7	90879.5	114026	16151.1	17151.1	24449.7	15894.5
P53396	P53396	ACLY	61724.8	50008.6	49287.8	57819.8	22204.1	36690.8	27302.3	36757.7
P56385	P56385	ATP5ME	61643.9	69316.1	51055.5	38850	74677.5	101495	92793.9	113786
Q96QA5	Q96QA5	GSDMA	61576.5	109930	200311	76476.6	286379	113888	203642	171289
Q15517	Q15517	CDSN	61523	118731	204351	72392.5	281380	93562.6	164507	131869
P62714	P62714	PPP2CB	61385.9	72770.8	53335.9	52277.3	45558.8	68693.5	56562.3	59456
P01112	P01112	HRAS	61350.1	45904.5	56518.7	65696.2	9710.63	19164.1	10220.2	14909.8
P27824	P27824	CANX	61227.7	62356	46908.5	48287.3	44636.4	54809.4	37109.3	57085.7
Q92561	Q92561	PHYHIP	61088.5	68521.4	49602.2	40806.8	63522.8	90017.3	67471.5	88961.9
O15067	O15067	PFAS	60958.8	43931.3	37202.6	61619.1	16144.9	12395.2	11922.9	10887.1
Q9P2R7	Q9P2R7	SUCLA2	60838.6	84096.6	52980	47870.3	70191.3	106657	77870.5	98010.5
P25445	P25445	FAS	60753.5	32473.5	37729.6	52494.4	2961.73	5802.98	1813.78	3217.24
P68036	P68036	UBE2L3	60738.9	48238.9	35396.7	54819.6	18684.2	28953.1	27884.7	30230.2
P20073	P20073	ANXA7	60542.9	65761.3	55546.1	64268.6	24464.9	14526.1	20572	19228.7
P08648	P08648	ITGA5	60447.8	29779.4	61008.4	78075.6	22799.3	8697.68	9023.5	10503.1
Q8N131	Q8N131	TMEM123	60307.5	45619.3	187776	172773	15922.3	9013.33	34339.4	9604.93
Q9UBC9	Q9UBC9	SPRR3	60032.5		1902.86		8630.86		929.022	3554.53
O00410	O00410	IPO5	59999.9	43245.5	42880.9	62989.2	18324	22739	26251	20162
Q9BPZ3	Q9BPZ3	PAIP2	59901.8	31599.9	76195.2	34097.1	11478.6	45312.6	18176.7	20412.9
P61160	P61160	ACTR2	59526.2	65924.8	53636.6	57743.4	46144.9	67351.4	51763.3	50328.2
Q99832	Q99832	CCT7	59522.6	53691.1	46043.4	63462.7	23369.4	45192.7	32452.4	40015.3
O43837	O43837	IDH3B	59415.4	73395	34680.8	25922.7	49564.7	79269.5	63809	54502.3
P61970	P61970	NUTF2	59208.8	48115.6	52722.6	46031.1	25791.1	37834.1	34107	27098.6
O94760	O94760	DDAH1	59205.6	56230	44775.7	61864.8	40691.5	44668.5	47837.7	43622.6
P19367	P19367	HK1	59107.7	84063.8	55700.6	38011	65475.5	97962	74714.2	78387
O43657	O43657	TSPAN6	58699.6	49331.6	96396.1	91856.8	11187.2	14190.7	20671.2	14672.6
Q96BJ3	Q96BJ3	AIDA	58646.2	28629.4	22912.7	35260.4				11984.2
P68402	P68402	PAFAH1B2	58584.8	47340.1	32095.8	44911.3	38949.8	49846	39168.7	41167
Q9HAV0	Q9HAV0	GNB4	58508.4	34601.6	37204.8	62517.2		4957.5	8303.91	4844.39
P01008	P01008	SERPINC1	58374.8	97520.6	82536.7	45203.2	94306.2	202369	132154	271886
O75347	O75347	TBCA	58276.8	41434.8	45953.4	80221	41659.6	41760.6	60251.6	31474.5
P21796	P21796	VDAC1	58243.1	82586.4	64242.7	44668.5	84902.8	90553.2	82109.4	83123.8
P24752	P24752	ACAT1	58162.8	97004.5	49734.4	62396	47684.2	90717.5	65859	73399.9
Q8WUW1	Q8WUW1	BRK1	58160.1	47242.7	39008.3	40882.6	30400.3	44608.6	38642.8	36702.2
P12268	P12268	IMPDH2	57889.6	45411.3	81429.4	70554.7	16845.2	13065.8	20911.7	25122.5
Q9BUL8	Q9BUL8	PDCD10	57538.4	32084.9	54438.3	60861.8	8031.15	13102.9	10633.3	10183.6
P63167	P63167	DYNLL1	57168.2	67098.9	55049.9	39877.7	71192	106183	100771	91411.9
O95164	O95164	UBL3	57081.7	29941.2	51071.1	56435.9	10790.1	4500	7545.9	6693.28
O15144	O15144	ARPC2	56919.8	66449.9	54103.4	52305.5	45639.8	62664.2	62686.8	58204.5
Q03405	Q03405	PLAUR	56882.4	34778.7	111293	97237	65497.9	52843.2	91469.2	30880.1
P23284	P23284	PPIB	56701.4	62717.2	169051	73049.8	244405	235362	311712	163289
P02656	P02656	APOC3	56686.1	101887	68035	31373.2	14164.2	53437.6	26417.8	34474.4
Q969L2	Q969L2	MAL2	56626.7	58971.5	55978.8	32642	72391	71877.3	88903.5	73922.1
Q92542	Q92542	NCSTN	56540.2	33286	33849.7	42814.4	15405.7	9542.57	9610.62	9610.51
P22676	P22676	CALB2	56528.5	71859.6	43144.8	42665.4	51055.9	65779.5	56228.6	61561.3
Q15149	Q15149	PLEC	56372.1	81010.5	89600.7	55177.1	91931.1	61580	63395.1	69395.9
P60903	P60903	S100A10	56367.9	36711.5	47162.3	69572.6	16625.7	11352.7	14277.1	15339.5
Q8WV24	Q8WV24	PHLDA1	56305	25768	23847.6	41553.7		5035.96	1534.49
P31930	P31930	UQCRC1	56205.5	73439.7	39969.6	29027.5	41135.5	71719.6	63102.9	65671
P31146	P31146	CORO1A	56070.4	69227.2	45044	38350.4	50756.7	88524	69875.6	55447.6
P08559	P08559	PDHA1	56067.9	73061.9	44388	35396.8	55126.3	86196.1	72267	78261.4
P53597	P53597	SUCLG1	56057.5	87852.5	59829.3	45417.4	62456.2	124180	84472.9	108999
P08865	P08865	RPSA	56035.7	53389	64061	60339.6	32320.2	39679	36552.6	45514.5
P35813	P35813	PPM1A	55854.2	75078.1	55487.8	55027.1	40496.7	44714.9	41771.7	72987.8
P30408	P30408	TM4SF1	55834.6	49732.1	69510.2	71596.3	9016.95	24181.1	19317	16213.6
Q9UI12	Q9UI12	ATP6V1H	55819.7	58541.8	36083.2	32379.6	45869	53457.2	52741.5	55815.4
Q29983	Q29983	MICA	55762.8	17126.3	26879.3	33706.6
Q9ULR3	Q9ULR3	PPM1H	55619.9	59441.9	69520.1	60626.7	111056	93549.5	95134.1	116079
P60880	P60880	SNAP25	55299.4	63078.3	28919.1	29253.4	41240.5	63578.5	56525	60910.4
Q13443	Q13443	ADAM9	55176.4	31495	58943.4	65462.6	5758.94	8574.73	6918.48	12674.9
P30101	P30101	PDIA3	55069.3	66644.1	59823.6	46016	44974.3	60565.2	50491.5	47176.6
P04179	P04179	SOD2	54934.6	78341.8	45298.7	27560.1	61777.8	73388.4	96611.7	80800.5
P61019	P61019	RAB2A	54803.3	57492	51006.4	55801.4	38545.6	62138.1	58637.3	60589.4
P30050	P30050	RPL12	54715.6	80303.7	75133.6	72733.4	23757.6	49981.3	50409	38161.8
P08574	P08574	CYC1	54711.9	106607	45188.7	41726.3	62172	85247.9	71577.7	88040.9
Q9UKS6	Q9UKS6	PACSIN3	54709	30389.1	74364.9	74505.6	9232.66	15076.2	13375.8	15623.6
P61163	P61163	ACTR1A	54544	50046.6	41479.1	46382.1	36635.1	49967.8	43967.7	47411.1
Q9P0L0	Q9P0L0	VAPA	54426.2	47499.4	37152.6	25672.4	39333.8	51997.8	38274	49186.7
P84085	P84085	ARF5	54318.4	50272.3	51010.9	57359.6	28427.6	38167.5	61339	37016.7
Q13554	Q13554	CAMK2B	54286.8	89974	45588.3	43290.4	67028.1	96727	77937.9	87088.7
P43003	P43003	SLC1A3	54245.6	72182.1	31161.7	37910.9	52116.8	46393.6	70471.2	45832.4
Q9HCY8	Q9HCY8	S100A14	54230.4	96117.8	169607	35928	188444	78680.1	87863.3	127532
P84095	P84095	RHOG	53959	48014.1	35396	55060	17499.6	26534.7	30674.5	22558.8
P62745	P62745	RHOB	53915	67481.8	53300.9	43316	34949.3	55110.2	46197.9	61334.9
P07954	P07954	FH	53886.1	65954.7	50708.3	43348.1	41511.8	52197.4	50447.7	58494.4
P49591	P49591	SARS1	53736.8	48722.4	34554.2	49454.9	24615.5	39965.3	36020.6	31480.6
P46821	P46821	MAP1B	53579.6	64758.5	44534.7	38883	51628.3	63183.3	63129.7	70261.6
P10606	P10606	COX5B	53297.1	59558.7	48968.2	31724	69529	102657	77439.1	86340
Q02878	Q02878	RPL6	53238.9	54569.7	51470.7	41524.6	26442.9	49380.9	38413.5	33958
P35580	P35580	MYH10	53206.7	48185.1	46374	57794.7	32898.5	32449.5	34833.3	42343
P56381	P56381	ATP5F1E	53176.2	43471.2	43137.7	34789.6	61915	93038.9	85921.6	71440.8
P62136	P62136	PPP1CA	53130.8	41614.3	44878.9	60628.6	13113.7	20866.6	19921.5	19519.4
Q15417	Q15417	CNN3	53089.8	23569.8	37008.3	45162.8	13036.1	14925.3	15177.2	13755.1
O14773	O14773	TPP1	53019.8	80257.3	146337	35319.6	171506	58443.1	119282	115977
O75976	O75976	CPD	52970.5	83562	46187.5	54502.5	43738.6	26874	53367.5	38023.9
Q01581	Q01581	HMGCS1	52805	28516.3	35871.3	52161	5585.73	9099.41	5335.93	8033.78
Q9Y3L5	Q9Y3L5	RAP2C	52788.7	32344.3	33065.7	55501.2	2862.93	11349.4	3993.29	2733.1
P21283	P21283	ATP6V1C1	52786.5	56359.1	37678.8	29625.3	45840.6	55258.5	51827.9	56534.6
P11169	P11169	SLC2A3	52455.6	35951.7	22020.2	35486.9	21212.1	13880.6	9049.67	13150.2
Q96CF2	Q96CF2	CHMP4C	52402.7	38841	81303	91242.6	45617.4	49800.1	78093.6	29972.4
Q53TN4	Q53TN4	CYBRD1	52378.9	26163.8	46377.8	56984.8	2171.39		3430.76	6993.33
P48047	P48047	ATP5PO	52314	97720.8	50710.6	41070	64251	99502.4	73939.4	69682.4
Q96FW1	Q96FW1	OTUB1	52297.1	56224.1	44505.7	45529.4	45917.4	53727.1	29381.3	47998.2
Q12846	Q12846	STX4	51971	26913.3	34015.6	45840.8	4020.58	3989.64	4964.89	5849.16
P42766	P42766	RPL35	51824.3	69213.7	52604.1	47625	52807.9	81791.4	45293.9	61072.1
Q9Y5Y0	Q9Y5Y0	FLVCR1	51808	25954.8	19786.2	31775.1	45399.7	43849	12966.8	10683.5
P11137	P11137	MAP2	51620.6	64944	34811.9	28123.9	49233.3	65636.8	49062.7	54556.7
Q8WTV0	Q8WTV0	SCARB1	51497.4	33251.6	35373.5	40247.7	5323.3	9619.53	7553.29	9668.38
Q9Y224	Q9Y224	RTRAF	51228.5	30371.8	41925.5	48321.7	56563	47890.1	32633.6	53948.2
Q53EZ4	Q53EZ4	CEP55	51192.4	44522.4	86016.1	88470.8	34421.1	37295.1	51162.5	26806.1
P61158	P61158	ACTR3	51185.2	57321.6	47637.8	56726.4	41620.6	48747.6	41659.7	41210.8
Q8IVM0	Q8IVM0	CCDC50	51076.9	39659.9	95469.3	92476.2	87393.9	66916.8	156316	48382.3
Q9BWD1	Q9BWD1	ACAT2	51075	42470.7	48664.3	48582.4	32566.1	33620.7	33594.6	40287
Q9UBB6	Q9UBB6	NCDN	51011.9	71582.7	43624	36597.2	58112.7	81788.7	73844.9	76111.4
P05388	P05388	RPLP0	50932.8	43427.6	57489.5	52538.8	25104.3	41805.4	27206.5	36553.1
P04632	P04632	CAPNS1	50758.8	39899.3	56141.4	49338.5	37753.7	30917	42907.6	37494.6
Q92752	Q92752	TNR	50685.5	85245.3	42566.3	43354.1	57887.8	86562	65975.4	58580.8
P40227	P40227	CCT6A	50670.6	47727.9	50042.2	53367.9	23576.2	35999.9	22500.9	27963.7
P00480	P00480	OTC	50646.6	71323.1	75916.8	73938.7	13373.5	32535	22052.9	48882.8
P14415	P14415	ATP1B2	50591	57176.4	37468.5	30316.9	51980.5	67750.6	65095.6	61361.3
Q9HCD6	Q9HCD6	TANC2	50467.2	76232.8	50395.6	40556	69478	114153	102243	105755
P19623	P19623	SRM	50342.3	30274.9	33737.9	46310.8	8695.01	13496	7719.39	23595.9
Q14574	Q14574	DSC3	50290.2	54923.4	115115	31153.1	100045	54381.2	60171.7	53374
P63098	P63098	PPP3R1	50183	57041.4	34686.9	26100.8	30924.9	42653.4	37585.8	32297.1
Q93050	Q93050	ATP6V0A1	50152.9	77209.9	54518.2	48681.2	77202.1	95353.9	88203.2	77378.3
P12955	P12955	PEPD	50110	36350.7	42770.4	66164.4	39984.7	26811.3	31239.5	30325.9
O00429	O00429	DNM1L	49905.1	73150.7	45550.5	44571.6	55899.4	70503.2	70323.8	67336.9
P24666	P24666	ACP1	49816.4	52517.2	47491.5	47809	25069.3	29654.7	30009.7	31084.7
P11586	P11586	MTHFD1	49807.4	33102.9	40360.7	52363	10494.4	11501	12418.7	13779.2
Q99653	Q99653	CHP1	49546.8	29672	31121.5	37153	4457.96	13962.9	7961.56	16658.5
P49419	P49419	ALDH7A1	49420	58013.1	65296.5	58642.2	42307.1	21851.6	24890.7	36985.4
P37235	P37235	HPCAL1	49352	35381.6	33734.9	40165.8	6684.96	15985.9	11049.3	8653.13
Q9H115	Q9H115	NAPB	49250.2	67919.9	42642.4	36575.9	48228.9	74777	65943.3	70244.6
Q9Y230	Q9Y230	RUVBL2	49126.6	33673.6	73027.2	72707.4	13532.7	16540.6	21709.1	19577.9
P42892	P42892	ECE1	48974.6	47470.9	70734.5	70631.6	7551.95	7491.26	13340.8	9285.02
P09417	P09417	QDPR	48968	51612.2	37019.7	31073	44630.6	65379.8	53668.7	63181.7
O94925	O94925	GLS	48637.6	73416.3	41261.4	37716.9	55397.6	57412.5	59469.6	55427.5
P62249	P62249	RPS16	48532.1	47691.6	59741.8	48519.4	59756.4	96086.2	66695.5	111562
Q9Y266	Q9Y266	NUDC	48413.9	30585	32030.3	42853.8	7724.58	15885.3	16594.9	23104.7
P02765	P02765	AHSG	48327	180565	79236.8	20490.7	67100.1	206609	55932.9	579589
P62701	P62701	RPS4X	48211.5	45430.9	46533.1	34367.3	31954.4	53933.6	39878.6	45572.1
Q99755	Q99755	PIP5K1A	48175.2	30775.5	24921.3	40749.8	9762.5	26618	13634.8	19606.1
P23490	P23490	LORICRIN	47962.8	98757.1	157826	35372.7	244827	77066	75712.6	113107
P28072	P28072	PSMB6	47960.6	58262.6	71182.1	37190.6	127719	104035	156350	117230
P28482	P28482	MAPK1	47940.6	62495.3	39977.6	38947.2	49185.4	65475.4	65266.6	64738.2
Q9Y281	Q9Y281	CFL2	47929.7	30615.1	51682.4	60505.1	17160.2	21453.7	17843.4	20702.5
Q16143	Q16143	SNCB	47734.6	55371.7	37803.9	24313.7	56712.9	65355.3	54695.4	52701
O75116	O75116	ROCK2	47639.3	33706.1	27744.6	29998.8	14099.4	27835.2	27195.3	35049.1
Q02750	Q02750	MAP2K1	47449	62457.2	35491.4	38692.1	34443	50413.5	48285.5	56463.6
O43813	O43813	LANCL1	47372.2	36422.7	57169.1	69858.7	22752.6	18480.2	26710.4	20848.4
P14625	P14625	HSP90B1	47364	58913.9	48283.8	42615.7	41191.1	57681.2	37059.3	50590.4
P54920	P54920	NAPA	47301.9	40344	62089.2	39862.2	21451	26972.9	28033.2	21995
O75746	O75746	SLC25A12	47189.8	71840.7	43853.3	33957.8	50932	71601.4	63566.9	72794.3
P62241	P62241	RPS8	47084.5	53585.7	70235.7	46073.6	38442.2	49712.3	45815.9	46415.2
O75190	O75190	DNAJB6	46887	38314.4	69858.4	47458.1	14076.9	14166	6571.88	22452.5
Q9P265	Q9P265	DIP2B	46880.9	49620.6	77819.6	92969.9	34593.7	23864.4	39298.6	26943
O15511	O15511	ARPC5	46804.5	44054.3	34786.1	41733.4	21413.6	30380.4	38786.3	29763.9
P55786	P55786	NPEPPS	46760.5	53602.5	55139.9	51155.6	61298.1	48037	51173.6	49322.5
P10909	P10909	CLU	46680.9	41130.8	182418	48822.6	14682.9	18432.8	18422.2	10906
Q14254	Q14254	FLOT2	46636.7	41757.8	43413	51859.7	43448.7	30246.6	71243.5	38561.9
Q16563	Q16563	SYPL1	46621	29577.7	95902.1	44813.7	43090.4	20661.3	32409.3	41125.5
O76013	O76013	KRT36	46438.4	913649	48319.9	27714.9	93979.4	411127	397527	143464
P13747	P13747	HLA-E	46254.4	18639	26085.7	23274.7		3699.93	5219.22
P61247	P61247	RPS3A	46133.6	76050.5	57590.8	35738.4	51646.3	68768.5	46337.3	75342.2
P78310	P78310	CXADR	46056.5	44963.3	56833.1	60297.5	10909	7142.29	11198.1	6789.09
Q92747	Q92747	ARPC1A	45965	58970.9	50465.2	42051.7	54659.8	67448	69243.9	62653.8
P11171	P11171	EPB41	45926	19276	24963.5	37497.7	4226.83	7298.6	12090.7	30126.2
Q8NG11	Q8NG11	TSPAN14	45825.7	47959.4	71968.2	68523.2	19427.8	15764.8	36901	33075.8
Q92692	Q92692	NECTIN2	45625.8	27316.1	34918.9	53072.4		18557.1	7505.45	3298.98
Q06323	Q06323	PSME1	45594.9	27638.3	27838.6	38477.2	11161.4	19501.7	13713.4	13565.9
Q9BPU6	Q9BPU6	DPYSL5	45594.4	52689	30152.1	37032.3	36779.8	61582.8	44964.8	54143
Q9BTT6	Q9BTT6	LRRC1	45479.5	22761.8	27036.1	38602.7	27150	7170.75		10220.7
P51148	P51148	RAB5C	45208.2	35432.5	43610.1	50472	6376.78	6568.49	11702.5	4866.01
Q53RT3	Q53RT3	ASPRV1	45196.6	59976.6	218220	37869.9	243899	67920.1	90250.2	106245
Q6PUV4	Q6PUV4	CPLX2	45083.5	59908.2	24143.7	24406	47961.5	74918.6	96673.4	82848.4
Q16762	Q16762	TST	44924.5	65024.4	66682.9	51961.4	18756.2	27238.7	17959.6	31146.1
Q9NP72	Q9NP72	RAB18	44900.9	36038.8	32297.2	34905.4	22977.1	26954.4	31441.7	34013.4
Q9NZW5	Q9NZW5	PALS2	44755.9	30778.9	25228.5	37957.5	9623.06	14153.1	14737.8	16526.2
P26639	P26639	TARS1	44675	28306.6	38502.8	49474.6	13017.1	20559.3	14895.6	15906.4
P78417	P78417	GSTO1	44343.1	28685.8	32598.3	55986.2	9831.06	10339.5	12681.4	9205.66
Q9H0E2	Q9H0E2	TOLLIP	44041	43389.2	51709.9	55320.9	28072	33606.9	33207.4	28994.5
P17987	P17987	TCP1	43739.3	41227.4	47276.8	43653.1	17042	36055.4	29566.4	28178.9
P31939	P31939	ATIC	43707.4	31771.5	29543.5	48821	20249.8	21402.7	23990.8	16811.4
P37802	P37802	TAGLN2	43502.3	40554.1	41733.9	46265.1	10022.4	7137.09	9994.34	10075.5
O00168	O00168	FXYD1	43366.3	75043.6	17413.6	23633.4	43609.2	73906.4	59519.2	37498.2
P62753	P62753	RPS6	43285.3	35257.3	54867.3	39882.2	37421.8	55498.9	42989.3	58530.2
P62263	P62263	RPS14	43173.8	34840.4	40110.3	40000.9	24114.3	57660.2	30061.9	52817.3
Q6KB66	Q6KB66	KRT80	43154.4	97338.8	163274	41012.6	169682	63006.9	119594	108666
Q96F07	Q96F07	CYFIP2	43077.7	59158.4	41327.7	48933.3	35368.7	49432.9	44066	39167.1
Q9NY35	Q9NY35	CLDND1	42955.7	35677	63405.2	62211.8	8027.53	4630.64	10293.8	6301.77
P49418	P49418	AMPH	42833.9	59729.4	29745.8	29221	40128.6	59450	47707.2	55521.3
P02545	P02545	LMNA	42783.7	53622.6	68086.2	32978.2	93353.5	40239.3	51586.7	67758.9
Q92598	Q92598	HSPH1	42402.1	32598.1	29905.1	40333.7	22030.7	20641.8	25499.3	24943.6
P35232	P35232	PHB1	42300.6	50930.8	35865.1	27077.5	45815.4	65301.4	57485.3	54135.2
P62081	P62081	RPS7	42289.8	51418.6	44154.8	42175.8	37128.6	55759.9	36586	63258.9
P02788	P02788	LTF	42174.6	76096.2	178592	61507.2	153476	63764.8	110019	85553.8
P62070	P62070	RRAS2	42126.3	19827.6	28205.8	36722.5	1872.22	3959.39	3007.18	4457.49
Q9BZM5	Q9BZM5	ULBP2	41982.6	20173.9	65444.3	73379.8	7834.2	7175.57	7644.78	12924.8
P62906	P62906	RPL10A	41876.3	67214.3	66055.3	48095.9	45903	88308.8	74013.4	72150.3
P38646	P38646	HSPA9	41875.3	63065.4	37850.8	35406.1	36486.6	57456.6	47285.9	56735.5
Q96QD8	Q96QD8	SLC38A2	41818.9	32032.2	28775.6	38767.6	5063.42	7431.39	5210.33	6927.59
Q96PY5	Q96PY5	FMNL2	41565	24808.6	34356.7	43776.7	6818.29	8009.07	13977.3	8782.82
P04080	P04080	CSTB	41504.8	6465.19	22022.7	20149.8	27905.6	14294.9	14204.4	13639.6
P05413	P05413	FABP3	41341.1	51825.3	32411.5	26453.1	39677.4	66298.1	54600.7	47387.1
Q15691	Q15691	MAPRE1	41302.9	33420.5	36693.1	44453	20445.5	25986.9	20139.8	17393.6
P20618	P20618	PSMB1	41275.7	68549	81662.9	45463.1	148918	153244	159874	136318
Q9UGV2	Q9UGV2	NDRG3	41055.8	25267.2	30944.8	37328.7	3359.8	10253.7	8954.76	11014.7
A5D8V6	A5D8V6	VPS37C	40938.4	53338.4	73939.7	79776.4	18781.5	19020.9	29202.1	16839.1
Q02218	Q02218	OGDH	40831	61143.2	43467.8	30413	42933.4	72728.7	54071.9	56121.9
Q16352	Q16352	INA	40774.9	61091.9	32611.2	29130.7	47956.1	70691.7	56638.1	59080.4
P43034	P43034	PAFAH1B1	40738.9	40588.3	36143.5	41615.6	30007.3	46017.5	35437.3	34504.1
P04424	P04424	ASL	40649.9	57938.5	72710	61751.5	16069.5	28078	16132.2	38606.3
Q16851	Q16851	UGP2	40617.4	42252	29751.1	38675.1	26976.2	38425.6	48598.2	37885.8
P19338	P19338	NCL	40606.5	76627.4	107468	38261	110340	188667	151469	184936
Q13501	Q13501	SQSTM1	40585.2	13987.8	21148.4	17582.5	12781	27626.8	15366.7	14168.1
Q16653	Q16653	MOG	40482.4	48450.2	39907.9	27491.4	50503.5	78405.3	53761.2	59196.9
Q14160	Q14160	SCRIB	40461.7	25490.6	20458.4	30380.4	12758.2	4663.52	1822.81	7853.63
Q9UBV8	Q9UBV8	PEF1	40454.4	44586.2	37893.6	39286.3	8255.33	8615.18	6411.87	13411.6
Q99460	Q99460	PSMD1	40320.3	26050.2	49561.7	31925.1	23609.2	20113.5	26240.5	29349.4
Q04721	Q04721	NOTCH2	40318.4	24430.7	22327.7	24354.7		372624	220179
P10114	P10114	RAP2A	40315.2	56591.4	36164	50208.2	32933.4	32719.2	53065.5	28728.1
Q14117	Q14117	DPYS	40243.3	67427.7	91547	56558.9	38483.2	77603.1	72879.3	133824
P09429	P09429	HMGB1	40223.3	55028	86691.8	35452.8	39849.9	64360.1	56599.3	82890.5
Q16531	Q16531	DDB1	40103.5	43509.6	47312.8	49690.2	56426.8	82798.4	61862.8	71921.3
Q13835	Q13835	PKP1	40051.5	87752.1	161026	16069	92505.9	44191.4	49851.3	77747
O75223	O75223	GGCT	40019.1	74076.1	137640	38035.7	141767	57466.1	87111.4	90003.2
O43414	O43414	ERI3	39997.6	26453.4	36200.4	45619.5	25682.7	41391.7	16873.3	27893.9
P25789	P25789	PSMA4	39992.5	54967.2	74297.6	41995.6	134822	131337	150476	138025
Q9UI15	Q9UI15	TAGLN3	39773	61859.5	37765.8	27248	41262.6	62411.4	47702.6	49519.9
Q9P121	Q9P121	NTM	39767.7	31118	46537.1	32219	69933.5	37864.8	49445	61064.6
Q9NVA2	Q9NVA2	SEPTIN11	39651.8	41521.7	33618.5	41949.1	22446.1	34169.6	24008.2	29168.8
P49411	P49411	TUFM	39494.1	55923	35591.5	32000.5	48500.2	73240.3	69494	65654.6
P01871	P01871	IGHM	39365.8	14226.4	15051.6	12457.3	18874.8	25437.1	14465.3	27080.7
Q10567	Q10567	AP1B1	39355	47200.8	32742.9	33142.7	33820.1	52098.5	26471.8	36958.3
Q13126	Q13126	MTAP	39353.6	26973.7	37836.1	47905.4	14702.5	10106.1	11208.2	24100.5
Q9BY11	Q9BY11	PACSIN1	39168	55523.7	27466.3	26294.6	42897.1	62542.9	59357.2	60509
Q86VP6	Q86VP6	CAND1	38758.5	39656.2	30851.1	41002.4	23396	32689.9	27916.8	29324.6
O60911	O60911	CTSV	38709.4	76668.7	133478	43301.8	220774	157423	237010	181518
Q9Y376	Q9Y376	CAB39	38697	31730.3	29042.8	44771.4	10230.4	14370	14824.5	13868.8
P78539	P78539	SRPX	38689.4	34137.6	64096.9	65620.5	12906.2	24365.5	12670.7	35512.5
O00264	O00264	PGRMC1	38639.8	64817.1	34975.7	29172	37076.1	59567.6	58096	48663.1
P62330	P62330	ARF6	38632	33033	44366.1	53158.6	12329	15165.4	18082.8	12453.9
P48739	P48739	PITPNB	38624.2	33354	26694.3	38879.1	9928.61	15092.9	8907.76	12531
Q15370	Q15370	ELOB	38602.7	33626.3	28080.1	27834.7	16905.6	22086.8	17773.4	25746.5
P01619	P01619	IGKV3-20	38472.4	44195.3	29818.3	10384.9	26384.5	29132.3	20005.6	24385.3
Q9UBQ0	Q9UBQ0	VPS29	38472	35326.8	18236.5	27993.7	25028.6	41236.4	45548.4	42469.7
P15880	P15880	RPS2	38334.1	36549.9	51669.2	33895.6	26150.9	38794.4	34017.5	38066.1
P48539	P48539	PCP4	38264.7	37037.7	21144.8	20977.9	32883.3	51552.3	42215.8	45333.6
P07858	P07858	CTSB	38224.5	48725.7	132321	47113	157238	73715.3	128645	85107.7
P07951	P07951	TPM2	38157.1	23307.9	18532	25377.6	7104.63	7321.12	11530.1	12715.4
Q92536	Q92536	SLC7A6	38155.8	20787.9	21130.4	30371.4			891.889	6099.56
P13861	P13861	PRKAR2A	38117.1	33685.2	28233	38633.4	18570.1	26144	23357.9	27238.4
P28838	P28838	LAP3	38001	36540.6	24678.9	39275	33209.8	36871.3	34268.5	30412.2
Q9ULF5	Q9ULF5	SLC39A10	37977.9	17969.5	30343.6	34410.4		5698.46	5932.59	4351.4
Q9Y6M5	Q9Y6M5	SLC30A1	37775.3	22837.2	18549	24909.3	627.082
Q06124	Q06124	PTPN11	37727.4	29149.3	27137	38843.9	11000.8	15551.9	8534.46	17141.8
Q9C0B5	Q9C0B5	ZDHHC5	37607.8	20711.6	19880.6	23371.2	4347.72	5942.97	9622.56	6384.51
P08582	P08582	MELTF	37363	19437.9	50918.1	52424.1	8690.96	9382.01	18293.7	9686.28
P23588	P23588	EIF4B	37356.7	32437.6	45387.7	26917.9	14258.9	21530.9	15210.1	13100.7
Q13555	Q13555	CAMK2G	37339.8	29602.3	22733.7	19934.5	25326	34481.3	40465.1	21305.5
Q9UQN3	Q9UQN3	CHMP2B	37319.1	40251.1	61092.8	52425.6	26507.3	20542.3	33765.4	16812.3
Q9UIW2	Q9UIW2	PLXNA1	37287.3	31813.2	22375.5	30127.6	8303.12	12922.7	10966.2	15795.7
P50150	P50150	GNG4	37271	31759.2	24947.4	34984.2	9415.24	22021.6	16769.3	12453.5
Q13177	Q13177	PAK2	37171.5	31051.8	28026.4	36196.4	15967.9	19101.8	10432.1	14806.7
P62424	P62424	RPL7A	37151.2	48724.7	38965.2	28836	25057.1	47471.9	31355.8	39986
O75955	O75955	FLOT1	37113.8	33742.9	47102	51354.2	54978.9	28905	68748.9	35441.3
Q9Y6G9	Q9Y6G9	DYNC1LI1	37066.1	41982.8	30198.4	34092.9	25093.6	34795.2	29468.7	30662.7
Q9HAB3	Q9HAB3	SLC52A2	37011.6	27570.6	22562.7	34071.9	1301.82	7396.59	4143.71	4120.67
P06454	P06454	PTMA	36944.2	43896	27308.4	24569.5	47225.8	29373.4	34806.2	40115.3
P25787	P25787	PSMA2	36882.1	62067	72598.3	40404	113482	156539	167585	133747
Q9BZQ8	Q9BZQ8	NIBAN1	36799	17066.8	27520.3	45002.1		1872.28	8193.47	3627.88
P00568	P00568	AK1	36788.3	48503.7	32789.4	30165.4	37917.6	46662.4	46596.2	55838.8
Q13561	Q13561	DCTN2	36782.6	39130.2	34656.6	30063	36429.1	25472.2	27792.1	25392.5
Q99623	Q99623	PHB2	36756.7	46377.7	35693.8	26541.9	46389.5	52373.2	45736.7	52396.5
O43852	O43852	CALU	36682.1	22194	297331	21193.3	17656.3	18594.5	16010	15042.8
Q08752	Q08752	PPID	36654.4	41613.8	24646.9	21659.5	15125	22847.8	31936.2	28459.3
Q9BY43	Q9BY43	CHMP4A	36630.1	59383.8	56837	55392.8	56921.9	56124.9	67382.3	46452.7
Q9ULC3	Q9ULC3	RAB23	36618	21314.3	25758.4	35710.4	3765.6	11987.7	14515	19201.2
P16930	P16930	FAH	36436	48703.2	66603.6	56858.6	6129.24	27056.4	17290.4	40860.8
O60641	O60641	SNAP91	36431.1	48846.3	25278	26938.8	37690.6	54952.2	43001.5	47720.7
Q9BPX5	Q9BPX5	ARPC5L	36424.4	34841	30051.3	34380.9	29551.4	33784.8	36595.2	31036.7
P67809	P67809	YBX1	36395.3	29999.8	62598.1	31863.6	18640.5	20854.8	24160	28718.2
O43790	O43790	KRT86	36221.1	854345	7539.57	4109.39	37996.9	16451.2	16393.6	34787.7
P54819	P54819	AK2	36206.4	18685.9	16940.4	16706.7	12087.8	7145.28	5929.7	6388.15
Q9NVJ2	Q9NVJ2	ARL8B	36040.5	75620.6	27246.8	30535.6	103969	63404.3	58650.4	104873
P78559	P78559	MAP1A	35869.1	53229	23560.4	23778.4	42099.8	44834.6	42515.4	45505.1
Q16643	Q16643	DBN1	35571	29590.9	34456.5	43952.4	16100.8	19446.1	15763	16111.4
P04156	P04156	PRNP	35413.7	24330	40315.9	43826.9	12137.7	26713.5	21995.9	11634
Q8IW75	Q8IW75	SERPINA12	35249.5	57649.4	83734	32975.7	80365.6	49446.1	70207.4	63339.6
O14950	O14950	MYL12B	35236	36742.5	54534.1	53676	13044.3	20338.1	14734.4	12579.3
P21291	P21291	CSRP1	35222.6	37426.2	27784.1	21141.2	14613.8	30666.6	20445.4	24730.5
P08473	P08473	MME	35173.7	25623.5	35545.9	40741.8	78095	21811.2	4117.49	8597.97
Q00577	Q00577	PURA	35134.6	37712.8	23290.6	25353.4	36480.7	38560.7	40483.9	43848.8
Q9Y2T3	Q9Y2T3	GDA	35110	55026.9	56617.6	27846.3	72390.9	55680.3	61073.2	60787.9
P45974	P45974	USP5	35090.9	36746.1	29721.3	29033.5	30069.3	31177.9	33132	36709.7
Q5T0F9	Q5T0F9	CC2D1B	35005.5	33699.4	31690.1	32866	35336.3	33118.3	33536.7	34993.9
P28066	P28066	PSMA5	34916.5	45492.5	57028.8	28353.9	87804.9	71924.4	94606.8	72552.4
Q9NR31	Q9NR31	SAR1A	34795.3	27674.8	18254.8	27387.5	15842.1	30207	31722.7	30511.9
P12931	P12931	SRC	34740.6	23471.2	34392.1	56629.8	7499.55	8790.27	4955.94	9918.08
P30085	P30085	CMPK1	34685.8	31623.1	21805.9	23487.7	22052	23719.9	21491.2	24564.4
O15400	O15400	STX7	34597	20953.3	70874.2	30807.9	16603.4	17053.6	19810.6	12731.4
O95816	O95816	BAG2	34508.8	17087.9	23282.4	29829.9	2638.61	5911.42		5278.79
Q9GZZ8	Q9GZZ8	LACRT	34469.5	35752.8	149301	34487.3	45679.9	27298.5	36879.2	29961.2
Q9UH03	Q9UH03	SEPTIN3	34440.9	36993.8	33551.5	27647	31785.4	42878.7	42133.7	43935.2
P78386	P78386	KRT85	34384.4	730795	13849.6	6513	44388	20035.2	10490.3	35125.1
Q99615	Q99615	DNAJC7	34304.1	28374.6	38420.2	40253	12689.7	20912.1	17346.7	17638.5
P55809	P55809	OXCT1	34290.2	45100.4	23827.8	23464.4	28530	51995.7	44584.3	38041.2
P25788	P25788	PSMA3	34267.5	38904.3	49108.2	31689	88503.2	85048.8	97940.8	87480.2
P29373	P29373	CRABP2	34211.5	25283.2	35094.9	43347.6	22477	11149.8	12028.3	14912.7
Q99962	Q99962	SH3GL2	34193.5	41467.7	18585.5	16325.2	26575.6	42166.1	37140.5	27204.1
Q9Y5J7	Q9Y5J7	TIMM9	34089.1	40184	21361	20803.2	32060.8	40678.5	35065.8	37329.9
O00505	O00505	KPNA3	34076.9	21816.6	22259.1	29015.3	22206.9	19386	22688.5	27747.6
P10412	P10412	H1-4	34056.2	40492.5	47185.4	20808.8	32051.7	38400	27849.8	35919.6
P60891	P60891	PRPS1	34010.3	22780.9	30117.2	27358.7	21642.7	25509.8	21490.5	27373.5
P16870	P16870	CPE	34002.6	53888.6	28684.7	18746.7	33422.1	38217.1	40163.7	37721.6
P17612	P17612	PRKACA	33982.6	32759.6	29460.8	30510.5	24743.9	34304.8	35799.4	29544
P15121	P15121	AKR1B1	33712.3	37566.5	29739.4	43028.5	20067.8	36360.2	34188.5	23386.1
P48163	P48163	ME1	33590.4	41266	48723.2	34438.5	66191.4	36668.4	53143.3	50102.2
Q96QK1	Q96QK1	VPS35	33564.6	34818.8	30517.7	30916.8	27004.4	43847.7	34439	33553.3
Q8IZP0	Q8IZP0	ABI1	33481	36318.3	20054.2	27193.6	14323.2	18316.5	12190.2	16450.8
O75695	O75695	RP2	33456.6	29920.6	30507.4	45797.5		2218.99	2474.6	1431.34
P36578	P36578	RPL4	33373.3	38207.1	45660.6	30990.2	28978.9	36085.1	38990.2	48154.7
Q16629	Q16629	SRSF7	33319.4	34359.1	28973.8	27048.8	63979.8	49880.1	62327	54710.7
O43760	O43760	SYNGR2	33313.3	25318.1	155682	51318.9	26496.7	10261.5	18168.4	19863.3
P49721	P49721	PSMB2	33290.1	41779.5	47400.3	30636.7	75382.9	88130.9	90877.9	63680.1
O95865	O95865	DDAH2	33263.6	22818.4	27810.1	33207.1	6107.75	5347.36	5451.62	9564.88
Q15147	Q15147	PLCB4	33221.9	8647.83	14203.5	22064.5		3478.76	5788.9
Q9BRG1	Q9BRG1	VPS25	33171.6	25041.5	72505	64963.9	11297.5	14363.6	14889	14082.7
P16152	P16152	CBR1	33165.2	26087.6	19593.2	37043.1	18019.7	13337.3	15770.5	18562.7
Q9HD67	Q9HD67	MYO10	33130.7	22493.8	17665.2	24674	4232	6915.3	5522.29	6831.46
Q9NZM1	Q9NZM1	MYOF	33116.2	21178.9	26241.9	41644.5	3738.24	5865.32	5708.45	4797.28
Q7Z2K8	Q7Z2K8	GPRIN1	33085.1	23580.3	13454.5	14336.7	16917.9	21868.8	16089.9	16169.4
Q96EY5	Q96EY5	MVB12A	32862.9	40572.4	71396.6	67085.6	8525.54	15429.1	17360.3	11279.5
P62917	P62917	RPL8	32811.4	24712.8	30198.5	32209.1	16343.3	39795.5	29421	27172.2
P20962	P20962	PTMS	32792.6	40283.1	25491.2	18768.4	35148.6	33119.5	29931.4	39840.3
Q14118	Q14118	DAG1	32758.7	31230.9	33456.1	37138.1		27225.3	20053.6	21224.2
Q14152	Q14152	EIF3A	32649.8	26696	48867.3	33478.9	13993.4	37283.7	23165.1	33998.1
P29218	P29218	IMPA1	32639.2	35334.9	25171.4	26352.7	27070.5	26605.6	25427.8	29033.6
Q6ZVM7	Q6ZVM7	TOM1L2	32639.2	43062.3	42921	35223.5	23739.8	27660.7	31965.9	12495.6
Q9UPY8	Q9UPY8	MAPRE3	32621	45815.1	23559.9	21983.3	30857.9	43960.9	43489.9	43830.1
A0A0A0MRZ8	A0A0A0MRZ8	IGKV3D-11	32522.4	25665	21924.7	25959.5	8785.91		12389.6	15547.1
P53999	P53999	SUB1	32496.8	63263.9	79081	31519.1	90155.9	38963.5	37079.2	71335.8
Q04760	Q04760	GLO1	32491.5	24054.3	28321.7	25857	21094.5	24936	20987.7	13753.4
Q8N5I2	Q8N5I2	ARRDC1	32462.8	24918.3	62730.4	81590.4	20528.9	17206.1	48757.2	19653.1
P07196	P07196	NEFL	32425.4	47413.2	24749.9	21182	33489.9	42486.8	37254.7	35280.9
Q14CN4	Q14CN4	KRT72	32305	109987	194183	39682.4	181064	60607.9	119562	143441
P63244	P63244	RACK1	32298.5	37419.4	48820	38257	59698	67910.5	67504.7	60462
O95336	O95336	PGLS	32274.9	15330	21902.2	33697.8	6267.77	6207.28	4894.32	7024.01
Q9NYB9	Q9NYB9	ABI2	32208.4	27473.7	25949.1	24773.8	20418.3	15401.9	24824.9	22757.7
P23246	P23246	SFPQ	32079.8	44356.6	29602.8	22815.8	25582.3	43514.6	36928	35492.3
P07741	P07741	APRT	31910.4	25830.9	32368.1	48279.2	8791.59	8871.93	7259.15	12434
Q9Y289	Q9Y289	SLC5A6	31816.4	20969.4	24272.4	28815.9	3412.24	2806.75	4525.13	4275.08
P60866	P60866	RPS20	31767.7	38554.1	40331.4	31037.9	26505.6	49426.8	22658.7	37935.1
O15439	O15439	ABCC4	31708.4	15236	22282	30194.7	5127.25		9926.74
P42357	P42357	HAL	31671.1	75136.9	188272	29712.5	198331	56016.9	109900	111939
P37837	P37837	TALDO1	31659.2	37621.9	35450.3	23875.6	42942.9	31108.9	34830.7	30655.7
Q86SJ2	Q86SJ2	AMIGO2	31658.3	23235	10003.7	16419.6	3282.68	6795	872.849	2238.05
P32929	P32929	CTH	31650.6	27098.7	45961.7	45048.4	18735.7	12641	22995.4	22593.7
Q9P289	Q9P289	STK26	31561.7	15950	17123.3	26080.5	5860.59	6844.05	7030.1	9334.97
P61313	P61313	RPL15	31556.4	22557.5	22506.2	20028.5	18733.2	32819.7	26725.8	17414.6
P28074	P28074	PSMB5	31493.8	46125.7	60689.2	34097.6	117855	116089	118342	102748
P36405	P36405	ARL3	31454.9	18460.1	19526.5	20841.6	8638.19	21708.5	16961.4	19455.6
Q08257	Q08257	CRYZ	31382.5	40129.2	35487.8	37641.4	17172.7	14077.8	22332.1	30489.4
Q96RT1	Q96RT1	ERBIN	31259.4	16560.2	14061.5	22597.2	6834.17	4270.14	2217.24
Q9P0V9	Q9P0V9	SEPTIN10	31139.5	27945.5	30104.1	32624.9	16106.2	33598.3	38721.9	34835.9
Q14699	Q14699	RFTN1	31098.5	11991.1	21418.7	22185	3255.51
Q14542	Q14542	SLC29A2	31047.5	21146.8	32484.7	43723.1	2319.12	2546.62	1584.6
P46781	P46781	RPS9	30922.9	31080.8	35892.8	30644.7	26106.3	41488.3	34419.1	37095.1
P55084	P55084	HADHB	30840.2	40055.8	31852.3	23263.6	28378.8	39877.4	37128.3	50695
Q9BZG1	Q9BZG1	RAB34	30754.3	17045	23118.5	37145.3	4835.02	9608.54	3905.91	5361.91
Q9NZ45	Q9NZ45	CISD1	30668.3	35647.4	24084.6	19231.6	21737.3	43433.4	47302.4	36105.2
O43396	O43396	TXNL1	30653.4	35977.9	53090.1	31069.2	40622.2	24194.1	25871.7	41244.7
Q99436	Q99436	PSMB7	30636.1	50933.1	55329.7	31937.3	90768.4	103319	116855	104384
P04920	P04920	SLC4A2	30620.7	14913.3	14175.8	13510.5	4262.76	5759.18	13119.7	20236
P63208	P63208	SKP1	30561.1	41651.4	34312	36541.3	31277.9	31274.2	34097.4	31446.8
P04275	P04275	VWF	30533.3	13047.7	1870.29	3843.37	9052.03	16802.9	6320.06	18165.8
Q9NZN4	Q9NZN4	EHD2	30470.3	18361.8	22495.9	32751.5	4167.98	10742.5	6514.31	9655.78
P61086	P61086	UBE2K	30434.2	28955.7	27495.4	39895.9	4586.63	15328.1	10035.7	15793.5
P31040	P31040	SDHA	30399.9	41047	31691	25620.3	37955.5	54914.5	44417.2	49453.6
P61081	P61081	UBE2M	30383.5	23689	23553	24588.8	14176.4	21989.9	17496.3	17443.9
Q99829	Q99829	CPNE1	30364.9	24315.3	29486.5	41488.1	6344.08	5343.41	4369.07	9234.3
P42765	P42765	ACAA2	30340.1	61933.1	63866.8	54846.9	17663.9	36317.2	18927.3	40001
O75781	O75781	PALM	30286	22803.1	23764.3	33047.9	5747.77		46105.3
P06396	P06396	GSN	30280	28182.5	42438.9	28631.3	35117.6	27302	30748	31726.5
P22735	P22735	TGM1	30252.8	68003.1	90452.8	25314.4	98209.1	35999.5	53567.7	71567.9
O14936	O14936	CASK	30207	21703.9	19916.3	34055.6	6192.18	6702.32	5229.59	9117.33
P26373	P26373	RPL13	30173.8	31082.8	31755.3	24882.9	16700.1	35460.4	24537.9	25415.1
Q9UHG2	Q9UHG2	PCSK1N	29968.5	28513.8	23725.5	11622	24616.4	47496.8	28639.9	39804.8
P62854	P62854	RPS26	29965.8	48933.7	35010.4	28539	22581	45116.4	41688.7	40064.7
P63151	P63151	PPP2R2A	29952.6	24869	29481.5	23939	27295.2	30913.9	34988.8	29986.1
P46782	P46782	RPS5	29940.7	22642.1	30534.8	23770.2	13931.3	26662.9	14782.2	16507.8
P61978	P61978	HNRNPK	29868.5	33543.8	29795.2	25743.5	21130.1	37061.4	26767.4	35714.2
P45880	P45880	VDAC2	29849.6	43755.1	40141.3	22211.9	47722.2	44208.2	41114.1	45843.7
O95969	O95969	SCGB1D2	29783.5	38616.9	36063.7	23091.1	34788.8	27244.3	24257.9	37435.9
Q86Y82	Q86Y82	STX12	29671.9	25683.1	57652.4	26435.1	26530.4	28613.5	23408	20772.6
P30520	P30520	ADSS2	29630	39755.4	22536.3	22900.5	11987.9	11268.5	20811.8	14182
O95372	O95372	LYPLA2	29488.5	28264.4	31994.4	30996	9895.94	22621.4	23583.5	17010.8
P04114	P04114	APOB	29441.7	10501.2	1647.17	4113.46	2098.23	17153.7	4525.4	12180.7
P07948	P07948	LYN	29329.2	18015.5	15806.3	23202.9	3256.01			2130.72
P09110	P09110	ACAA1	29328.9	39447.7	37606.6	27034.6	4829.11	12621.4	10151.7	24784.3
Q6ZVX7	Q6ZVX7	NCCRP1	29282.7	57781.8	83440.1	19942.1	106940	36944	49758	75916
Q15043	Q15043	SLC39A14	29187.8	15233.7	17736.4	16610.2			3610.2	1466.38
P48637	P48637	GSS	29131.9	29112.8	39073.4	37077.5	28204.8	18161.5	23270.6	24941.2
P28331	P28331	NDUFS1	29125.4	41699.5	22635.6	22988.5	27642.2	41421.8	37535.2	37409.1
O00401	O00401	WASL	29105	22925.9	22155.7	26140.1	19051.9	19455.1	28566.8	13748.9
Q8WUM9	Q8WUM9	SLC20A1	29068.8	20761.7	12749.7	23976.6	3559.01		6289.57	6787.49
O75489	O75489	NDUFS3	29063.6	33736.2	24440.5	14775.1	28315.3	34037.6	40008.1	35420.2
Q15102	Q15102	PAFAH1B3	28880.7	23470.2	20487.8	27897.8	5271.03	6127.92	8437.99	10349.4
P62244	P62244	RPS15A	28846.6	44534.3	58236	42719.7	25883.4	61309.3	52163.1	59591.3
P54578	P54578	USP14	28808	19592.2	25376.6	26938.9	6870.77	18434.6	16433.2	11454.6
P36871	P36871	PGM1	28775.2	27299.6	26926.6	33302.7	25597.4	27399.2	26321.6	28308.6
Q12792	Q12792	TWF1	28756.5	16187.8	18343.7	23559.8	11150.4	15673.2	16337.7	9575.51
P00441	P00441	SOD1	28741.2	20152.1	17938.2	17647.8	22656.2	15835.6	18129.5	11603.3
P12081	P12081	HARS1	28720.7	31859.1	38819.7	34785.1	33499.5	19496.3	24327.6	25499.1
P60228	P60228	EIF3E	28654.2	26267.9	35972.2	32339.9	11631	26382.9	17179.4	27528.2
P26885	P26885	FKBP2	28646.3	36037.8	18336.3	25410.6	52615.2	76811.4	48134.2	79874.7
Q13162	Q13162	PRDX4	28632.5	46191.3	36909.4	24589.9	48593.9	47490.1	60806.2	66214.4
Q02252	Q02252	ALDH6A1	28423.5	39769.7	24565.5	26547.4	27221.9	43560.9	43134.8	47613.9
P32970	P32970	CD70	28414.9	13078.2	16438	26344.1		1176.59	1034.39
P52292	P52292	KPNA2	28363.9	18208.9	21610.3	21720.4		6068	9122.51	6508.56
Q9BRA2	Q9BRA2	TXNDC17	28292.1	19370.9	16627.3	33596.7	9866.34	17233.9	14876.5	6913.27
Q13526	Q13526	PIN1	28188.1	21338.9	30919.3	32527.3	10498.4	12791.7	11287.4	7485.93
Q15382	Q15382	RHEB	28177.7	21625.7	27972.7	30185.5	12438.7	13630.9	19707.7	10098.3
O43301	O43301	HSPA12A	28148.4	43960.2	22167.3	22030.9	32449.8	34908.2	45404.3	41416.2
Q9H2X9	Q9H2X9	SLC12A5	28123.3	40276.7	24457	20600.9	29250.2	45317.6	35491.2	44834
Q14764	Q14764	MVP	28113.4	28575.7	38398	35580.6	20159.1	30413.1	34601.1	26975
Q05655	Q05655	PRKCD	28094.4	749.86	1443.66	1845.63	1242.81		2069.15
Q969E2	Q969E2	SCAMP4	28016.4	9966.68	31658.6	22337.9			2098.07	5007.53
O43854	O43854	EDIL3	27999.9	22712.1	120800	118523	32952.8	15613	63897.8	14999.7
Q8IWA5	Q8IWA5	SLC44A2	27889.1	29350.1	43943.3	43401.2	13656.5	11105.3	11465.1
P62269	P62269	RPS18	27874.3	39224.7	33285.3	21358	29235.5	51214.1	39009.1	50187.4
P40939	P40939	HADHA	27873.7	69583	33485.1	24709	58419.4	91543.8	53633	95238.2
P01024	P01024	C3	27847.1	18815	21498.9	13439.2	15352.4	17828.4	15051.1	19488.7
Q15084	Q15084	PDIA6	27784.5	27525	40986.4	29653.6	17488.6	18137.8	14865.2	14256.7
P35237	P35237	SERPINB6	27773.3	20722.3	18333.4	40507.9	9702.27	12869.3	13592.3	8982.05
P00492	P00492	HPRT1	27762.7	36463.4	32134.5	35761.3	16116.9	22931.5	22269.4	20393.6
P48023	P48023	FASLG	27724.5	19570.5	43248.9	36591.2	5737.07	19134.4	14240.6	7070.12
P60983	P60983	GMFB	27712.5	37423.2	26687	23366.6	33005.1	51973.5	43351.1	18478.3
Q14126	Q14126	DSG2	27657.3	11570.3	11168.3	18209.3		1592.99		973.805
Q13347	Q13347	EIF3I	27639.7	18795.1	30129.1	27597.6	4998.96	22641	18202.1	18665.1
Q9BYT8	Q9BYT8	NLN	27596.3	55382.4	23745.4	32452.4	88722.6	44331.5	48400.3	50991.5
P62851	P62851	RPS25	27580.1	30251.2	36227.2	24990.5	29978.4	55326.8	37441.1	63924.8
P36873	P36873	PPP1CC	27562.1	11287.1	11441	23471	4510.23	6603.04	8148.2	7561.14
P84098	P84098	RPL19	27496.6	32912.1	30132.6	29378.9	19949.4	57228.3	28960.3	30482.9
O75663	O75663	TIPRL	27473.5	17800.1	15347.5	21898.3	7120.28	9786.03	12575.1	12821.5
Q8TAC9	Q8TAC9	SCAMP5	27458.8	33305.1	21495.9	14045.6	22624.7	26082.3	26893.1	26025.4
Q8NFJ5	Q8NFJ5	GPRC5A	27409.1	12085.6	19362.5	27796.3	9832.33	12564.7	13327.7	11649.4
Q12979	Q12979	ABR	27386.3	22653.9	22159.3	20436	30946.7	30534.9	33353.3	29361.7
P54577	P54577	YARS1	27353.3	20977.9	25722.8	32704.3	10341.1	14238.1	12880.6	13785.3
P46783	P46783	RPS10	27293.3	24605.7	29114.1	26352.1	10370.2	23297.2	16787.9	18246.4
Q9UI42	Q9UI42	CPA4	27272	39699.6	87849.1	24596.7	113596	31863.4	77045.2	55256.7
O43681	O43681	GET3	27201.7	25701.1	19510.6	16364.7	17426.6	20139.3	21876.9	22838
Q15185	Q15185	PTGES3	27165.9	41801.2	34411.3	28596	22434.6	33294.3	28203.8	17548.5
Q9BZ67	Q9BZ67	FRMD8	27091	20891.2	11500.6	34025.8
P35542	P35542	SAA4	27079	74390.2	20146.1	16585.9	2777.18	5559.04	6548.37	10779.6
Q9NZR1	Q9NZR1	TMOD2	27058.6	33312.5	24717.2	17248.5	18316.4	24279.9	23418.1	28557.6
Q969T9	Q969T9	WBP2	27037.1	15804.6	15062	27209.1	26236.4	14893.5	12841.6	26695.3
P62750	P62750	RPL23A	27023.4	37190.3	17179.6	12644.4	21750	29795.3	17580.6	23473
Q93034	Q93034	CUL5	26944.8	17283.2	17343.8	24042	21522.7	18465.3	21485.9	18237.9
Q7L0J3	Q7L0J3	SV2A	26930.8	41533.7	21694.7	21724.3	28166.4	41959.7	38033.5	38617.4
P20336	P20336	RAB3A	26911.9	63798	42338.3	27645.9	33676.6	52398.5	48060.1	51425.2
Q8NFZ8	Q8NFZ8	CADM4	26907.3	20365.8	23312	20913.8	12585.1	13158.7	18964.8	15194.4
Q9C0H9	Q9C0H9	SRCIN1	26784	42219.3	19041.7	19572.5	26515.2	37094	31142	38274.6
Q15334	Q15334	LLGL1	26759.6	13339.8	18191	24020.5	8999.25	10478.1	21814.9	16527.5
P21266	P21266	GSTM3	26718.5	21582.9	23927.8	29144	23597	31706.1	32456	28681
A0A024R1R8	A0A024R1R8	TMA7B	26674.8	30424	24915.6	27590.1	36983.5	15084.1	48598.4	16321.9
Q9NQC3	Q9NQC3	RTN4	26674.8	32015	24530.4	14186.4	24938.5	30821.1	26522.6	31943.3
P02652	P02652	APOA2	26662.2	56449.5	27778.3	15438.6	50398	39356.6	86035.4	60881.4
P61956	P61956	SUMO2	26639.5	18998.5	19128.3	18625.9	40248.6	33568.7	48334.3	36610.2
P16615	P16615	ATP2A2	26633.4	41144.1	31004.3	19739.7	32615.4	43466.8	38279.4	37794.2
P48735	P48735	IDH2	26587.5	33388.4	22693.3	18234.3	33545.7	40036.9	38933.4	47157.9
Q8N335	Q8N335	GPD1L	26557.3	27565.2	18484.1	18197.6	31166.5	27498.6	23679.4	29215
Q12905	Q12905	ILF2	26542.3	13383.4	33921.8	32639.7	10488.5	14639.2	14765	13947.2
P00751	P00751	CFB	26541.5	47853.1	16743.7	16705.7	6513.44	11769.9	9612.24	18347.5
Q8IV08	Q8IV08	PLD3	26449.3	31114.2	49650.3	58062.8	26361.9	8583.57	20932.2	14315.8
O94973	O94973	AP2A2	26325.4	35410.4	29419.5	24146	28301.3	38121.3	31120.5	37871.6
P54652	P54652	HSPA2	26324.6	31576.1	18669.8	18767.3	22164.6	29008.4	26456	30392
Q9UNZ2	Q9UNZ2	NSFL1C	26323.6	23154.2	16520.6	24800.7	17681.5	20011.3	24343.6	17118.8
P41250	P41250	GARS1	26298.8	18865.6	25124.5	32199.2	12960.5	16604.1	14392.6	14298.1
P60900	P60900	PSMA6	26226.7	37392.9	48066.5	32382.2	94270.8	88796.4	101661	90271.4
Q13825	Q13825	AUH	26223.3	31775.7	28663.7	21738.2	53720.6	50358.2	56144.2	62944.5
P13473	P13473	LAMP2	26166.4	28381.6	58706.9	31379.1	51021.6	27078.3	37265	24005.6
P20339	P20339	RAB5A	26166.2	23822.7	28508.8	26140.7	18928.1	19125	15732.5	18588.8
P31641	P31641	SLC6A6	26146.6	20630.5	27257	44032.6	4130.43		4154.77	2709.74
O14828	O14828	SCAMP3	26124.3	21759.4	92817.2	32762.3	9536.69	8642.93	13588.3	20019
P61758	P61758	VBP1	26054.8	20647.5	18674.1	25366.1	10070	9601.63	5454.8	11747.7
Q13618	Q13618	CUL3	26027	13017.6	16421.8	16609.9	14709.3	20478.6	14938.8	25148
P84103	P84103	SRSF3	25805.4	26348.4	25980.6	20906	10166.1	34213.1	10063	41722.3
P17655	P17655	CAPN2	25792.8	30162.9	29244.3	31211.3	15149.5	14597.5	10035.2	13649.2
Q13363	Q13363	CTBP1	25719.1	26496.6	20766.4	15445.1	25803.1	29809.9	24557.3	29112.5
Q13153	Q13153	PAK1	25679.9	31315.7	18844.5	20641.4	30932.1	36339.4	26391.5	34135
Q9UNS2	Q9UNS2	COPS3	25678.6	26677.7	20374.6	18640	10298.6	11602	8947.74	8744.21
P17900	P17900	GM2A	25642.4	49370.9	101008	28270.6	131838	40846.3	78150.3	61684.9
P52306	P52306	RAP1GDS1	25631	27610.4	21853	18726.9	27191.2	26551.5	29096.2	31775.9
Q86UN3	Q86UN3	RTN4RL2	25628.5	9803.06	36916.9	36186.8	9048.53	10604.7	14484.6	3904.9
Q58FG1	Q58FG1	HSP90AA4P	25610.1	31744.7	20183.3	40598.5	6796.12	7205.35	11200.1	12562
A0A075B6H7	A0A075B6H7	IGKV3-7	25572.3	35159.9	24865.7	14486.9	14882.3	12460.5	29188.9	19312.8
P48668	P48668	KRT6C	25548.6		20733.9		76000.8		32318.5	34903
Q9H4G4	Q9H4G4	GLIPR2	25474.4	18147.3	32697	36833.8	2010.19	2725.29	7104.09	7750.65
P07237	P07237	P4HB	25471.6	28063.4	48538.2	26945	25380.2	22236.5	24062.4	23495.4
P55196	P55196	AFDN	25425.5	14527.4	9982.59	19716.5	4064.2	5096.92	4510.51	6559.5
Q9UNH7	Q9UNH7	SNX6	25422.3	16019.4	16097.8	13097.4	8109.18	10772.2	12479.5	14028.1
P21695	P21695	GPD1	25359.7	44423.3	21934.9	24315.7	35800.2	37793.2	35304.7	47737.6
O95757	O95757	HSPA4L	25346.2	21997.1	18401.6	21637	17014.5	28641.8	18303.6	18790.7
P18124	P18124	RPL7	25326.7	22980.8	24040.3	17417.8	10187.8	25269.3	19308.1	22843.9
Q9UBQ5	Q9UBQ5	EIF3K	25322.8	15799.4	40008.9	17124.1	9677.57	9654.47	5775.38
Q13404	Q13404	UBE2V1	25322.2	24800.1	29691.4	30420.8	7995.48	8800.18	10170	10378
P12429	P12429	ANXA3	25318	29846.4	36280	20683.9	45345.8	28125.3	39376.1	41935
O95167	O95167	NDUFA3	25299.8	25742.1	16281.2	12950.6	16307.6	33776.9	9476.91	18502.5
Q9NZH8	Q9NZH8	IL36G	25279.5	45117.3	60583.8	21857.2	57489.1	38540.1	60445.5	38369.8
Q9UHD9	Q9UHD9	UBQLN2	25276.6	29440.2	16181.8	17245.7	14115.4	31622.6	14138.4	10845.5
P40123	P40123	CAP2	25195.4	28398.9	17966.2	18445.1	19413	21967.9	25004.6	28602.4
P35268	P35268	RPL22	25155.4	23656.3	41000.4	22105.8	34310.5	47648.5	41637.1	46956.2
O95433	O95433	AHSA1	25124.3	27525.8	22188.8	27371.6	19650.6	25584.6	22833.4	27419.8
O00151	O00151	PDLIM1	25116.4	12927.9	14640.3	28654.2	4938.04	7339.63	4163.25
Q13200	Q13200	PSMD2	25095.6	14479.1	45769.5	18707	9128.6	16345	14055.1	16598.6
Q13641	Q13641	TPBG	24994.8	14941.1	21851	32029	2431.81	3492.15	4062.05
P35611	P35611	ADD1	24987.4	33540	19951.6	19708.9	16213.3	20954.4	24157.9	23233.2
Q92820	Q92820	GGH	24965	45164.9	70266.4	24629.7	127904	77417.6	128182	110461
O95630	O95630	STAMBP	24957.6	27268.7	28560.6	26287.3	14965.2	11341.9	16617.7	16556
Q96KP4	Q96KP4	CNDP2	24956.8	21439.5	19054.7	27388.9	10174.3	11924	16582	13464.3
P05166	P05166	PCCB	24803.7	36737.4	34549.1	28932.7	9905.41	16860.4	11088.1	17827.3
P09525	P09525	ANXA4	24714.6	32643.1	36236.8	33106.3	16730.9	15963.9	14405.2	16412.2
O75822	O75822	EIF3J	24677.1	26589.3	22536.9	18712.5	12413.5	11100.8	16018.4	11212.2
P51970	P51970	NDUFA8	24671.7	15895.4	17316.8	5688.13	14223.1	27476.7	24087.3	23934.8
O15020	O15020	SPTBN2	24670.7	30813	22279.4	18583.8	22228.3	32743.9	26322.2	24176
Q9UQ80	Q9UQ80	PA2G4	24657	22272.6	32250.8	29031.9	14382.8	17776.9	14939	16752.1
P56537	P56537	EIF6	24652.3	37860.9	66834.9	24923.9	47204.4	19500	30170.6	36676.9
P22626	P22626	HNRNPA2B1	24606.4	36547.4	41883.9	23478.2	19435.7	32506.8	28498.7	28914.7
P48556	P48556	PSMD8	24580.8	20231.5	27206.8	29628	14430.6	19359.7	16872.4	17062.7
P01833	P01833	PIGR	24488	29788.2	45492	31571.4	45643.7	18699	30803.4	16907.6
Q08174	Q08174	PCDH1	24460.1	28070.3	17085.4	17369.9	15853.6	20020.2	14456.8	21804.5
O43747	O43747	AP1G1	24367.2	18912.4	25173	28153.9	21111.8	21133.4	14210.1	15807.6
Q16623	Q16623	STX1A	24350.3	38018.2	19967.2	14564.6	21393.3	28356.1	32647.1	34565.6
O60313	O60313	OPA1	24279.5	32557.1	22079.3	19807.7	29325.4	36395.3	37783.2	27676
Q9HC38	Q9HC38	GLOD4	24256.9	17529.1	16191.8	22736.4	11542.2	7574.59	11857.9	16894.3
O14744	O14744	PRMT5	24239.6	16055.1	28391.3	21823.5	17280.6	14658.3	12800.4	13162.3
P52788	P52788	SMS	24223.4	16908	17538.4	26473.3	7616.2	7030.62	6128.32	8598.58
Q8IUW5	Q8IUW5	RELL1	24178.7	12228	14610.5	17814.9	535.651			1920.41
P35998	P35998	PSMC2	24017.3	25408.1	23614.4	15184.1	23789.1	20727.1	17020.4	25043.2
P05165	P05165	PCCA	24009.7	36990.7	43097.4	32366	11039.3	20523.7	13495.2	19269.7
P00387	P00387	CYB5R3	24008.9	40162.8	28365.4	18470.1	26808.8	45010.8	48610.9	45849.2
Q14240	Q14240	EIF4A2	23953.3	19136.6	22797.6	15948.3	28193.1	31357.7	31555.7	46665.8
Q9UHF1	Q9UHF1	EGFL7	23896.6	29807	174683	120637	24471.1	24367.1	40781.8	43120.8
Q68D85	Q68D85	NCR3LG1	23880.8	14160.4	13386.1	12798.8				7124.48
P27144	P27144	AK4	23788.6	29435.8	17171.5	15063.3	13858.9	24459.3	27548.4
Q8NBJ4	Q8NBJ4	GOLM1	23775	24378.6	17347.9	10965.8	12250.8	17087	8864.59	29469.9
P27797	P27797	CALR	23719.4	27067.1	17609.1	16492	30764.2	46673.2	30648.2	28737.5
P15529	P15529	CD46	23692.8	13584.7	21215.9	18816.3		4911.15		7165.01
P62760	P62760	VSNL1	23663.7	45591.4	18388.2	17625.6	27105.7	39461.4	25112.5	31785.3
Q92599	Q92599	SEPTIN8	23601.4	20434.5	19817.4	19824.3	20976.9	29559.9	22591.9	19613
O75821	O75821	EIF3G	23579.8	14084.9	21387.8	14551	4717.37	6943.23	6680.24	5023.35
Q92734	Q92734	TFG	23571.3	22769.3	24525.6	29250.8	8976.1	24072.2	12918.1	17407.9
Q9H1E3	Q9H1E3	NUCKS1	23545.3	13648.5	23294.9	9261.89	19945	30063.7	24811.4	25377.9
P00711	P00711	LALBA	23463.8	11998	9559.43	4564.92	7557.68	6164.15	5157.11	13453.8
Q9UNM6	Q9UNM6	PSMD13	23423.3	17884.6	27417.2	21428	12032.9	16868.8	15573.5	19462
Q08357	Q08357	SLC20A2	23419.4	13103	12572.3	19406.2	7005.92	5974.14	17080.5
P04003	P04003	C4BPA	23405.7	7642.82		2017.27		7761.92	4859.71
P54725	P54725	RAD23A	23328	18614.8	33312.1	32356.7	50633	43893.3	70276.7	27772.9
P36383	P36383	GJC1	23321.9	28738.5	51813.7	59154.8	7915.37	5775.37	11386	13347.3
Q9NY33	Q9NY33	DPP3	23267.3	24976.8	33135.1	28265.3	21335.4	16083.1	20374.9	21214.2
Q9Y5X1	Q9Y5X1	SNX9	23256.7	19312.8	35314	37361.5	6294.13	8672.32	11537.6	11048.3
Q9UBC2	Q9UBC2	EPS15L1	23227.8	15679.8	18651.6	18629.9	7769.51	10953.9	13426.8	8853.18
Q96J84	Q96J84	KIRREL1	23164.1	16844.1	21846.8	25104.5	6225.58	5795	5968.52	7570.27
Q15942	Q15942	ZYX	23124.8	12733.6	12111	17267.4		3360.12
Q15369	Q15369	ELOC	23093.6	20702.1	19324.9	15511.6	11427.2	12989.9	16932.2	20189.9
O15212	O15212	PFDN6	23083.7	22448	14914.7	24632.3	13706.2	18357.4	11438.9	12772.3
Q9UHD1	Q9UHD1	CHORDC1	23063.8	13165.7	11098.1	17995		10758	7332.86	5049
Q9BZR6	Q9BZR6	RTN4R	23010.7	34924.9	31073.2	16951.2		28321.8	25490	38255
Q00535	Q00535	CDK5	22981.1	38411.3	21792.2	29765.9	21609.3	40604.8	35129.3	26831.5
Q9UEY8	Q9UEY8	ADD3	22819.3	33435.9	25517.2	16713.2	25554.7	37864.3	20955	24050.3
O43426	O43426	SYNJ1	22807.8	36801.3	22096.1	19190	31024.5	40749.8	34455.2	36012.1
Q7L1Q6	Q7L1Q6	BZW1	22800.5	17325.8	17332.6	20931.3	8734.48	12661.2	11728.2	16193.4
O60610	O60610	DIAPH1	22779	10376.4	12964.6	13236.6	7203.89	5823.97	1998.34	2760.25
Q9BRL6	Q9BRL6	SRSF8	22778.4	24610	36027.4	14737.9	17126	33731.3	19182.1	32758.4
Q99959	Q99959	PKP2	22770.6	11695.1	10234.2	13282.2
P17677	P17677	GAP43	22742.3	22684.4	16253.4	30347.7	5917.9		5792.6
O95741	O95741	CPNE6	22740.7	37831.6	19847.9	17330.8	32277.3	36749.2	35064	35178.1
P56556	P56556	NDUFA6	22732.2	34477.6	20182.2	16051.8	30300.7	40514.2	43779.4	38930.1
Q9Y3C8	Q9Y3C8	UFC1	22689	26548.9	23587.7	22532.4	12568.8	11487.7	16355.2
Q96HN2	Q96HN2	AHCYL2	22667.6	26806.9	21325.4	18099.3	17847.5	23111.1	26189.8	19123.9
Q13491	Q13491	GPM6B	22554.4	31034.7	18112.5	17536.4	17949.3	39877	31574.2	38689
P80404	P80404	ABAT	22530.4	31559	24187.2	20107.9	39934.2	50046.2	44084.2	43219.2
O43761	O43761	SYNGR3	22485.9	24928.1	30272	14653.6	34511.1	44392.3	56948.1	61057.1
Q96DA0	Q96DA0	ZG16B	22472.6	27647	72968.6	26043.7	70299.6	35406.6	66438.8	57028.1
P62857	P62857	RPS28	22462.6	30287.3	20788.1	19948.3	17384.1	21732.1	17324.5	24339.5
Q8WV41	Q8WV41	SNX33	22457.8	22702.2	59023.4	55340.4	13060.3	15007.9	23648.3	21723.5
A8K2U0	A8K2U0	A2ML1	22453.7	43551.7	85065	20287	95458.7	24967.3	56279.6	55463.6
O75954	O75954	TSPAN9	22415	16815.3	25593.8	19641.9	4899.6	4427.56	8867.43
P48426	P48426	PIP4K2A	22363.5	18673.2	14330.2	18320.4	8097.65	12438.1	10461.3	11013.4
P40429	P40429	RPL13A	22356.4	17882.8	22530	21434.1	12776.8	20082	15579	11979.3
Q9Y6R1	Q9Y6R1	SLC4A4	22355.7	25690.5	17282.8	17978.1	24421	28941.2	19860.7	32057.3
Q96K21	Q96K21	ZFYVE19	22307.8	9949.3	16521.3	26575.8			8051.13	12351
Q14195	Q14195	DPYSL3	22151.9	34196.9	25977.9	15028.8	24681.3	27308.8	28570.7	32889.1
Q9BZL1	Q9BZL1	UBL5	22115.8	14114.9	19404.9	14151.9		3579.92
P27482	P27482	CALML3	22089.3	41431.5	34168.7	14586.3	26656.4	15820.5	26339.7	18529.2
Q8ND76	Q8ND76	CCNY	22086.4	12097.1	18695.5	31509.4		15082.5		8074.2
P18621	P18621	RPL17	22035.5	24628.7	19919.5	11553.8	20071	15879.5	21766.8	18526.7
P35612	P35612	ADD2	22028	31827.8	13962.1	18996	18857.4	21806.7	21891.1	23115.1
O00391	O00391	QSOX1	22012	19333.3	33778.6	10787.1	19214.3	21324.8	23443.2	28365
P22061	P22061	PCMT1	21963.2	23624	16570.1	16204.1	13955.4	21447.9	17775.3	20016.3
P28070	P28070	PSMB4	21908.5	22913.8	36505.8	20540.2	48090.6	49117.2	59185.9	51492.2
Q9UMF0	Q9UMF0	ICAM5	21901.1	24284.9	12321.9	13579.9	17530.1	18659.7	15503.1	16508.9
Q01484	Q01484	ANK2	21836.5	37551.5	22263.8	14993.2	28574	34135	27934.1	29604.6
B9A064	B9A064	IGLL5	21834.2	27475.7	29740.9	18714.9	20328.3	32127	27360.4	31044.1
Q01970	Q01970	PLCB3	21819.7	15559.2	15571.7	26412.4	3004.17	3078.35	3782.69
O95299	O95299	NDUFA10	21797.3	26082.8	13455.3	12596.1	26420	22361.7	28594.7	31296.1
Q96CN7	Q96CN7	ISOC1	21795.7	16430.1	18008.8	19566.4	4685.74	5279.57	5146.7	7145.11
P43304	P43304	GPD2	21769.9	38256.8	21334.8	14735.8	26673.6	34936.5	27571.6	32744.8
P14735	P14735	IDE	21729	21562.4	46107.2	25500.8	72333.2	14960.2	27134.3	22892.8
P01009	P01009	SERPINA1	21704.6	14242.6	19326.2	12661.6	24573.7	21754.1	26207.5	18565
Q7KZF4	Q7KZF4	SND1	21554.7	18057.9	22684.6	20059.9	13902.1	15301.8	14637.2	13551.4
Q06278	Q06278	AOX1	21553.7	32481.3	47613.6	31883.6	7188.77	15013.3	11639.5	16769.4
Q7L576	Q7L576	CYFIP1	21539.4	17591.6	10710.2	15291.2	6328.69	9871.11	7048.98	6082.19
Q14103	Q14103	HNRNPD	21501.5	21093.8	15218.9	15050.8	18390.7	12579.2	11887.2	15163
P31947	P31947	SFN	21494.5	34156.3	23649.5	4333.68	20768.6	12826.2	15177.5	17362.1
P18433	P18433	PTPRA	21433	22704.3	17253.8	30175.9	9763.93	12462	13004.2	10973.6
P49207	P49207	RPL34	21428.9	25715.2	27922.9	24040.2	16531.1	32737.5	21369.9	21639.2
P62140	P62140	PPP1CB	21402.1	20198	19659.9	17974.3	11241.1	11700.5	8526.27	11066.3
Q15323	Q15323	KRT31	21262.9	854998	6107.72	4931.11	28079.8	14850.7	11699.9	31428.8
O75351	O75351	VPS4B	21225.5	21142.2	29022.7	35472.3	28815.2	4552.97	9263.69	6605.51
O14594	O14594	NCAN	21158.3	34404.5	23167.8	22428.3	26671.5	48131.1	28418.2	24692.6
Q12974	Q12974	PTP4A2	21154.6	15061.9	18148.3	22443.2	3856.15	11339.7	3340.29	5373.11
Q92499	Q92499	DDX1	21020.6	19944.4	22417	24261.5	13204.2	18566.9	17710.8	19433.4
P29279	P29279	CCN2	21008.6	25347.4	119183	48878.4	14406.7	34146.5	30327.9	37156.2
Q9Y3F4	Q9Y3F4	STRAP	20997.2	20015.7	29208.6	25677.2	11768.6	10266.2	14390.2	17222.6
Q9UDT6	Q9UDT6	CLIP2	20963	20448.2	14094	12670.5	16513.6	13550	19756.8	30187.2
Q9UHV9	Q9UHV9	PFDN2	20945.5	11919.5	14102.4	20094.9	4325.71	5686.19	6322.27	4666.06
O94905	O94905	ERLIN2	20945.3	33593.8	26571.4	19631.6	49404.6	46925.1	61102.5	36843.3
Q99963	Q99963	SH3GL3	20909.4	13755.2	62253.5	53254.6	8326.03	10280	15248.1	9494.16
P62277	P62277	RPS13	20896.7	31413.5	29074.4	20197.9	19305.1	34940.5	32017.1	35196.7
Q2M2I8	Q2M2I8	AAK1	20830.4	22826	11503.5	11368.1	18029.6	24888.9	24386.7	24139.2
Q9HAC8	Q9HAC8	UBTD1	20749.7	19896.5	18581.3	24858.3	4811.27	1363.62	4408.79	5432.8
Q99426	Q99426	TBCB	20693.2	19001	13113.9	21474.8	13731.2	11912.3	16314.6	28589.3
P49720	P49720	PSMB3	20673.8	26184.4	35380.4	24127.3	70638.2	76139.9	64678.8	56712.2
Q9H3K6	Q9H3K6	BOLA2	20664.1	11577.1	12654.2	16296.7	1871.41	3670.4	2809.31
P61353	P61353	RPL27	20648.6	14306	18406.8	11362.2	12802.4	20267	24929.4	21206.7
P62829	P62829	RPL23	20568.4	21697.7	23321.1	18184.5	18393	27237	25978.7	26703.3
Q96AC1	Q96AC1	FERMT2	20568.4	18296.8	26436.3	38267.2	7374.06	5674.47	8376.64	9809.68
Q15631	Q15631	TSN	20543.1	37064.5	35065.1	22487.4	38503.8	34926	23311.6	34263.7
P58546	P58546	MTPN	20506	29761.8	22145.9	20595.9	31703.5	35758.5	23214.8	14845.9
Q9NRY6	Q9NRY6	PLSCR3	20431.5	10077.8	80032.6	96330.4	9695.85	3991.86	13583.8	5880.11
Q07960	Q07960	ARHGAP1	20320.7	18377.5	11849.9	11152.5	14923.4	19320.2	19529.2	23939.5
O75600	O75600	GCAT	20269.2	19278.9	29301.3	20055.7		19783		25975.8
P50570	P50570	DNM2	20227.7	28609.6	20150.6	25456.2	21831.4	25700.7	20982	16333.5
O60669	O60669	SLC16A7	20211.2	9753.03	15526.8	27494.6				3776.36
O15372	O15372	EIF3H	20183.6	15766.2	31093	19503.6	7438.18	15224.4	8659.93	10489.3
P50452	P50452	SERPINB8	20123.6	29946	41381	20893.1	51541.5	12940.9	30351.5	34708.2
O00622	O00622	CCN1	20086.4	18123.8	131603	45759.7	22421.8	40444	45625.4	36324.6
P36969	P36969	GPX4	20083.7	15551.6	14650.2	13839.9	12708.4	13920.8	15784.9	10069.8
Q9UHD8	Q9UHD8	SEPTIN9	20030.2	25775.5	12313.9	15820.6	20378.6	30472	22661.8	18882.3
Q13838	Q13838	DDX39B	19958.8	26792.7	26922.3	19612.4	17003.5	23096.9	15839.3	25577.4
P0DPI2	P0DPI2	GATD3	19953	29235.2	20959.2	14094.7	22664.8	33822	29109.6	30455.1
P14550	P14550	AKR1A1	19949.1	17814.9	19548.5	18065.6	12419.5	17216	15589	16903.7
Q8IW45	Q8IW45	NAXD	19913.2	23799.6	23382.8	10335.5	16142.3	30050.9	21500.6	27353.9
P01591	P01591	JCHAIN	19877.5	24449.3	28515	20889.4	45510.6	15825.5	30681.2	28757.4
Q9Y666	Q9Y666	SLC12A7	19868.5	8753.98	8957.38	11523.1	16621.6
Q9NPF0	Q9NPF0	CD320	19861	16725.8	24922.7	16243.9	7001.34	16271.1	14195	36754.4
P11766	P11766	ADH5	19851.8	28344.8	24138	23553.6	23495.4	18798.1	27532.1	21521.7
P14867	P14867	GABRA1	19848.3	14812.9	17633.8	9860.17	12829.5	22736.3	17924.5	11479.4
Q9NX76	Q9NX76	CMTM6	19753.5	15028.2	18943.8	18327			911.484
P11498	P11498	PC	19707.1	16728.4	15909.7	10519.4	16563.5	21165.3	21652.4	22157
P19634	P19634	SLC9A1	19685.1	6983.08	8826.82	11799.4		1214.25	18342.8
P55060	P55060	CSE1L	19671.6	22240.9	19153.1	23089.1	11188.8	10673.2	8630.93	11648
O76003	O76003	GLRX3	19657.2	13122	12632.1	17504.3	4022.7	7918.5		2977.48
P32969	P32969	RPL9	19623.2	11474.8	13080.4	15985.2	7364.24	19387.2	10452.6	14657.9
O00154	O00154	ACOT7	19623.1	18239.1	13181.5	15192.4	15742.4	24108.1	20010.6	16125.9
Q9H8M9	Q9H8M9	EVA1A	19604.9	10220.8	14983.3	17149		3167.41	4417.72
Q9UKK9	Q9UKK9	NUDT5	19491.6	18781.7	28797.3	26937.2	16695.7	16489	16893.9	14928.3
Q9NZD2	Q9NZD2	GLTP	19401.8	13533.6	15022.3	12758.4	16688	20986.7	15355.1	21570.9
Q9Y5K8	Q9Y5K8	ATP6V1D	19381	24749.3	15090.7	12266	21648.4	35218.2	24139.3	22968.7
Q9UNK0	Q9UNK0	STX8	19373.2	8135.93	27472	21333			18062.9	17723.4
P00918	P00918	CA2	19368.2	21661.7	16142	14060	19779	28841.7	28660.7	34237.3
P30566	P30566	ADSL	19343	16417.4	12709.9	21366		2212.36	2064.62	3339.16
Q13409	Q13409	DYNC1I2	19311.5	14072.2	12585	18634.2	7116.58	10556.5	8774.93	12608.3
P25685	P25685	DNAJB1	19286.1	11808.5	16034.6	13104.7	6986.15	7429.53	4645.3	3358.57
Q92506	Q92506	HSD17B8	19267.6	24841.1	18438.2	12194.4	14116.4	15378	12682.1	14784.7
O60869	O60869	EDF1	19257.1	10520.1	19772.5	20964.9	17339.2	20074	29753.3	11881.2
P33176	P33176	KIF5B	19247	18843.1	15532.2	18085.7	8483.49	11688.2	12595	11718.3
P61457	P61457	PCBD1	19216.7	14642.1	16314	17023.8	9161.53		4915.07	467.849
Q13433	Q13433	SLC39A6	19206	10696.8	11376.6	16118	3497.88		1498.64
Q9Y3A5	Q9Y3A5	SBDS	19166.9	12078.4	19715.8	21344.8	7579.5	10173.9	4414	12289.7
O15126	O15126	SCAMP1	19122.5	17458.1	42667.2	16887.9	8930.66	16330	15076.8	14184.5
Q9NYA1	Q9NYA1	SPHK1	19103.8	11161.5	7166.99	12813.8				1709.15
Q15836	Q15836	VAMP3	19087	10017.8	44844.7	20427.7			2003.86
P47895	P47895	ALDH1A3	19039.3	20036.1	19375.4	31243.6		58007.1	2934.54	4292.05
P62913	P62913	RPL11	19026.1	24227.9	28105.5	23178.1	19700.9	31582.7	25116	32341
P43366	P43366	MAGEB1	19004.1	26993.7	131349	30347.4	12549.5		6208.83
P55036	P55036	PSMD4	18982.6	8671.81	38641.7	12921	12317.2	11859.1	10660.5	11062.7
Q07157	Q07157	TJP1	18978.7	11496.4	10549.3	13137.9	10028.6	6173.97	7550.68	5900.09
Q9Y6M7	Q9Y6M7	SLC4A7	18961.1	18398.9	15741.5	23010	8456.05	8099.74	7110.31	11898.8
P46779	P46779	RPL28	18912.1	26465.6	25306.4	14195.9	51205.2	17362.5	20030.1	23190.6
Q96PD2	Q96PD2	DCBLD2	18899.6	9295.96	10618.5	15620			2814.05	14094.1
P00367	P00367	GLUD1	18891.2	23975.1	13056.3	9764.48	17000.9	28303.1	23585.5	26445.8
Q8WV92	Q8WV92	MITD1	18845.5	26401.9	54143.8	62712.4	1648.82	10663.9	14951.8	8503.24
P06493	P06493	CDK1	18821.8	11673.2	19502.3	15277.9	4041.96	2988.16	4830.32	4159.11
P31153	P31153	MAT2A	18774.3	20246	8984.5	13826.4	5660.47	15738.6	9879.54	6967.37
Q9NX63	Q9NX63	CHCHD3	18763.5	21297.6	18463.1	11284.2	15995.5	27160.5	20513.5	16672.9
O75306	O75306	NDUFS2	18757.8	23248.1	17838.5	14836.5	20618.1	23977.1	25713.9	33065.8
Q9BZM4	Q9BZM4	ULBP3	18737.9	14398.5	14884.4	16168.2		2082.7		14997.6
Q9Y277	Q9Y277	VDAC3	18710.2	23166.9	17878.1	14711.5	28142.3	32600.8	30378	19238.4
Q5T7W0	Q5T7W0	ZNF618	18704.8	15924.9	38835.8	12754.2	46094.1	21629.5	40087	25939.2
P20783	P20783	NTF3	18631.9		13857.6		18165.7		16607
Q02790	Q02790	FKBP4	18590.5	9127.17	16412.8	19340.1	7641.14	10932.5	8304.08	8188.43
Q9H1E1	Q9H1E1	RNASE7	18578.6	15678.5	12065.7	5385.23	14715.8	5217.48	14129.1	9801.78
Q8TDJ6	Q8TDJ6	DMXL2	18509.4	19212.8	11528.6	11489.2	20021.4	22216.8	18282.5	23757.2
Q04637	Q04637	EIF4G1	18504.7	16733.6	16595.4	15195.8	11637.3	12295.2	9437.67	10723.1
Q96FX8	Q96FX8	PERP	18503.9	22576.5	42752.6	10734.9	39521.6	30326.3	18042.3	19685.7
P62495	P62495	ETF1	18496.3	14686	17104.9	19455.5	4110.64	6714.65	8571.73	9488.93
Q9UNE7	Q9UNE7	STUB1	18400.5	14730.7	17139.4	19803.2	8055.99	7075.27	2089.79	6824
P48067	P48067	SLC6A9	18389	7686.77	10091.3	12862.6	3661.32		1818.36
O15540	O15540	FABP7	18344.7	20497.4	7269.41	15126.4	13039.9	20971.9	19498.6	18055.3
Q9ULV4	Q9ULV4	CORO1C	18315.5	16482.4	13500.9	20791.9	9825.2	13179.2	16180.3	12927.2
P51659	P51659	HSD17B4	18315	28356.5	30557.4	24061.9	24150.4	23807.1	24290.1	24218.4
P38117	P38117	ETFB	18302.6	22024.9	16706.2	8560.83	20157.8	23334.1	21798	20640.4
P13804	P13804	ETFA	18294.9	21611.8	12112.3	12321.7	15249.1	22421.7	18975	20019.2
P07197	P07197	NEFM	18262.3	31685.3	16079.5	15759.6	21357.7	30144.6	28916.7	25356.7
P33527	P33527	ABCC1	18232.4	8711.03	12902.1	20434.7		3916.71	13798.7
P16298	P16298	PPP3CB	18222.9	20769.6	17163.7	16508	20852.1	24346.4	16004	23365.7
P27708	P27708	CAD	18218.8	13008.7	12208.1	16223.1	4400.52		13450.5	5755.17
P25398	P25398	RPS12	18206.2	23040.8	20777.3	16172.6	9244.47	15164.6	11556.7	18322.7
P14384	P14384	CPM	18187	8419.68	21801.7	15452.4	7486.5	7305.68	9718.5	4775.07
Q13303	Q13303	KCNAB2	18165.4	19782.5	15881.1	16391	24047.2	28649.2	28160.8	30788.9
P61224	P61224	RAP1B	18163.9	11208.6	12451.9	12194.4		3804.61	3821.14
O95861	O95861	BPNT1	18108.9	26398.2	19182.3	19687.9	14010.5	20704.6	18189.1	16736.5
P40394	P40394	ADH7	18095.9	19683.5	17911	12041.6	17831.3	20115.3	19860	24482.4
P43307	P43307	SSR1	18083.5	21536.6	33729.9	14780.7	33554.4	19361.8	13902.6	19880.4
Q96BD0	Q96BD0	SLCO4A1	17982.4	12714.8	15176.1	19288.5		2433.8
P26583	P26583	HMGB2	17940.3	16341.8	51224.2	11203.7	13938.9	34272.8	29966.1	40397.8
O15075	O15075	DCLK1	17935.5	24883.3	17315	14018.6	19118.9	28920.2	25320.6	29308.6
O00231	O00231	PSMD11	17920.8	17718.3	21780	14670.4	10487.7	16889.6	12905.7	18083.4
Q6PKG0	Q6PKG0	LARP1	17892	6028.28	14076.6	11300.6	6692.63	8534.05	15167.5	10401.2
Q14141	Q14141	SEPTIN6	17873.1	19401.3	11268.3	9665.38	14363.7	15548.4	15312.9	19152.4
P17931	P17931	LGALS3	17870.7	20539.3	25840	13803.4	23194.9	18409.7	13049.9	14221.2
O60925	O60925	PFDN1	17858.3	26494.1	28446.1	24505.6	15154.4	15550.1	21280.2	17163.7
P98179	P98179	RBM3	17842.6	24289.7	22249.5	18173.9	14160.3	25411.7	39460.6	24993.6
P58335	P58335	ANTXR2	17799.6	6556.99	13978	17397.2		6297.98	3821.49	6830.71
Q92888	Q92888	ARHGEF1	17785.9	13024.4	10791.3	8502.48		2985.65
Q00587	Q00587	CDC42EP1	17784.5	4923.23	8003.59	9226.83	2752.73		518.392
O60262	O60262	GNG7	17751.5	17110.7	10936.1	15880.7	17682.6	23783.3	13553.6	19213.7
P31323	P31323	PRKAR2B	17735.8	22152.5	19418.8	16991	19263.4	32476.5	22343	27605.5
Q9NRV9	Q9NRV9	HEBP1	17720.7	9911.13	10189.1	16740	3583.99		5278.77
Q16537	Q16537	PPP2R5E	17686.4	12466.6	15389.5	12525	11670.3	14173.7	19421.7	14775.9
Q96JE9	Q96JE9	MAP6	17648.6	18232.9	10623.2	6722.32	15754.6	21531	18734.4	22154.6
P10644	P10644	PRKAR1A	17622.5	8186.32	9859.52	12828.1	3794.11	7482.86	8592.23	9944.24
Q9Y6B6	Q9Y6B6	SAR1B	17577.7	21490	12731.7	16600.7	10592.1	17660.2	14036.7	16251.7
Q9UK76	Q9UK76	JPT1	17512.8	10680.1	10546.9	13043.1	6411.25	5102.15	11971.4	3946.95
P27361	P27361	MAPK3	17503.5	17701.5	12534.4	12862.6	15012.3	11265.8	12419.6	17870.9
O14786	O14786	NRP1	17464.2	14089.4	10273.6	10388.5		3146.69	2379.1	5782.42
Q9NUM4	Q9NUM4	TMEM106B	17396.4	15926.7	20660.5	25819.2	5648.06	8096.95	11945.2	3270.29
Q92558	Q92558	WASF1	17329.1	18157.8	14436.7	13134.8	13727.2	18849.2	16726.2	12889.6
O00487	O00487	PSMD14	17273.5	14899.1	21013.3	15536.7	8729.69	12972.9	9864.61	13874.8
P56199	P56199	ITGA1	17269.1	10369.5	16123.4	16149.8		10618.5
P24539	P24539	ATP5PB	17246.4	39861.2	22616.1	17868.8	27382.2	48347.2	32600.7	40135.8
O15217	O15217	GSTA4	17223	19921.2	10368	14324.2	17269.9	16541	20436	27841.9
O75635	O75635	SERPINB7	17222.8	28145.8	45319.3	19455.3	46449.4	29640	36911.4	39370
Q8TD22	Q8TD22	SFXN5	17220.2	30551.8	17814	14692.3	21805	34844.1	35037.4	37077.9
O94856	O94856	NFASC	17213.4	28194.3	18695.3	11583.4	18898.7	19999.6	22846.1	19664.2
Q13510	Q13510	ASAH1	17205.4	24473.5	47889.8	16576.6	64223	19569	38058.7	30353.3
Q9NV96	Q9NV96	TMEM30A	17205.1	10945.6	18993	13775.4	7394.67	9808.64	8250.12
P05198	P05198	EIF2S1	17190.2	17590.1	18445.1	15778.3	12457.4	7713.62	8892.47	13070
P11279	P11279	LAMP1	17189.8	29004.5	53064.1	22231.7	72704.2	29507.7	52511.6	44424.9
P20916	P20916	MAG	17144.7	29133.5	14817.3	13316.5	23588.7	30369	25176.7	25689.4
Q6RW13	Q6RW13	AGTRAP	17134.8	15841.3	62786.9	18808.2	40593.1	43199.6	38462.3	74614.9
Q9UPV7	Q9UPV7	PHF24	17083.3	25452.1	13151.9	12432.6	23420.7	21733.8	25054	22256
O95248	O95248	SBF1	17069.1	14136.4	13495.9	14580.4	12120.3	22591.8	18044.1	10871.8
Q13325	Q13325	IFIT5	17043.3	9633.71	20704.3	20761.3	2291.74	6966.5	6139.78	7512.34
Q92614	Q92614	MYO18A	16984.6	32394.2	17358.3	11728	11063.1		28434.4
Q07866	Q07866	KLC1	16942.5	16415.6	14772.3	14579.8	10753.6	15070.8	10473.9	16220.5
Q9ULC4	Q9ULC4	MCTS1	16902.7	12851.4	12661.2	16034.6	10091.4	13089.5		10232.9
Q14393	Q14393	GAS6	16899.4	37367.7	23038.5	6296.2	4051.23	13289.1	11184	6214.63
Q9ULU8	Q9ULU8	CADPS	16818.9	29139	16482.6	13956.8	22149.1	32382.5	24202.5	26626.5
Q9NP55	Q9NP55	BPIFA1	16777.4	16341.2	160477	30235.6	28790.3	9593.39	20468.6	22921.2
P07384	P07384	CAPN1	16751.7	29232.3	42123.4	25898.2	43562.9	17093.8	37273.5	34346
O15143	O15143	ARPC1B	16742.4	13405.9	18948.5	21705.3	4239.84	10021	8940.6	6400.79
P42356	P42356	PI4KA	16698.2	13152	13435.6	21972.1	6647.92	12086.6	8862.74	5806.96
Q9UBP0	Q9UBP0	SPAST	16695.7	12795	44401.8	38125.8	5475.93	4742.79	8782.75	7540.08
Q16630	Q16630	CPSF6	16641.9	9722.72	16227.1	11467.7	5234.26	8945.86	9749.67	13273.9
Q99439	Q99439	CNN2	16627.3	15705.1	4655.7	8444.74
Q9Y2V2	Q9Y2V2	CARHSP1	16624.7	13028.1	12363.1	7638.16	5637.13	11785.8	8815.2	6357.34
O00330	O00330	PDHX	16622.2	20469.1	13109.6	9541.01	17273.6	11849.2	20238.9	15918.6
Q7L099	Q7L099	RUFY3	16603.7	25193.2	11425.6	12273.7	15879.9	27700.2	18053.1	14058.4
Q7Z739	Q7Z739	YTHDF3	16536	10833.5	9129.17	10542.6	3420.26	5049.11	4300.16
Q14156	Q14156	EFR3A	16535.5	8833.25	11316.5	13970.8	2599.73	5222.58	3140.94
Q9Y6I3	Q9Y6I3	EPN1	16534.8	13852.3	21781.2	15223.4	12971.7	16317.8	16362.4	9420.91
P78330	P78330	PSPH	16534.2	14102.1	19008.4	16764.4	16205.1	10370.7	17532.3	17569.3
Q68D91	Q68D91	MBLAC2	16534.2	14474.9	21753.9	25849.2	9372.91	8455.02	7243.73	8910.3
Q8TDL5	Q8TDL5	BPIFB1	16530.9	8388.63	71147.5	16005.7	11719.5	5842.55	7770.21	7858.1
O43399	O43399	TPD52L2	16526.3	16112.1	50347.1	21009.6	12107.6	12004	7415.79	7206.09
P68400	P68400	CSNK2A1	16499.5	16019.4	19822.7	20092.7	8804.25	11883.8	14290.3	12355.4
P49589	P49589	CARS1	16489.1	9345.72	26508.5	20427.1	13009	9535.98	38028.3	18786.9
P53634	P53634	CTSC	16485.3	22320.5	49010.3	17294.4	57966.7	29881.5	33010.9	34448.1
P78324	P78324	SIRPA	16484.4	15267.4	23722	25017.9	7979.72	11726	9217.18
P62899	P62899	RPL31	16468.3	13589.6	13080.5	8745.68	13172.2	18546.2	19949.5	16521.9
O75368	O75368	SH3BGRL	16456.7	16576.3	10533.4	17614.8	17236	22558.9	17260.1	17076.3
Q8N9N7	Q8N9N7	LRRC57	16431	6360.92	14341.7	13560.8	4181.63	10527.4	9173.39	10012.3
Q13492	Q13492	PICALM	16374.9	22826.8	14669.2	19621.9	8422.51	16374.9	10047.2	11348.7
Q16539	Q16539	MAPK14	16371.6	9540.68	16501	15557.9	13154	18710.3	18614.1	20730
Q13449	Q13449	LSAMP	16342.7	40710	24262.9	27290.3	23163.2	34891	26146.9	36097.8
Q5XKE5	Q5XKE5	KRT79	16305.4	53072.6	71049.2	22297.2	109184	36776.5	28564.5	29282.1
P63173	P63173	RPL38	16284.5	21170.1	29284.3	17112.4	14277.5	25555.9	31786.3	33535.2
P17858	P17858	PFKL	16263.5	21121.1	10357.9	9327.25	5774.31	19554.1	14436	13771.2
Q96DX4	Q96DX4	RSPRY1	16247.6	32555.3	26179.1	32112.6	26015.2	9099.02	19966.8	12575.8
Q7L9L4	Q7L9L4	MOB1B	16204.6	6680.69	14537.4	15741.9	1814.24	2872.18	5708.15	21257.2
Q9Y3B8	Q9Y3B8	REXO2	16188.7	18415.4	23337.1	19607	19101.9	9242.18	12891.3	12146.1
O43181	O43181	NDUFS4	16094.5	18828.2	13774.2	11810.4	25677.9	22666.7	16399.2	32209.1
O14495	O14495	PLPP3	16092.1	16075.4	9597.52	13247.5	20328.8	23783.2	18551.8	16360.9
Q8N126	Q8N126	CADM3	16079.2	8599.99	7746.93	3513.06	4568.62	10902.5	10562.5	10928.6
Q13228	Q13228	SELENBP1	16073.5	21924.9	28850.9	20579.3	10165.1	14933.9	4009.36	17940.3
Q15404	Q15404	RSU1	16060.3	10259.7	53924.9	22524.5	3209.67	6671.4	9351.66	7536.72
P62191	P62191	PSMC1	16027.6	24995	20874	18111.5	14569	28380	17880.7	17939.7
Q00796	Q00796	SORD	16015	6830.84	9227.13	19262.5	1529.05	5469.3		3407.25
Q13367	Q13367	AP3B2	16002.9	20691.9	14779.2	11280.2	12345.4	14749.9	13641.5	19553
P22413	P22413	ENPP1	15992.8	9332.1	15862.2	15732	7925.8	14434.9		9147.69
Q9C0C9	Q9C0C9	UBE2O	15971	18795.5	21793.9	12433.1	19949.6	27214	12870.6	32987.5
P13489	P13489	RNH1	15954.8	10476.6	13658.6	20053.6	2303.93	2974.48	2780.03	2811.31
P62316	P62316	SNRPD2	15940.1	22999.7	24796.3	14092.9	16950.9	16766.5	13598.8	14928.2
Q12765	Q12765	SCRN1	15909.8	23904	12249.5	19012.9	14035.1	10591.1	15337.4	19426.1
Q99733	Q99733	NAP1L4	15891.2	11442	17523.1	16652.4	6280.5		10962.4	17059.6
Q07020	Q07020	RPL18	15875.2	22158.7	28964.7	14329.7	14915.5	22404.6	16318.2	20976.5
O95721	O95721	SNAP29	15832.1	11348.2	15812.6	11681.9	2314.62	2883.73	3333.93	2355.76
P50914	P50914	RPL14	15829.2	11126.1	19504.1	16166	9004.85	13890.8	9912.09	17577.4
P29692	P29692	EEF1D	15781.5	12377.7	18029.4	14320.8	3429.9	8167.6	5032.1	5672.17
P43686	P43686	PSMC4	15747.4	11281.3	15038.2	7524.95	7690.46	11341.9	15573.3	23032.5
O43617	O43617	TRAPPC3	15721.7	15543.5	62327.2	15404.7	10099.5	11893.7	9461.41	13278.3
Q9Y570	Q9Y570	PPME1	15711.2	15769.3	11779.4	13605.9	10984	14864.3	9262.45	18823.4
P46776	P46776	RPL27A	15688.8	14125.7	27611.7	14821.9	17249.4	16149.9	11192.2	8648.49
O60256	O60256	PRPSAP2	15684.1	10058.6	11517.6	14061.5	13367.7	13990.7	11381.5	11977.3
Q96H20	Q96H20	SNF8	15679.5	6803.61	23866.5	22954.3	2642.9	2562.05	8477.39	7791.91
Q9Y2Z0	Q9Y2Z0	SUGT1	15662	8313.38	12612.7	12508.9			11863.8	4925.99
P13591	P13591	NCAM1	15643.3	21659.4	11622.5	12549.9	15603.3	20414.7	18779.7	18589.3
P55010	P55010	EIF5	15631.1	6800.15	6764.78	7195.84	3772.38	5477.4	5040.46	5275.48
Q86TX2	Q86TX2	ACOT1	15629.4	16594.6	18490.1	16335.9	10842.9	19542.2	26228.8	10436.9
P23471	P23471	PTPRZ1	15580.7	21589.6	13008	14027.4	14417.5	21252.1	17071.4	22480
P46777	P46777	RPL5	15568.8	23305.1	16351.8	12675.3	13631.4	23861.8	16842.7	23026.1
P16435	P16435	POR	15549.1	19296.4	11337.6	13116.4	14607.8	19666.3	13858.6	17318.1
Q15274	Q15274	QPRT	15527.3	38935.5	23592.1	40001.3	19493.2	22012.7	18647.8	21506.4
Q9UMX0	Q9UMX0	UBQLN1	15471.9	5588.51	11139.3	11285.9		5436.37	3347.89
O43583	O43583	DENR	15458.3	10578.1	11943.2	12859	5966.78	5848.3	6699.66	3421.66
Q9Y3E7	Q9Y3E7	CHMP3	15457.3	12482.4	28123.5	24591.9	11674.4	12691.1	15837.1	6218.35
P62888	P62888	RPL30	15440.2	19921.4	24543.1	17178.7	15278.4	33573.2	21763	17520
Q8NCB2	Q8NCB2	CAMKV	15397.6	21156.3	16531.2	13458.5	27313.7	36205.6	32579.2	29928.1
Q96FL8	Q96FL8	SLC47A1	15349.1	12472.6	10953.1	20403.5
Q9BTZ2	Q9BTZ2	DHRS4	15319.5	6849.1	15326.4	14472.8	3651.29	12054.7	6800.1	14080.1
Q9H4G0	Q9H4G0	EPB41L1	15297.1	22068.2	16330.1	10660.3	12620.6	21737.6	18317	21317.4
P54136	P54136	RARS1	15271.6	13712.8	16257.5	18113.9	7128.74	8535.3	6303.82	10006.3
P34897	P34897	SHMT2	15208.2	5789.05	4731.62	4434.88	4091.75	7596.92	7720.64	6721.2
A6NDB9	A6NDB9	PALM3	15206.3	8878.16	9487.87	13167.1			2930.92
Q9UHC7	Q9UHC7	MKRN1	15173.6	8759.38	19281.6	12241.1	6030.25	7526.98	6496.87	3449.56
O75947	O75947	ATP5PD	15170.5	9554.04	10296.5	2945.77	5073.89	15361.2	7799.28	7307.31
Q9NRW1	Q9NRW1	RAB6B	15156.5	16573.2	8690.31	10425.7	7140.56	15926.6	16897	17923.8
O75396	O75396	SEC22B	15136.6	14672.2	13483.3	8830.86	11081.8	21578.6	16256.4	22751.1
Q9UK41	Q9UK41	VPS28	15116.9	14146.6	25505	23784	5755.29	6487.72	4497.08	7783.05
P06730	P06730	EIF4E	15084.6	11715.2	15906.2	17005.9	10253.9	16737.9	14567.9	22377.8
P38919	P38919	EIF4A3	15071.7	7568.97	15116.8	14888.5	6457.78	14353.5	9169.94	8265.17
O00170	O00170	AIP	15026	10234.1	11241.2	15593.8	4594.47	5182.67	7664.16	5530.22
P08243	P08243	ASNS	15024.4	7985.28	12972.9	26839.5	1036.46	2856.87	6919.24	4053.2
E9PAV3	E9PAV3	NACA	15011.6	16564	17510.3	8727.06	13837.5	12773	16765.5	19431
Q9UMY4	Q9UMY4	SNX12	14990.1	19116.8	15036	14151.5	17015.1	20659	13437.9	19010
P03973	P03973	SLPI	14989.3	23345.3	83908.7	25102	78734.6	27007.1	27599.3	27238
P04004	P04004	VTN	14938.7	4185.8		11352.9	4918.02	2859.81
Q9Y4L1	Q9Y4L1	HYOU1	14858.8	20824.5	28726.5	18864.2	13323.2	14910.3	22287.1	12020.9
O60658	O60658	PDE8A	14808.4	10214.7	11247.7	14340.3		8821.79	11333.6
Q5T2T1	Q5T2T1	MPP7	14780.8	5221.04	6589.04	13891.1		4479.14	4915	4490.57
Q6P1N0	Q6P1N0	CC2D1A	14777	11834.3	18288.9	18017	14038.1	9479.09	19914.9	8745.23
Q92804	Q92804	TAF15	14761.9	11989.6	22287.3	11285.6	5588.99	6169.45	10042.5	7122.52
Q99719	Q99719	SEPTIN5	14752.3	27690.9	16867.5	14583.8	17365.1	33419.1	31878.5	28383.5
Q9Y287	Q9Y287	ITM2B	14735.6	15322	18765	19092.8		2789.69	3169.7	3913.02
O43526	O43526	KCNQ2	14684.2	14864.5	9419.79	12510	14694.8	14657.7		26755.4
P61221	P61221	ABCE1	14659.4	13933.6	12804	14633.5	6394.09	5646.59	3738.97	9150.04
P21399	P21399	ACO1	14607.9	13433.6	14976.4	16213.9	11058.6	9126.2	8641.55	6876.6
Q8WVV4	Q8WVV4	POF1B	14577.2	38680.9	64069.8	6898.23	58945.9	12648.2	26560.7	27284.5
Q9H074	Q9H074	PAIP1	14564.4	9194.01	16310.2	21205.4	3978.58	5044.82	8750
Q9NQW7	Q9NQW7	XPNPEP1	14544.3	11353.2	8028.94	12568.5	6835.6	11301.5	8490.75	14300.4
O43809	O43809	NUDT21	14536.3	22728.9	52999.5	40891.3	17701.8	25614.1	31694.6	19702.2
P62318	P62318	SNRPD3	14482.8	8785.34	20395.8	11164.6	16919	15324	17324.5	19458.2
Q15843	Q15843	NEDD8	14474.7	19094.5	17230.7	16935.8	23173.9	11249.8	16384.4	9264.98
O95466	O95466	FMNL1	14471.7	16180.1	12896.4	15041.4	8047.7	20499
P41567	P41567	EIF1	14455	5697.69	10673.8	9648.11	9955.38	14293.9	10336.4	12045.7
Q9UL46	Q9UL46	PSME2	14438.5	9094.7	10818.7	11923.7	4187.21	9487.4	8808.05	7410.23
Q16610	Q16610	ECM1	14429.6	39997.6	60957.5	14795.3	83303	27231.4	40327	34336.7
P13716	P13716	ALAD	14419.6	20060.6	22323.2	16400.5	24532.3	26199.9	11051.3	16625.3
P18084	P18084	ITGB5	14414	19297	23629.4	20115.4	23776.1	15114.8	32555.9	35005
P53004	P53004	BLVRA	14353.7	15801.9	16939.2	27283.3	6419.87	8260.23	8120.11	13608.6
Q6PCE3	Q6PCE3	PGM2L1	14347.8	14636.9	11102.4	8879.9	12143.5	14361.5	13202.6	15400.9
Q8TF74	Q8TF74	WIPF2	14325.1	10315.9	14430	13841.5	11285.4	8356.02	10463.4	10819.7
Q9Y5P6	Q9Y5P6	GMPPB	14299.8	8767.11	9517.31	12500.3		4627.68	2471.5	3901.24
P48066	P48066	SLC6A11	14268.8	17751.6	13181.7	7387.17	20921.7	25992.2	17499.2	20207.3
P52888	P52888	THOP1	14266.4	15817.9	16542	9881.45	13645.8	11950	26226.7
Q96Q45	Q96Q45	TMEM237	14229.2	7037.65	7761.77	9569.68
Q9UJU6	Q9UJU6	DBNL	14221.7	6517.49	10522.7	9682.06	4897.58	5530.47	4821.93	8341.19
P46060	P46060	RANGAP1	14198.5	6727.69	6066.05	8967.05		3773.69	2378.28	5473.18
Q06481	Q06481	APLP2	14190.6	13003.9	25009.8	24968.4	9155.4	14978.9	14911	6136.27
Q9H0J9	Q9H0J9	PARP12	14177.9	6252.9	12462.3	12440.9	2725.31	3641.83	4249.82	6063.13
O14763	O14763	TNFRSF10B	14141		7731.29	10538.1				1422.15
O60229	O60229	KALRN	14120.6	20056.9	19137.1	14825.3	12842.6	13161.1	14324.6	14540.9
Q9H3H3	Q9H3H3	C11orf68	14118	8667.5	11315.9	13746.5	3926.24	6900.9	5180.86	9834.93
Q8N3J6	Q8N3J6	CADM2	14117.6	26838.5	12099	10448.9	18974.1	19205.3	13062.4	24233.7
Q12882	Q12882	DPYD	14103.1	17026.7	15434.1	15780.6	3848.07	11452	5468.11	9402.86
O60888	O60888	CUTA	14094.7	7592.54	16891.2	10859.3		5715.97	2245.71	2208.07
Q15126	Q15126	PMVK	14093.1	11324.8	10423.5	15275.7			4255.08	8000.71
P17980	P17980	PSMC3	14088.6	17286	16057.2	19784.6	35151.3	26871.7	25047.7	41037.8
O14531	O14531	DPYSL4	14088.4	16428.1	12698.4	11156	12364.4	21039.4	10496.7	14871.6
Q02809	Q02809	PLOD1	14084.7	13872.3	35063.6	24782	9425.54	11399.2	14897.6	19799.9
P23458	P23458	JAK1	14079.1	9136.7	5485.9	9215.38
Q16186	Q16186	ADRM1	14075.7	13165.4	19482.2	12522.2	9872.24	15349.8	5554.46	8917.93
Q02487	Q02487	DSC2	14057.5					1381.45
Q9Y6W3	Q9Y6W3	CAPN7	14047	20788	17703.8	20114.4	5190.67	9557.87	8765.56	4710.31
Q96QR8	Q96QR8	PURB	14003.7	21398.8	15478	12876.2	15242.6	19697.6	15740.3	19680.6
B5ME19	B5ME19	EIF3CL	13989.3	13709.4	19907.8	12901.6	5670.08	10655.3	7416.1	15578.7
Q9UL25	Q9UL25	RAB21	13986.7	10075.3	13399	14782.1	6927.18	9833.14	7709.01	10309.9
O00303	O00303	EIF3F	13976.6	12001.3	20026.9	12149	4144.88	9568.65	4749.45	6936.55
Q9H598	Q9H598	SLC32A1	13967	15959	6129.1	6343.57	13645.8	21309.5	17656.2	20082.8
Q9UL26	Q9UL26	RAB22A	13911.3	6822.76	12271.5	18101.5	6770.61	3874.45	7231.8	5852.98
Q9NS86	Q9NS86	LANCL2	13861.8	7025.21	7674.11	3059.63	8743.12	6584.44	9406.51	6713.66
Q92973	Q92973	TNPO1	13843.3	11646.5	9773.45	12985.3	2625.81	8375.16	5148.41	7025.18
P53677	P53677	AP3M2	13817.4	9342.57		18724.9		5682.21		10486.7
P30048	P30048	PRDX3	13754.3	17067.9	13112.7	5503.27	12187.7	21902.6	22751.8	19844.5
O95989	O95989	NUDT3	13740.9	16223.5	11977.3	13679.9	9613.53	18860.5	25222.7	21162.7
P78536	P78536	ADAM17	13723.8	9424.04	9057.56	11944.3		2625.77
P10768	P10768	ESD	13712.5	12663.4	17140.7	14615.7	13082.1	8400.32	8687.31	13693.7
Q07955	Q07955	SRSF1	13694.8	11931.1	27414.9	12193.8	7874.2	16823.2	16326.5	11607.3
P00734	P00734	F2	13683	25081.1	23072.6	4345.34	16149.1	41409.7	25663.2	39595.7
Q9Y6W5	Q9Y6W5	WASF2	13680.1	9487.14	4685.57	7241.39		3756.04	2173.64	2115.41
Q9Y2Q0	Q9Y2Q0	ATP8A1	13669.6	13787.2	10381	9240.02	14393.1	15768.4	16632.6	14375
P55327	P55327	TPD52	13632.4	10724.1	29343.9	15430.1	19080.2	8113.99	12227.8	11964.5
Q15818	Q15818	NPTX1	13613.5	14411.2	19083.1	16189.6	17455.6	19090.9	16043.7	11258.9
Q9UBB4	Q9UBB4	ATXN10	13613.5	8408.41	8074.96	11306		5278.2	4756.54	4162.29
Q9NVM1	Q9NVM1	EVA1B	13573	9472.38	17821.9	15608.4	1868.2	3832.06	3061.08	3125.02
Q13557	Q13557	CAMK2D	13562	16979.1	19216.3	8631.41	15879	20986.8	26296.2	22113
O95502	O95502	NPTXR	13548.7	17487.2	10681.2	8079.25	14694.6	18564.7	12448.5	13908.4
O94826	O94826	TOMM70	13524.3	25983	12666.6	13828.9	19208.2	20973.8	26213.5	18596.4
P37108	P37108	SRP14	13508.3	9809.11	24692.8	21182.4	6640.2	15842.6	14084.8	9431.71
Q13098	Q13098	GPS1	13499.1	14757.4	10086.6	12326.1	6558.68	12978.9	8014.75	10063.8
Q9NQX3	Q9NQX3	GPHN	13477.8	20424.2	10516.6	11646.1	14650	20383.6	15572.3	18882.9
Q8N573	Q8N573	OXR1	13464.6	17041.5	8303	9498.67	12057	13957.1	14459.3	12318.3
P07910	P07910	HNRNPC	13449.2	14147.6	23125.8	17057.9	19287	27730.1	18439.9	21133
P50552	P50552	VASP	13422.6	11611.1	8201.96	14433.7	1083.64	4866.31	1883.5
P31025	P31025	LCN1	13415.2	23465.9	26663.6	21890	44010.2	29831.4	41877.3	33945.3
Q8TEA8	Q8TEA8	DTD1	13342.2	15791.4	13046.9	11360.5	10818.9	11015.3	13730.9	13021.4
Q15056	Q15056	EIF4H	13326.7	21437.9	14372.6	19506.3	20293.8	20862.3	19139.9	19746.5
P61018	P61018	RAB4B	13311.9	10395.4	12569.4	19554.6	12904.2	16274.5	12416.7	14230.7
Q01814	Q01814	ATP2B2	13284.2	25965.9	17162.4	12355.2	18587.9	26385.8	30952.7	26911.9
Q9H0R4	Q9H0R4	HDHD2	13256.1	19242.6	12346.7	12127.9	15515.5	29148.3	26598.2	32695.5
O60763	O60763	USO1	13235.8	11900	10297.2	10569.8	9850.09	14082.2	11070.1	8753.73
P04062	P04062	GBA1	13231.4	21691	40585.8	17253.9	43227.3	11065.8	25107.6	24693.8
Q8N4C8	Q8N4C8	MINK1	13227.5	11558	11877.4	18569.6	8155.81	10055.7	9633.56	10706.1
Q9Y5U8	Q9Y5U8	MPC1	13207.3	12299.9	16495.3	15044.4	19919.9	35037.1	32474.2	23354.1
P10155	P10155	RO60	13156.8	9199.51	19885.2	11260.6	20293.4	14098.8	23544.3	18091.5
Q14697	Q14697	GANAB	13151.5	21937.5	76760.4	37501	15177.4	14030.8	16211.1	14744.6
P19404	P19404	NDUFV2	13131.5	16463.6	12819.2	7984.99	12278.8	18893.3	12134.2	15017.5
Q3LXA3	Q3LXA3	TKFC	13126.1	6301.67	8256.03	12164.2		5961.61		7336.24
P54687	P54687	BCAT1	13105	16017.2	12187.3	9433.96	16423.9	14796.8	14970	17156.6
P11234	P11234	RALB	13090.9	10452.5	11295.9	14406.8	1112.03		2873.96	552.839
Q8NC96	Q8NC96	NECAP1	13078.8	14663.3	9314.29	12555	17523.1	14379.3	15192.8	13526.9
P42262	P42262	GRIA2	13043.4	30540.8	17739.4	15002.4	17920.7	27105.8	26494.2	30658.2
P13667	P13667	PDIA4	13031.5	12270.2	16533.9	9096.91	8423.35	8401.92	7035.8	9051.2
P33316	P33316	DUT	12998.9	7807.5	5900.17	6665.82
P41091	P41091	EIF2S3	12992.5	9639.88	14739.6	13442.9	8114.74	14062.8	8689.04	17117.6
Q9Y508	Q9Y508	RNF114	12991.6	9310.8	18998.8	9083.25		5149.75	3552.55	1993.96
Q01628	Q01628	IFITM3	12985.1	4910.76	8125.79	4373.43	2559.07	5053.71	7410.19
Q07617	Q07617	SPAG1	12954.5	6337.28	5274.47	8925.42		1595.83	1796.19	4307.07
P62195	P62195	PSMC5	12951.6	19292.3	13587.3	13898.7	6880.31	8839.43	10950.9	17816.7
Q15121	Q15121	PEA15	12929.9	18739.6	14340.4	10094.4	9222.38	19593.2	16174.7	11108.6
Q9BZX2	Q9BZX2	UCK2	12892.5	11922.3	10420.4	13253.8	9795.69	10005.6	19650.1
O60282	O60282	KIF5C	12868.3	12678.4	9200.28	9243.8	32828	57978	30919.3	66375
P25098	P25098	GRK2	12854.5	9493.08	6798.08	6923.45	4481.73	7982.8	9176.42	9030.44
P42677	P42677	RPS27	12841.5	9628.27	11910.5	9934.27	6942.88	23909.1	11364.3	7864.11
P00390	P00390	GSR	12816.7	14795.8	13567.4	15211.9	15890.9	12439.1	12344.3	23140.5
Q9NW97	Q9NW97	TMEM51	12816.3	5928.37	6647.67	6629.82		2317
O95292	O95292	VAPB	12812.2	15186.2	10835.5	4866.35	6355.29	15978.9	10735.5	9110.1
O95747	O95747	OXSR1	12788.1	10725.2	13438.3	14335.1	7076.8	5436.81	7117.43	6489.28
P49821	P49821	NDUFV1	12768.7	24039.5	18266.6	14111.8	25502.3	27965.3	29063.1	27851.2
P13693	P13693	TPT1	12728.4	13353.4	18050.1	11802.7	8995.79	5646.68	10046.9
O75061	O75061	DNAJC6	12689.5	15009	11028.3	10240.5	12108.5	18317.7	10100.2	22238.1
Q9H6R3	Q9H6R3	ACSS3	12684.3	14854.1	19537.4	17353.7	6537.83	6413.99	2582.85	6153.59
Q92597	Q92597	NDRG1	12596.3	2792.45	5140.11	8013.42
O60749	O60749	SNX2	12527.6	18439	12619.3	14560.5	7271.84	14413.6	8634.3	8828.62
Q96MX0	Q96MX0	CMTM3	12499.7	19758.6	38280.9	20865.7	8653.2		6446.43	7422.97
Q9UPR5	Q9UPR5	SLC8A2	12487	25249.2	12815.4	11100.8	17619.2	21023.5	19686.4	17075.2
P14678	P14678	SNRPB	12485.1	11264.3	17308.4	12621.5	20119.5	20235.8	18882.6	19424
Q9H0H5	Q9H0H5	RACGAP1	12453.1	18020.1	7608.86	10343.4		10640.2		10284.6
Q9H227	Q9H227	GBA3	12440.7	45369.4	30544.8	22478.1	7399.87		61581	32559.4
O00192	O00192	ARVCF	12379.9	5619.33	3753.16	6055.23			150563	159362
Q9NQX7	Q9NQX7	ITM2C	12371.8	11064.8	24247.7	22459.5	4642.93	8163.3	6858.74	6803.61
O75342	O75342	ALOX12B	12368.7	32489.1	44222.7	11477.3	53278	18430.7	22245.4	31621.6
O60506	O60506	SYNCRIP	12366.2	12089.6	13497.4	9517.51	6672.14	11120.1	10204.4	9195.85
Q9Y6E2	Q9Y6E2	BZW2	12360	7453.36	8663.84	11302.3	5098.66	6999.01	7848.88	10238.6
Q8TCZ2	Q8TCZ2	CD99L2	12307.7	7175.37	7918.36	8002.76			6066.42
Q14644	Q14644	RASA3	12272.3	6470.26	5989.04	12353.7			2599.79	18885
P05062	P05062	ALDOB	12251.3	21262.6	17976	16335.1	2489.37			4217.15
Q14956	Q14956	GPNMB	12227.2	41854.5	64152.1	14708	68159	18536.3	27648.1	31685.9
P07686	P07686	HEXB	12168.1	20241.1	40188.7	16335.4	62821.8	28855.7	73138.2	44286.7
P09960	P09960	LTA4H	12117.1	9454.68	10609.6	13129	13659.3	10734.7	12206.1	9130.51
Q9H2G2	Q9H2G2	SLK	12116.5	4391.04	5946.45	13777.5
Q9H0X4	Q9H0X4	FAM234A	12077.4	6639.45	8462.42	13250
Q96RD7	Q96RD7	PANX1	12073.9	5589.15	9228.27	15268.3
Q15642	Q15642	TRIP10	12063	3730.22	9063.41	9807.57	3191.66	3114.12	2424.28	3632.22
Q96J02	Q96J02	ITCH	12046.8	10417	17840.1	19481	3100.71	10322.8	5990.95	4960.03
P49458	P49458	SRP9	12043	7091.8	17244.3	10843.7	10123	9945.53	5727.26	8511.75
P01130	P01130	LDLR	12018.4	7126.77	17408.9	22373.2	2695.6	7059.52	3624	2764.77
P17844	P17844	DDX5	12007.5	15282.8	14483.8	12283.6	12689.5	18511.1	17647.4	16750.9
Q15435	Q15435	PPP1R7	11999.5	15131.6	11444.8	12196.8	15964.7	12043.9	10123.3	11852.6
P98172	P98172	EFNB1	11992.6	10854.5	13228.4	13480.6	3843.12		3825.9
O43240	O43240	KLK10	11969.5	20215.4	42231.2	11419.2	44996.9	12913.6	28206.9	20013.8
P26232	P26232	CTNNA2	11963	8777.54	12012.9	10966.7	12850.7	19383.1	19359.2	23668.1
O60779	O60779	SLC19A2	11952.3	4880.3	9247.59	12241.1	4927.41
O75436	O75436	VPS26A	11947.7	13616.9	24407.3	18302.5	21766.5	16997.6	25235.2	23533.9
O15484	O15484	CAPN5	11909.7	7122.52	12443.9	18724.3	4431.36	7441.09	6318.69	11549.3
Q8NEM2	Q8NEM2	SHCBP1	11896.1	10106.2	11683.7	9418.77			9284.92	9633.38
Q9UDY2	Q9UDY2	TJP2	11873.3	9977.97	10268.5	14909.8	5189.27	6506.95	7121.31	3590.74
P05161	P05161	ISG15	11853.2	2732.59	6252.94	6338.45		3123.88
Q15257	Q15257	PTPA	11832.8	9323.74	15574.5	13291.8	8064.1	12244	9136.2	14034.1
Q6PI78	Q6PI78	TMEM65	11799	21494.7	14363.1	8686.59	11321.4	7089.53	14021.9	7273.96
Q9NWD8	Q9NWD8	TMEM248	11794.3	5481	10940.4	12293		1397.77
P14868	P14868	DARS1	11785.4	12578.1	10733.9	9734.96	10437.2	13542.8	13174.8	15938.6
O60493	O60493	SNX3	11776.9	10051.7	10454.5	10232.7	6417.3	16935.8	11429.6	12716.1
Q96R05	Q96R05	RBP7	11771.9	6937.42	7743.62	13360.7		6595.66
Q9Y3D6	Q9Y3D6	FIS1	11748.7	18285.7	11621.8	6168.91	10480.5	15457.3	11969.2	14653.6
O60645	O60645	EXOC3	11679.6	11250.1	9991.55	10440	11959.5	13095	3434.92
Q8N7R7	Q8N7R7	CCNYL1	11678.3	11256.1	8646.99	13628.1	2670.49
Q16401	Q16401	PSMD5	11677.6	9557.99	7673.11	12891.4	10128.4	7769.25	7457.71	15076.7
Q92882	Q92882	OSTF1	11600.1		10563.1	11946.1				8488.69
P06865	P06865	HEXA	11591.7	17559.3	22217.5	11573.2	36394	23409.9	38791.5	34889.9
Q15008	Q15008	PSMD6	11580.1	15275.8	11789.7	14542.6	9691.94	13423.6	8444.61	14018.5
P48507	P48507	GCLM	11579	5750.38	6145.84	5246.22	1239.46
Q16853	Q16853	AOC3	11564.8	22137.3	18412.8	12401.5	5893.64	8450.88	4927.08	11368
Q3ZCW2	Q3ZCW2	LGALSL	11560.6	25462.3	25904.5	9607.49	33638.3	19177.2	24287.4	28716.5
Q99873	Q99873	PRMT1	11557.7	9088.23	9755.33	14620	4710.65	6607.56	11083.5	11185.5
P54105	P54105	CLNS1A	11549	12096.6	28439.1	8384.9	26322.9	7532.05	14209.4	12486.3
Q92905	Q92905	COPS5	11497.1	10704.6	11292.6	10655.7	7826.5	11877.5	12807.9	12637.3
Q8NCW5	Q8NCW5	NAXE	11488.9	11906.6	12265.6	13496.1	8840.95	9993.81	15074.8	12757.2
Q9NR46	Q9NR46	SH3GLB2	11469.5	19093.8	13601.7	10064.3	12162	19810	16117.3	14703.9
Q9BVK6	Q9BVK6	TMED9	11456.1	10549.6	12103	8933.12	15519.8	5577.99	10839.8	11757.6
O14807	O14807	MRAS	11429.6	15260.9	7929.2	11526.5	6098.44	11823.5	7347.24	6194.46
P55884	P55884	EIF3B	11412.1	11380	13381.9	13708	4759.24	10688.7	6430.74	8697.05
Q9UM54	Q9UM54	MYO6	11373.3	6366.13	9452.34	10851.8	6272.33	9007.33	2971.12	4245.56
Q8WVJ2	Q8WVJ2	NUDCD2	11364.5	9277.47	8285.87	14173.6		5157.82	5374.94
Q6P4A8	Q6P4A8	PLBD1	11355.8	19100.6	40269.8	12914.4	39732.5	22191.4	27408.4	28173.8
P32189	P32189	GK	11353.6	19173.5	19618.6	16670.1	4557.98	8310.55	6584.01	13071.6
Q92485	Q92485	SMPDL3B	11334.8	6564.37	14553	14913.6	2513.56	2522.9	4581.01
O14908	O14908	GIPC1	11313.8	11686.2	8872.59	11696.8	4413.44	4728.5	5525.15	3026.79
Q9Y6E0	Q9Y6E0	STK24	11305	5180.67	9301.76	6796.89		1450.53	8560.82
Q96C90	Q96C90	PPP1R14B	11299.7	3141.52	5436.32	13224	4427.02	4274.04	5373.89
P42658	P42658	DPP6	11288	14952.3	11208.1	7107.51	15886.4	20654.1	22874.2	17313.3
Q06210	Q06210	GFPT1	11253.9	9179.21	12843.9	13370.9	10648	6756.08	4958.74	17640.3
O95084	O95084	PRSS23	11252.6	16216.3	47112.9	27865.8	2726.16	10580.1	4370.68	11502.3
Q9Y3I0	Q9Y3I0	RTCB	11248.8	13366.6	9887.83	11274.1	5086.98	6946.53	10485.2	8988.49
P15927	P15927	RPA2	11238.2	5032.38	19327.1	4191.15	6935.95
P62166	P62166	NCS1	11232.1	9019.13	8709.61	18708.4	4089.62	5515.25	9277.18	5742.19
Q9Y4F1	Q9Y4F1	FARP1	11193.4	8247.48	6498.89	11465.3		2872.34
Q9UIQ6	Q9UIQ6	LNPEP	11189.7	11198.9	18461	23111.8	5568.88	7996.59	6254.91	5615.72
O15160	O15160	POLR1C	11185.7	6081.92	10509.5	11419.5
P30046	P30046	DDT	11160.9	14872.6	13427.4	11958.7		1564.29
P16401	P16401	H1-5	11106.8	9749.18	15304.6	6576.76	9339.74	7487.55	6202.35	10106.5
Q9UIJ7	Q9UIJ7	AK3	11088.9	16533.8	7577.42	11826.8	7238.25	10603.3	13293.7	6509.42
P23919	P23919	DTYMK	11075.8	7199.14	9301.1	9947.84	3820.46	4461.92	7590.8
P00698	P00698	LYZ	11066.1	18056	10167.6	7738.33	14545.4	11364.3	11910.7	16903.2
Q8WUN7	Q8WUN7	UBTD2	11041.7	10670.8	11013.7	11649	1221.54		3343.97
P47914	P47914	RPL29	11025.8	5330.47	7236.96	4404.92	1839.06	3756.6
Q14738	Q14738	PPP2R5D	11013.8	13410.7	6894.79	10716	5272.71	7177.53	6001.3	6316.19
Q02978	Q02978	SLC25A11	11005.9	17250.9	16492.8	10997.4	22290	29970	30483.8	24423.8
Q86VN1	Q86VN1	VPS36	10978	13251.7	21050.3	20315.8	8272.8	7787.55	6532.2	10192
Q9BUP3	Q9BUP3	HTATIP2	10959.1	4038.74	6801.95	9641.51			5943.8
P61254	P61254	RPL26	10952.7	8709.67	8107.07	9836.04	12606.2	17604.7	10613.9	18715.7
O00217	O00217	NDUFS8	10947.8	8966.35	7853.22	5563.88	16442.3	13308.9	10343.2	9781.21
Q92859	Q92859	NEO1	10945.6	10959.1	6262.09	7714.74			6007.13	994.551
P49247	P49247	RPIA	10930.9	6625.43	8941.23	6111.64	3727.41	4216.01	7183.05	7751.65
P56945	P56945	BCAR1	10909.6	9577.05	10056.4	10338.2	8278.83	33034.2	7390.72
Q99614	Q99614	TTC1	10898.2	2629.32	9231.06	12325.5
P21912	P21912	SDHB	10876.1	13725.9	11275.8	7309.87	15088	21918.4	14435.8	16310.6
Q01105	Q01105	SET	10850.3	13552	15243.6	8041.03	17740.2	21443.8	18347.6	15173
Q9Y5S9	Q9Y5S9	RBM8A	10847.5	11542.2	30207.5	22263.7	11659.7	22659.9	31265.6	12463.2
Q9Y4E8	Q9Y4E8	USP15	10844.9	13401.1	14018.5	17871.9	21424.6	26083.7	41495.3
Q9UBQ7	Q9UBQ7	GRHPR	10839	9868.51	16595.5	16920.6	14838.7	2182.32	9164.5
P15170	P15170	GSPT1	10816.3	8638.87	12531.8	8997.69	3143.19	4048.43	1845.63	3862.04
Q9Y5B8	Q9Y5B8	NME7	10814.7	3666.29	6638.39	5590.12	923.964		2360.41
Q8IZ21	Q8IZ21	PHACTR4	10793.9	3825.74	2456.9	4490.89		3291.9	4005.47
O43548	O43548	TGM5	10769.6	15292.5	32121	4934.24	50003.9	7564.13	30442.7	23938.4
Q14114	Q14114	LRP8	10757.5	7441.62	17299.2	17245.6
Q9Y262	Q9Y262	EIF3L	10756.4	11374.6	14646.3	12622.6	5688.06	13846.8	10928.6	12452.9
Q9H7C9	Q9H7C9	AAMDC	10739.4		12908.8	19841.9	2603.69	6377.31	4931.9
P62861	P62861	FAU	10733.1	10630	7157.62	4203.68	9429.67	8760.79	12970.2	13557.9
Q9H3U1	Q9H3U1	UNC45A	10715.2	9352.74	8340.09	12597.3	2725.06	10748.1	4929.95	3226.81
P31943	P31943	HNRNPH1	10687.2	11049.6	9188.81	5930.27	8448.54	15259	6963.32	7615.38
Q86UY8	Q86UY8	NT5DC3	10683	21280.5	11908.9	8074.25	21237.6	24206.8	24786	19412.2
O60784	O60784	TOM1	10653.2	6423.73	10003.8	9357.72	10867.7	4822.01	7141.4	3078.91
P40616	P40616	ARL1	10608.9	7499.41	8585.23	9967.48	13430.2	12714.8	12552.5	11712.4
Q8N1G4	Q8N1G4	LRRC47	10548	9965.38	7841.58	10942.7	4236.08	6305.78	7275.31	10470.2
Q9Y678	Q9Y678	COPG1	10532.1	9466.77	8257.39	7985.31	6065.56	8040.88		8924.8
P11413	P11413	G6PD	10521.8	8046.82	11058.3	14547.4	5539.56	5941.35	4741.92	7251.21
P27816	P27816	MAP4	10519.6	15460.7	9219.94	5024.39	7038.94	14315.6	17419.3	13277.1
P08581	P08581	MET	10480	6541.61	9427.82	13089.9	2462.31	4380.69	2408.36
O00139	O00139	KIF2A	10464.6	10745.8	10075	8316.77	8687.37	8035.74	14227.8	7712.16
Q16775	Q16775	HAGH	10462.7	14330.3	21004	17752.6	25117	24272.3	18843.2	21676.9
Q96P47	Q96P47	AGAP3	10447.9	5333.95	8666.81	8345.42	6540.86	15350	10554.9	14480.1
Q9GZU7	Q9GZU7	CTDSP1	10431.5	7153.19	9596.71	7107.97		3224.09		6033.12
P39023	P39023	RPL3	10413.5	20249.8	23818.7	18483.3	6939.69	20049.4	11028.5	11885.8
P62333	P62333	PSMC6	10413.4	6121.37	7990.3	6701.51	6397.86	4803.19	7294.74	4286.06
Q9BPW8	Q9BPW8	NIPSNAP1	10406.4	19897.4	10900.1	7159.7	12955.6	19936.5	13992.9	24556.9
Q9UGM3	Q9UGM3	DMBT1	10405.4	8073.09	27036	10394.2	17990.4	1463.04	14025.6	5174.66
Q02156	Q02156	PRKCE	10403.5	15017	8993.05	7092.78	11030.2	15572.2	15718.5	16867.9
P35754	P35754	GLRX	10385.1	10952.1	14886.5	8329.53	23238.9	7397.9	13526.8	9708.16
Q92896	Q92896	GLG1	10361.6	13447.8	22515.8	19561.2	9454.46	12576.6	10951.5	9230.1
O15305	O15305	PMM2	10361.4	2679.76	3381.95		6950.03	5223.46	9688.56	7878.22
Q9BZM6	Q9BZM6	ULBP1	10316.4	3395.41	15541.8	19808.5			3531.84
O75674	O75674	TOM1L1	10305.9	12763	20433.2	18872	3968.01	2827.1	5329.35	6109.51
Q92900	Q92900	UPF1	10301.9	9260.5	10502	11170.1	11762.1	7989.43	8931.13	7178.04
Q13428	Q13428	TCOF1	10292.5	10778.9	8676.97		11331.8	9124.13	8313.08	19771.1
Q13444	Q13444	ADAM15	10276.4	6963.22	10781.5	15698.7	1742.35
Q9UJ83	Q9UJ83	HACL1	10272	13936.7	15769.7	12009.8	763.103			7175.85
Q15785	Q15785	TOMM34	10262.9	5860.43	11775.6	11903.2	7803.92	7752.52		6754.23
P51151	P51151	RAB9A	10248.8	5954.56	8760.64	11741	9341.49	12080	8764.39	5053.94
Q99714	Q99714	HSD17B10	10240.5	17360.6	14844.1	11349.6	11233	11768.7	11423.3	16846.8
Q9HDC9	Q9HDC9	APMAP	10235.6	9100.97	15946.9	7052.2	16191.4	8148.48	7789.52	15128.6
Q6NUJ1	Q6NUJ1	PSAPL1	10183.3	12737.6	28435.7	13661.5	34199.3	20506.7	31756.5	21479.6
P30989	P30989	NTSR1	10116.1	8463.29	9112.56	10635.7				1325.42
Q9NT62	Q9NT62	ATG3	10105.2	8649.47	3984.64	7638.76	3610.28	5779.85	3333.88	5973.27
A6NDG6	A6NDG6	PGP	10099	3281.89	7766.33	6826.81	2746.33	4305.15	5894.44	4239.8
P04844	P04844	RPN2	10084.3	13508	18339.7	9311.81	11198.2	18208.8	17379	13620.1
O60218	O60218	AKR1B10	10080.3	8432.25	7722.34	5866.16	11006.9	12534.8	10220.2	13028.5
P26640	P26640	VARS1	10079.9	7207.1	9490.58	13206.2	3559	5195.2	5880.87	4283.98
Q7Z406	Q7Z406	MYH14	10078.4	4520.49	13233.8	7155.06	16642.4	24568.1	9584.25
P15172	P15172	MYOD1	10061.3	19215	17573.7	6513.2	28917.9	33205.8	142496	80260
P32418	P32418	SLC8A1	10054.6	19051.4	15619.7	12726.9	14639.3	22131.5	14049.2	21885.6
Q9NZH6	Q9NZH6	IL37	10024.1	15749.9	41926.4	10323.1	38157.4	9557.05	16143.9	24267.7
Q6P1X5	Q6P1X5	TAF2	10014.7		28729.4	6429.03		1596.44	5325.9	3998.14
P13798	P13798	APEH	9986.9	17770	21863.8	19674.2	21411	10108.1	21087.6	14428.2
O96013	O96013	PAK4	9951.27	7729.09	10382.5	10736.5	1305.18	4218.56	1773.89	1642.02
P53041	P53041	PPP5C	9929.45	10724.3	9484.68	11835.7	7755.94	11957.9	12244.8
P48506	P48506	GCLC	9901.14	6972.99	11773.8	8040.22	4879.17	4686.58	3114.09	7911.3
P51649	P51649	ALDH5A1	9882.99	14760.2	9502.45	9659.53	5922.73	14224.9	20548.3	18531
P83731	P83731	RPL24	9846.2	16079.7	9766.73	8891.05	6455.48	17078.4	11126.1	9550.47
P53621	P53621	COPA	9830.97	12435.1	8497.76	11943.1	9328.15	8310.24	9436.56	13536.9
O95831	O95831	AIFM1	9825.52	13740.8	9145.75	8631.52	7619.04	11091.9	10576.9	12326.5
Q9BV57	Q9BV57	ADI1	9820.56	3745.25	5310	10640.8		3881.55	4561.06	3389.37
Q96AG4	Q96AG4	LRRC59	9776.56	7548.99	5848.99	6767.3	7908.94	5549.44	9669.9	9537.12
Q14203	Q14203	DCTN1	9774.26	8955.7	6506.61	10557.6	7555.28	9813.71	5714.88	8728.72
O15083	O15083	ERC2	9756.74	15662.9	10105.5	8322.53	11696.6	12962.2	10099.1	15890.2
Q00169	Q00169	PITPNA	9756.34	21117.3	15006.7	13114.4	12802.8	16283.6	7012.98	13823.8
O75531	O75531	BANF1	9752.72	15727.5	20691	15856.6	41512.4	40610.8	42030.2	24093.2
O14974	O14974	PPP1R12A	9738.91	4204.93	8933.7	6388.39			7842.31	5472.34
Q9Y4E6	Q9Y4E6	WDR7	9725.77	15002.6	12343.8	10344	9778.61	19112.1	11675.2	11114.8
Q8WZA0	Q8WZA0	LZIC	9717.99	5134.46	5176.22	8074.73	2067.19		2160.47	3150.53
Q8NC51	Q8NC51	SERBP1	9710.21	10810.3	10950.5	11655.4	6718.22	7948.96	11435.3	3707.69
Q14166	Q14166	TTLL12	9703.5	5207.5	7893.57	10763.6	4572.82	9340.15	4838.74
Q96LJ7	Q96LJ7	DHRS1	9674.37	13701.5	9716.99	6063.58	11041.3	22640.8	20591.8	14910.6
P50443	P50443	SLC26A2	9651.71	7018.42	5660.72	8975.9	1062.53	3306.52	1638.9
O75054	O75054	IGSF3	9650.11	9362.52	11435.1	12735.9		17783.2
Q96GW7	Q96GW7	BCAN	9637.61	23860.9	12657.1	7480.95	18267.7	24384.5	18151.4	12037.4
Q9NR12	Q9NR12	PDLIM7	9603.88	3539.47	11505	8441.15	4862.81	5568.8	5653.35	3475.78
P31937	P31937	HIBADH	9593.22	5755.58	7526.14	6497.06	6649.82	12907.1	9464.44	9598.93
P10915	P10915	HAPLN1	9562.37	11086.4	7261.48	1965.45	8119.9	15454.1	11184.8	15378
P67775	P67775	PPP2CA	9545.29	6312.73	5047.85	3402.21	4500.54	8053.05	11646.4
P52758	P52758	RIDA	9521.57	9013.9	4357.58	8888.94				4029
Q15717	Q15717	ELAVL1	9515.48	6167.34	4499.28	4582.4	3403.13	8396.64	4826.13	5850.5
P62266	P62266	RPS23	9514.89	13157.3	11137.6	10997.8	7589.09	18532.2	12217.9	14052.8
Q9NPH2	Q9NPH2	ISYNA1	9490.4	5873.41	8920.59	16445.6	4181.17	5886.81	4977.45	6239.82
Q9UKG9	Q9UKG9	CROT	9485.74	15718.1	11291.4	9334.24	4899.14	2964.27		3420.97
P11310	P11310	ACADM	9484.86	13099	13537.6	15181.2		6025.84	2412.68	7258.45
Q9UQ49	Q9UQ49	NEU3	9464.66	2717.65	5950.01	10468.5
O14732	O14732	IMPA2	9455.06	12927.7	22556.9	7080.28	29779.4	11325.1	18186.8	12167.6
P60763	P60763	RAC3	9450.36	9340.05	8395.14	11369.4	8756.09		8795.76
Q8WXF7	Q8WXF7	ATL1	9417.52	16560.4	5808.18	6011.27	7675.58	12708.5	15214.4	18601.6
P23634	P23634	ATP2B4	9374.21	3923.58	5297.88	4595.76	23138.2	40915.5	58540.2	87584.2
Q9NQR4	Q9NQR4	NIT2	9372.9	9297.38	7468.96	9309.95	3049.98	2002.5	2854.14	7418.92
P50402	P50402	EMD	9370.79	10095.4	19908	10707.1	15189.4	9320.04		11532.1
P01133	P01133	EGF	9368.54	11467.9	14524.4	10022.9	7149.49	16631.8	19669.5	12598.1
P07814	P07814	EPRS1	9331.84	10387.4	14148.8	11184.8	8619.9	10881.2	5760.99	15184.8
O43242	O43242	PSMD3	9330.29	10700.5	9667.51	9638.83	6531.57	9503.81	6885.97	10064.8
Q8NEX9	Q8NEX9	SDR9C7	9322.33	17501.8	25257.4	9200.32	33084.8	12301	17194.5	27078.1
O76011	O76011	KRT34	9288.78	362197	3361.62	2496.79	12011.5	8957.63	2032.48	9812.36
Q92930	Q92930	RAB8B	9280.95	6990.24	8372.97	7355.85	2578.64
P54760	P54760	EPHB4	9273.39	5972.76	4938.14	8506.06	9156.25	5896.03	2703.2	15271.3
Q16864	Q16864	ATP6V1F	9270.89	11292.4	8262.31	4235.08	8546.02	23573.5	13290.4	16815.3
O95970	O95970	LGI1	9263.5	23489.7	7535.8	5002.56	7412.94	12093.3	14410	10726.3
P49915	P49915	GMPS	9256.85	9460.38	8457.13	8825.61	6152.09	12995	8411.58	10526.5
P00156	P00156	MT-CYB	9223.16	14677.3	6564.77	8154.15	7173.69	21425	16351.6	14076.7
O94804	O94804	STK10	9216.83	5689.25	7331.48	7738.8			4293.18
P61201	P61201	COPS2	9215.57	12291.5	10375.1	9309.62	8285.02	7476.94	8034.34	8516.49
Q92945	Q92945	KHSRP	9213.01	11005.8	5214.47	4894.37	5487.53	6569.11	5021.21	5604.46
Q9BQA1	Q9BQA1	WDR77	9193.47	9936.25	14992.9	12599	6539.54	7792.75	3747	4351.17
Q9BT67	Q9BT67	NDFIP1	9189.55	4812.05	7757.62	12085.4
Q9H6X2	Q9H6X2	ANTXR1	9188.38	8478.96	3545.69	15006.8
Q9BRX8	Q9BRX8	PRXL2A	9172.54	11750.6	9494.55	8793.35	7422.29	11929.4	15528.2	12741.1
P00491	P00491	PNP	9153.33	18064.7	22999.3	15413.2	17069.6	8341.09	11811.8	15731.3
Q6IQ22	Q6IQ22	RAB12	9132.67	9887.76	8697.25	12071.3	8502.55	8418.61	13444.6	6483.86
Q6VY07	Q6VY07	PACS1	9106.58	8288.11	6135.75	3679.07	5182.81	6948.87	10457.4	5406.78
Q9UBR2	Q9UBR2	CTSZ	9090.51	13864.2	11513.6	7336.06	12522.6	10641.4	8447.36	13449.9
P53367	P53367	ARFIP1	9084.33	8492.29	20447	12405.7	14084.7
P22695	P22695	UQCRC2	9072	10376.9	11280.6	7267.92	11417.3	20346.7	13695.5	12756
Q7L5N1	Q7L5N1	COPS6	9059.77	16066.7	11587.2	18765.4	8357.51	11920.1	14983.7	12665.3
Q9UKG1	Q9UKG1	APPL1	9043.92	7811.33	10691.1	8547.34	15819.8	5262.08	6359.9	7245.49
O00257	O00257	CBX4	9040.83	5346.56	10290.6				1652.2	4446.74
Q9BY44	Q9BY44	EIF2A	9013.09	4976.73	5586.31	9785.84	1382.27	2145.5		2612.46
Q9NZL9	Q9NZL9	MAT2B	9007.46	7453.75	6439.57	8085.71	3528.3	2951.51	7730.73	2949.97
Q92743	Q92743	HTRA1	8953.08	12116	18830.4	10209.8	2490.9	6397.49	3759.76	10565
P08311	P08311	CTSG	8950.74	15645.6	27119.1	7358.07	37943.1	8549.23	28450.7	17829.2
P29353	P29353	SHC1	8949.1	6997.92	6596.95	5822.71		4751.91
P42025	P42025	ACTR1B	8947.19	14475.3	8165.87	7331.19	9102.66		9731.47	13998.2
P39656	P39656	DDOST	8942.31	15172.3	12855.8	7921.3	15333.4	15829.4	13612.9	12460.6
Q9BVG4	Q9BVG4	PBDC1	8937.24	3449.16	14278.7	9192.08	4004.31		2795.35
O43776	O43776	NARS1	8929.36	8694.29	9953.12	13476.6	4573.78	13212.9	6408.8	4401.62
Q9NRX5	Q9NRX5	SERINC1	8900.68	8469.81	15387.1	10628.2	5733.27	10482.1	12532.9	9153.92
O95837	O95837	GNA14	8898.54	13719.5	5159.86	14793.7	7284.14	9802.29	11419.8	7520.36
Q9H190	Q9H190	SDCBP2	8877.11	7747.79	21873.1	27886.1	13601.5	13208.8	12474.7	21095.8
P49441	P49441	INPP1	8872.42	7119.94	2987.9	6099.7	626.86	4668.17		3923.49
Q14008	Q14008	CKAP5	8860.54	6934.48	6703.04	7058.55	8956.44	8268.87	9789.64	11647.1
Q9BQJ4	Q9BQJ4	TMEM47	8857.37	4659.7	8445.71	12988.6		1926.61	4445.93
P48307	P48307	TFPI2	8856.71	3626.77	31803.7	13093.6	5527.55	11343.5	11952.5	12138.9
Q13614	Q13614	MTMR2	8842.74	8436.22	6274.51	10402.5	3172.05	3988.55	9964.45	3006.67
P19823	P19823	ITIH2	8838.17	2066.6			1247.59	6605.57	1054.7	3231.12
Q9BT78	Q9BT78	COPS4	8807.51	6500.08	8067.45	4457.97	6833.39	7219.59	8225.93	5567.26
Q14289	Q14289	PTK2B	8796.38	15424.5	8509.21	8346.78	14208.3	15312.3	10411.1	10883.1
Q96CX2	Q96CX2	KCTD12	8794.99	17211.2	12622.1	10936.9	16193.4	14529.2	16051.4	16083.5
Q9BY67	Q9BY67	CADM1	8763.59	7458.46	6336.64	5871.87	11354.9	8520.31	6507.46	8572.16
Q9Y6C9	Q9Y6C9	MTCH2	8759.9	9348.79	3621.41	6538	9549.57	10462.7	12809.3	14707.9
P11182	P11182	DBT	8755.81	6304.61	7533.99	4919.85	6423.84		5120.59	5688.89
Q9BUF5	Q9BUF5	TUBB6	8745.77	6140.32	6872.88	10000.6
P27169	P27169	PON1	8745.53	8481.73	9859.98	12971.6
Q9BVJ7	Q9BVJ7	DUSP23	8717.13	12491.8	18584.1	15060.9	8403.61	3411.17	7974.38	12368.1
Q02543	Q02543	RPL18A	8716.59	8391.26	15556.6	10291.8	9974.84	11698.1	11674	13423
Q96MZ0	Q96MZ0	GDAP1L1	8707.51	8324.36	6019.16	6206.28	9534.8	18992	12574.7	10284.8
Q9UPY5	Q9UPY5	SLC7A11	8690.66	4942.09	6963.01	11387.1			4453.34
P36021	P36021	SLC16A2	8688.34	3876.61	10785.9	7263.79	952	14081.2		2955.82
P41252	P41252	IARS1	8667.32	8932.61	12552.8	11406.4	8918.55	14564.6	4802.6	14677.3
Q12907	Q12907	LMAN2	8658.46	11704	21621.9	9691.19	7634.63	11041.9	5374.05
P30419	P30419	NMT1	8640.38	9431.68	8352.97	8253.84	6058.82	10925.5	8478.18	8889.49
Q96HU8	Q96HU8	DIRAS2	8623.7	19393.6	7876.03	7039.11	11476.8	15125.9	11558.1	21690.5
Q9NVT9	Q9NVT9	ARMC1	8618.13	4814.63	5149.44	4539.84	5192.48	6014.71	6767.3	13569.6
Q9P2J5	Q9P2J5	LARS1	8606.95	10629.8	12891.8	14501	6194.03	8717.63	7953.43	15534.5
Q00688	Q00688	FKBP3	8601.62	9214.01	7246.45	11931.9	5776.03	8091	11784.1	18134
P17812	P17812	CTPS1	8600.49	6796.05	7123.07	10343.2	14380.6	6490.08	10135.1	5932.89
Q9HB40	Q9HB40	SCPEP1	8569.1	15491.7	25136.9	7685.09	25479.5	8675.17	21059.5	17091.6
Q07065	Q07065	CKAP4	8564.71	11009	8785.44	5718.05	12673.5	9430.4	11491.4	8513.34
Q7KZI7	Q7KZI7	MARK2	8559.03	7544.82	4497.53	7911.22	2973.52	4923.92	2074.27	2985.5
P84101	P84101	SERF2	8555.26	8976.51	8845.75	11160.8	21102.7	10353.1	34366.7	10815
Q8IU85	Q8IU85	CAMK1D	8540.15	8028.26	7655.73	4225.67	13224.4	17124.5	4444.63	5295.31
Q8NFT2	Q8NFT2	STEAP2	8518.51	5230.38	4544.52	7834.98			1370.48
P31350	P31350	RRM2	8516.04	3707.69	3374.41	5230.95			2354.05
Q9H773	Q9H773	DCTPP1	8511.7	3011.27	4570.05	8898.66				4486.32
P0DP08	P0DP08	IGHV4-38-2	8471.41	20661.7		5473.56	5316.75	6985.55	3914.54	4216.15
O75915	O75915	ARL6IP5	8425.69	7898.3	7113.99	7428.16	8058.76	6289.73	12932.8	9868.96
O15037	O15037	KHNYN	8418.85	4155.71	14430.4	14551.5	5618.52	6839.61	3656.36	4033.4
P09651	P09651	HNRNPA1	8417.13	8949.47	13262.9	11225.9	6821.01	15068.8	7261.43	10172.9
P46926	P46926	GNPDA1	8389.14	4229.59	11498.9	12850.5	7590.64		6045.13	6063.09
Q15393	Q15393	SF3B3	8365.2	8139.41	15488.9	14983.9	7146.96	15798.6	3729.42	7983.17
O43768	O43768	ENSA	8350.19	7991.27	9177.5	3831.92	3073.43	7695.58	8108.05	7284.98
O00178	O00178	GTPBP1	8346.72	2721.51	5732.89	3267.4	4564.27	9505.45	9848.79	4564.51
Q9Y4I1	Q9Y4I1	MYO5A	8327.83	13821.4	7328.7	8402.56	15328.9	14937.3	20774.8	14360.1
Q15773	Q15773	MLF2	8280.01	10571.6	9279.54	5153.89	7017.44		4736.55	8143.89
Q9UBS4	Q9UBS4	DNAJB11	8260.78	10745.3	9675.84	6846.27	1810.91	4800.8	2011.29	3980.52
Q96G03	Q96G03	PGM2	8251.57	12199.4	10376	11466.3	8225.95	1949.22	4919.02	4436.61
O14602	O14602	EIF1AY	8227.58	8659.58	10185.4	7973.23	3235.86	9411.98	7885.88	7947.67
Q9UJY5	Q9UJY5	GGA1	8178.51	7405.6	5808.07	7309.42	2272.15	3070.05	8854.97	5766.14
P56730	P56730	PRSS12	8167.82	5626.87	45411.1	21984.7	10071.8	10790.3	8291.74	13111
O95968	O95968	SCGB1D1	8160.5	10100.7	69110.9	10794.8	23251.7	14341	14433.2	13506.8
P04843	P04843	RPN1	8139.05	12297.9	15929.9	8262.88	20964.4	9219.39	12410.5	17250.3
O95218	O95218	ZRANB2	8129.08	6100.47	94314.1	3146.77	6646.03	5549.68	4018.15	2256.51
P50440	P50440	GATM	8111.31	13431.2	14695	11993.3	1457.28	2657.17	4280.59	8395.06
P48059	P48059	LIMS1	8099.56	5987.79	5759.14	4908.68			3470.09	1329.39
P35573	P35573	AGL	8087.24	8104.26	9058.76	6028.19	6503.08	6596.71	5036.83	4597.49
Q9Y6K8	Q9Y6K8	AK5	8084.93	8653.91	5657.62	6958.94	9485.04	11070.4	14554	8581.91
P01011	P01011	SERPINA3	8082.6	6967.66	12468.9	5075.22	13468.8	10438.6	11913.5	10487.2
Q99627	Q99627	COPS8	8072.8	8371.19	9188.77	7411.8	3696.39	4041.49	8857.81	5770.99
Q00013	Q00013	MPP1	8046.5	7072.2	6120.18	6281.25		1559.29	3964.58	1302.31
O75534	O75534	CSDE1	8033.21	7823.24	8173.24	9558.91	6418.74	4447.77	6772.85	6438.96
O43447	O43447	PPIH	8031.96	5997.53	8062.51	4396.45	2884.52	8024.33	9153.65	8024.97
O76081	O76081	RGS20	8013.42	3183.42	5200.65	5097.91			564.242
Q9UK22	Q9UK22	FBXO2	7990.81	4295.09	2076.73	4749.56	7234.58	6909.62	5997.48	9839.52
Q9GZP8	Q9GZP8	IMUP	7967.57	10633.1	13578.7	8774.01	4550.67	7598.63		8211.14
Q7Z4W1	Q7Z4W1	DCXR	7922.64	14688.8	27316.6	12486.9	17122.7	18974.8	18549.6	18641.8
P04921	P04921	GYPC	7913.13	998.907	3942.78	7414.34
Q14011	Q14011	CIRBP	7911.4	8351.94	8773.1	9816.02		7696.72	11706	6946.17
Q9BXS5	Q9BXS5	AP1M1	7851.82	4309.35	5470.67	6563.9	5269.81	6516.72	7356.63	5009.81
Q9UHW9	Q9UHW9	SLC12A6	7836.26	13044.8	4947.73	6403.29	9919.01	7364.89	13629.3	12926
Q9Y5X3	Q9Y5X3	SNX5	7777	7610.22	8969.32	9494.12	8125.15	10072.5	9011.72	7852.94
P61803	P61803	DAD1	7771.56	10174.1	9021.12	6560.43	11464.5	11906.7	11121.2	11956.2
Q86UF1	Q86UF1	TSPAN33	7746.74	3117.32	4973.79	8138.08	2517.31			2605.83
Q9HCP0	Q9HCP0	CSNK1G1	7743.57	8238.66	7008.79	11520.7	2890.72	4957.86		2857.03
Q6ZMP0	Q6ZMP0	THSD4	7717.5	6052.65	29932.4	21130.2		6472.69	6031.25
O43427	O43427	FIBP	7715.24	8938.32	5921.64	9813.5	2244.5
P07602	P07602	PSAP	7683.71	15473.3	23218.9	7608.59	26436.7	13079.2	16259.4	20363.1
P27695	P27695	APEX1	7683.03	5381.15	6856.49	2116.1	5929.74	2526.16	3285.99	7130.67
P36639	P36639	NUDT1	7680.33	2063.83	5517.31	12937.3
O95562	O95562	SFT2D2	7617.37	14801.2	14483.5	10256.6				6798.72
P84090	P84090	ERH	7607.01	7188.27	12205.1	8633.19	7154.32	8497.9	5076.27	4476.45
Q8WXF1	Q8WXF1	PSPC1	7605.79	9458.78	3203.93	4165.28	7873.82	5677.81	6960.26	11622.9
Q6ZS17	Q6ZS17	RIPOR1	7572.88	2179.73	2707.85	3990.5			1310.34
Q16798	Q16798	ME3	7549.44	10332.6	7945.27	5523.11	12428.1	19438.1	14656.4	8073.27
Q96PV0	Q96PV0	SYNGAP1	7543.63	9123.68	5393.46	4831.23	7654.95	10943.6	9805.3	9467.7
P26440	P26440	IVD	7528.87	13606.9	7611.14	6143.92	11082.3	10179.9	10335	3661.6
Q9Y371	Q9Y371	SH3GLB1	7518.38	9132.59	4734.47	6901.35	2888.82	6615.49	6369.65	6333.85
P09467	P09467	FBP1	7516.82	9576.07	11353.4	15994.8	805.301	3718.62	1180.9	12762.5
Q07954	Q07954	LRP1	7507.74	8781.96	9809.49	8023.14	10361.2	10534.6	9454.12	11772.9
Q9UM19	Q9UM19	HPCAL4	7489.86	10645.4	5542.5	2679.53	2421.67	14382.5	9360.22	9410.93
Q16720	Q16720	ATP2B3	7483.19	13232.6	9963.62	7220.02	7303.6	10131.7	18285.2	12507.4
Q13642	Q13642	FHL1	7481.28	10252.7	8531.9	10061.4	4324.79	3033.87	4522.59	5354.96
Q13907	Q13907	IDI1	7475.87	6552.51	9357.94	12822.3	3771.42	10447.9	10421.2	25668.8
Q9UJ70	Q9UJ70	NAGK	7465.3	8523.54	9581.33	8406.17	14276.6	5562.05	11982.4	10454.5
Q9UHB6	Q9UHB6	LIMA1	7459.12	2246.97	2819.12	2983.31	2229.58		7555.57
Q9UPT5	Q9UPT5	EXOC7	7452.44	9503.51	5062.34	6198.69	4648.7	7359.96	7068.18	7380.14
Q8N568	Q8N568	DCLK2	7449.77	9683.57	7405.9	2107.12	8732.01	10404.2	7138.84	7161.1
Q8N0X4	Q8N0X4	CLYBL	7439.31	10765	6605.81	9249.81	1252.76	400.811		14893.5
O95670	O95670	ATP6V1G2	7422.47	6702.34	3590.12	3939.54	4898.67	5286.43	4178.08	5254.04
P80188	P80188	LCN2	7409.46	11810.9	30976.2	11089.9	33658.5	11501.6	21833.2	23721.7
Q69YW2	Q69YW2	STUM	7406.53	13141	4457.35	3470.95	6938.38	15396	8551.19	12636.9
Q7L7X3	Q7L7X3	TAOK1	7396.92	3883.22	3631.22	8396.19	1635.99	4240.32		1535.95
P56749	P56749	CLDN12	7390.8	1637.88	4229.46	5044.46				749.711
Q9UIV8	Q9UIV8	SERPINB13	7377.6	17788.8	10155.8	2740.31	16487.2	2236.65	8380.98	12172.4
Q5VST6	Q5VST6	ABHD17B	7367.31	889.007		5612.84	11005.7
Q8NI60	Q8NI60	COQ8A	7364.07		1032.96	3890.36	2256.14		3385.28	1926.89
O15294	O15294	OGT	7353.21	7161.53	2442.6	4328.7	6277.13	5848.54	4085.96	8300.59
Q99471	Q99471	PFDN5	7345.61	3476.35	2383.28	6537.23		2899.11		3388.66
Q01085	Q01085	TIAL1	7340.66	12783.5	13022.4	13716.1	27139.2	4787.74	25956.9	15190.3
P51570	P51570	GALK1	7302.76	5984.84	5617.07	4876.24	5317.05	4953.73	2861.22	4235.05
O95394	O95394	PGM3	7297.41	2613.64	3980.38	4375.68	3542.71
P23677	P23677	ITPKA	7280.73	8994.89	4827.05	5920.29	7218.26	14985.8	10950.9	11013.8
P49768	P49768	PSEN1	7260.55	6735.83	3296.18	5760.65	1894.77	3677.49
Q6PI25	Q6PI25	CNIH2	7248.76	7884.35	1686.64	3691.37	5373.26	12816.4	8286.47	6764.68
Q9HAV7	Q9HAV7	GRPEL1	7227.18	4993.58	7710.58	3712.75	3239.97	5103.27	2976.26	2498.85
P19086	P19086	GNAZ	7202.96	11443.6	7298.31	11611.1	4036.14	14052.4	7626.92	10378.8
P17252	P17252	PRKCA	7201.58	5871.53	4347.09	4820.24		3192.28
P61923	P61923	COPZ1	7145.33	6838.58	12281	7576.77		7279.33	3834.05
P16219	P16219	ACADS	7133.43	14618.6	15221.7	12039.6	2740.69	7767.66	7165.4	5566.56
P43490	P43490	NAMPT	7125.07	7636.88	6446.18	9967.76	5305.31	4490.56	5677.16	1496.46
Q9UKU0	Q9UKU0	ACSL6	7118.38	11120.6	8443.52	5504.46	13558.7	19754.9	11027.5	17286.8
Q9H0Q3	Q9H0Q3	FXYD6	7108.69	8986.88		2965.59	7832.95		9866.74	4915.82
Q96GD0	Q96GD0	PDXP	7095.94	10828.5	6372.19	6576.49	5768.42	13753.7	7615.13	6879.72
P42261	P42261	GRIA1	7085.76	10882.9	4226.4	7637.3	8349.26	10964.6	7871.19	9837.32
O43847	O43847	NRDC	7075.89	4665.74	5071.41	6860.04	3874.97	6071.58	2013.14	5710.51
O15131	O15131	KPNA5	7041.44	3048.51		4828.88
Q9NP97	Q9NP97	DYNLRB1	7040.8	6124.05	6968.83	7757.47	8687.82	7785.73	2720.92	6005.55
Q96P70	Q96P70	IPO9	7019.43	4690.72	4270.62	5634.46	5873.48	1979.44		1292.93
P61619	P61619	SEC61A1	7011.36	10537.4	13685.4	6708.12	23796.9	12395.5	28343.6	8311.4
O43143	O43143	DHX15	7002	10749.7	6161.07	6472.48	6117.9	6828.47	8823.58	3703.16
Q9BTV4	Q9BTV4	TMEM43	6996.45	5654.21	7829.48	5192.49	9106.76	9691.33	6748.48	10182.8
Q9NTX5	Q9NTX5	ECHDC1	6995.19	9999.17	12544.5	3338.1	11866	6731.5	5122.91	7969.15
P0DTE7	P0DTE7	AMY1B	6994.42	13817.3	10805.9	4494.86	12771.5	8015.36	9576.74	18381
Q8N684	Q8N684	CPSF7	6994.23	5259.22	15218.4	12360.9	3834.71	5945.08	4411	4962.57
Q9UHG3	Q9UHG3	PCYOX1	6990.4	11916.1	12603.6		19031.8	3170.96	6775.6	11634.9
Q9HCJ6	Q9HCJ6	VAT1L	6984.5	7056.19	3949.69	4026.34	4524.96	7919.84	7311.79	8393.03
O75348	O75348	ATP6V1G1	6982.63	8049.02	5564.68	1709.24		4642.87	7700.04
P42224	P42224	STAT1	6970.48	3668.01	2459.15	5124.18	921.98	1511.41	2870.76
Q03135	Q03135	CAV1	6954.26	7674.61	7243.57	11225				2089.86
Q92572	Q92572	AP3S1	6954.2	8412.43	6209.86	5104.77	4939.42	5392.43	6705.83	11384.7
Q9BTW9	Q9BTW9	TBCD	6946.12	6684.63	6905.36	10470.7	7824.18	5546.31		3312.02
P02792	P02792	FTL	6943.95		7001.58	4875.02	81343.7	77609.8	88578.1	76395.3
O60268	O60268	KIAA0513	6943.69	15334.4	3953.69	3833.54	10616.5	18795.1	6512.87	9825.95
P07225	P07225	PROS1	6934.98	4287.35	1607.57	708.224		4205.47	1452.89	1898.68
P78352	P78352	DLG4	6912.29	7530.6	4878.05	3345.13	3630.8	9501.13	3445.69	6136.88
P30740	P30740	SERPINB1	6902.99	3270.11	8614.29	6838.94	5479.65		2963.7	5057.22
Q7KYR7	Q7KYR7	BTN2A1	6891.96	1205.4		6391.73
P57087	P57087	JAM2	6889.98	6314.54	9099.7	12019.1	894.598		2347.75
P46108	P46108	CRK	6850.74	7426.87	5334.14	6223.41	3593.4	5829.54	5597.45	9639.86
Q92544	Q92544	TM9SF4	6842.47	7336.44	11752.4	9278.69	6966.71		15946.1
Q9NQP4	Q9NQP4	PFDN4	6836.61	6397.1	4008.94	7271.28	7737.25	3890.17	4336.01	1447.12
P26368	P26368	U2AF2	6835.14	6900.02	11458.9	9957.27	6430.82	5710.75	4408	5894.97
Q09028	Q09028	RBBP4	6819.22	5639.1	6741.64	4563.65	6151.79	6387.21	6341.79	2555.54
O43324	O43324	EEF1E1	6800.57	10598.8	9108.2	5866.97	2907.3		1685.02	4140.49
O43237	O43237	DYNC1LI2	6799.5	6720.52	9207.18	4635.03	3978.64	9355.35	3468.38	6411.14
Q01064	Q01064	PDE1B	6797.23	6657.89	6084.32	4656.4	3775.25	7404.99	2061.82	4498.53
Q9UHE8	Q9UHE8	STEAP1	6789.7	6245.38	10419.7	8067.38	10697.9			832.01
Q9P0K1	Q9P0K1	ADAM22	6779.82	4933.83	3533.19	3752.67		5378.29		6149.18
Q9H6B4	Q9H6B4	CLMP	6767.1	12446.5	5181.99	10496.1
Q96FC7	Q96FC7	PHYHIPL	6761.32	11791.5	6968.91	4939.33	10321	5153.09	17589.4	12890.7
Q8N2K0	Q8N2K0	ABHD12	6750.09	10607.8	8067.86	5666.58	12878.9	18792.6	18128	15313.2
P23469	P23469	PTPRE	6746.5	5433.65	2774.85	4727.65		1551.45	3401.08
P06732	P06732	CKM	6745.99	45829.9	2883.7	2102.93		4625.8	2202.17	8735.85
P62304	P62304	SNRPE	6738.07	4674.43	5283.56	6343.36	9432.24	4557.91	7655.82	4538.57
Q96K80	Q96K80	ZC3H10	6731.33	2606.94	10013.9	9088.17	4650.32	6673.86	6481.24
Q8N111	Q8N111	CEND1	6725.85	9998.47	5796.75		5073.11	12824.1	9156.78	10996.8
P46109	P46109	CRKL	6668.23	6273.35	8041.98	8822.45	5815.79	5651.1	10490.9
P30043	P30043	BLVRB	6663.9	4275.73	4552.6	8719.46	738.837		13934	2399.73
Q6ZUX7	Q6ZUX7	LHFPL2	6660.95	6462.74	10403.1	12295.3		4632.01
O60503	O60503	ADCY9	6648.26	6718.75	6087.99	6474.55		3184.16	4806.12	3370.19
Q9HD15	Q9HD15	SRA1	6647.51	3775.35	7064.57	9076.59	555.844	1888.51	2007.69	3924.54
O75367	O75367	MACROH2A1	6646.82	3776.75	4509.33		8139.71	10360.7	12337.3	6050.65
Q8TAT6	Q8TAT6	NPLOC4	6644.56	6958.28	6175.34	8250.28	2563.47	2077.73	2373.35	3852.05
O00204	O00204	SULT2B1	6628.69	3463.32	13094.8	2780.96	19390.1	8162.23	7856.74	8266.72
Q9C005	Q9C005	DPY30	6623.42	5576.14	4036.63	4151.51	2044.93	5135.71	3638.41	4355.44
Q8N142	Q8N142	ADSS1	6616.55	1043.9	2972.95	1842.49			3258.23	26879.5
Q9H8W5	Q9H8W5	TRIM45	6590.69	7723.95	6351.12	6829.07	4273.78		3945.11
Q9NQ66	Q9NQ66	PLCB1	6572.71	3939.66	5371.68	2684.66	4757.34	5450.11	8177.47
Q8NE01	Q8NE01	CNNM3	6555.86	5213.88	4391.16	7386.62		2959.62
O60271	O60271	SPAG9	6533.64	10454.3	6710.5	6216.56	1578.39	6548.48	4073.59
P23470	P23470	PTPRG	6524.69	7761.21	9177.42	10847	3576.18	2788.08	1445.2	6397.71
Q6IBS0	Q6IBS0	TWF2	6515.21	4361.83	5787.71	6904.71	661.964	5091.38	2527.14	4352.8
P23258	P23258	TUBG1	6493.81	9766.86	5319.12	4848.61		3357.78	2202.37	4571.44
Q9NZL4	Q9NZL4	HSPBP1	6490.37	8986	5844.72	5695.86	1520.98	3755.52		3989.78
Q56VL3	Q56VL3	OCIAD2	6487.35	7075.69	4465.91	4395.37	3112.44	5482.48	5702.42	4790.66
P08729	P08729	KRT7	6457.96	29016.9	34632.9	9053.58	11477.2	2487.87	3708.84	4910.12
P04271	P04271	S100B	6457.95	6155.2	2731.5	1123.62	2435.9	18855.4
Q9Y5L4	Q9Y5L4	TIMM13	6454.49	9040.69	3515.18	2612.92	7495.15	6554.35	4493.27
Q8N6T3	Q8N6T3	ARFGAP1	6450.79	11709.1	5267.1	4288.16	9660.39	7490.67	11899.3	8383.5
P51159	P51159	RAB27A	6429.29	3174.45	7123.74	7122.57	4176.84	2674.73		5876.19
Q9BSA4	Q9BSA4	TTYH2	6425.57	1749.02	5312.72	6086.11		4814.21	2835.99	1026.03
Q12756	Q12756	KIF1A	6407.72	9644.17	4358.13	4438.9	7641.89	7961.27	6253.63	10279.8
P46934	P46934	NEDD4	6403.69	11172.6	12882.3	13556.3	4540.42	6317.47	16162.2	10136.9
Q96SB3	Q96SB3	PPP1R9B	6397.94	8113.04	3254.73	5831.7	4417.73	7205.93	7589.76	5300.74
Q8WWM7	Q8WWM7	ATXN2L	6380.82	6188.37	7959.58	5889.51	4482.97	7932.07	5201.21	3094.41
Q15645	Q15645	TRIP13	6373.82	2538.42	4769.46	6192.94	1231.61			1219.3
P49748	P49748	ACADVL	6367.27	9533.21	15034.6	5276.49	10493.9	9601.23	6059.7	10983.7
P04818	P04818	TYMS	6344.91	6028.75	866.111	4713.9		7206.66
Q9UJW0	Q9UJW0	DCTN4	6335.42	4619.73	3097.2	3404.98	5813.12	2615.62		3594.77
Q8IX04	Q8IX04	UEVLD	6329.74	7070.32	12221.5	15765.2	3152.74	2518.14	6449.02	2214.45
Q8IY22	Q8IY22	CMIP	6319.58	12241.9	7401.06	8897.21
A0A087WW87	A0A087WW87	IGKV2-40	6308.8	10006.7	6230.97	4536.57	1811.99	4350.36	3455.83
Q14108	Q14108	SCARB2	6285.62	6593.74	11549.7	7601.17	23502.4	16253.3	14474.2	11258.8
Q8TEW0	Q8TEW0	PARD3	6280.66	6368.61	7001.74	9450.87		6045.34		8207.85
Q02818	Q02818	NUCB1	6265.8	7954.2	8917.03	6651.04		6837.81	9980.51	9712.55
P06213	P06213	INSR	6228.43		3752.97	5412.55		3287.56
P29323	P29323	EPHB2	6162.55	11293.6	10074.8	10753.5	6763.57	7761.09	4407.34	5034.65
P10619	P10619	CTSA	6160.96	11162.4	22525.4	6751.55	30288.8	9993.95	16989.5	13382.1
P38571	P38571	LIPA	6160.58	6460.07	12525.4	6817.37	4860.07	5490.5	6090.66	3128.23
P20645	P20645	M6PR	6119.08	7159.16	38637.4	3444.78	5085.33	4626.14	2523.07
Q96A72	Q96A72	MAGOHB	6092.27		9105.72	8460.91	9620.62	7384.97	11989.6	15153.4
Q9UI30	Q9UI30	TRMT112	6091.15	2011.94	319.722	2602.09			3870.69
O14980	O14980	XPO1	6078.63	13061.5	10171.5	9179.13	10119.1	7470.97	7969.58	9353.12
Q7Z6L0	Q7Z6L0	PRRT2	6050.83	7736.4			6812.21	14429.6	13966	12500.4
Q01974	Q01974	ROR2	6045.77	4272.3	5392.07	7121.31		2353.22		1463.02
P21731	P21731	TBXA2R	6034.07		8005.33	11763.4	1243.58
Q86TV6	Q86TV6	TTC7B	6021.25	1727.71	6834.36	7478.9	8512.57	4722.2	5220.52	7396.76
P13796	P13796	LCP1	6020.73	8719.8	10552.6	5506.73	9609.78	9172.49	10945.9	11039.2
P07476	P07476	IVL	6018.3	8972.58	11996.3	1922.29	9039.52	1869.26	4071.53	9701.37
Q5SSJ5	Q5SSJ5	HP1BP3	6000.38	10805.6	8832.75	5385.74	7950.83	12336	12198.7	9623.63
Q92796	Q92796	DLG3	5988.43	8168.8	4607.37	4944.56	4630.7	2661.08	5510.92	6342.76
Q9BQI5	Q9BQI5	SGIP1	5963.26	10120.5	4932.49	3107.54	6979.54	6839.64	5407.04	16446.2
Q9Y3B3	Q9Y3B3	TMED7	5960.15	7021.62	9783.28		1804.03	9896.13	7609.78	4309.75
Q14257	Q14257	RCN2	5959.46	6482.68	18972.4	5233.57	4430.07	3416.61	4333.38	3698.98
Q9UH17	Q9UH17	APOBEC3B	5952.96	2393.04	10704.2	6601.8	1812.1	4804.26
Q05329	Q05329	GAD2	5947.4	3478.57			4971.33	3293.13	3698.73	3772.56
Q14210	Q14210	LY6D	5929.75	10459.7	16069.9	1860.16	14439.9		10443.3	6076.54
Q9Y613	Q9Y613	FHOD1	5923.81		3321.42	3874.94		445.238	418.689
Q14320	Q14320	FAM50A	5916.72	1350.65	6570.15
O95819	O95819	MAP4K4	5905.63	5325.12	2870.04	5377.54			2518.81	1560.37
Q8NDC0	Q8NDC0	MAPK1IP1L	5897.22	7484.09		2367.68
Q96IJ6	Q96IJ6	GMPPA	5895.21	3622.54	5010.59	8461.53	5496.43	3826.59	2345.09	7031.06
P26196	P26196	DDX6	5880.61	6474.66	7620.43	8419.62	9217.83	2192.41	6852.05	7861.07
Q16774	Q16774	GUK1	5877.8	10706	4636.42	4322.25	3291.4	12556.3	6205.68	7445.25
Q5T5C0	Q5T5C0	STXBP5	5868.13	3019.3	1210.61	3006.9	3053.18	4072.1	3395.02	4618.7
Q0ZGT2	Q0ZGT2	NEXN	5835.49	2896.1	7076.36	5213.31	3508.47	3663.03	2471.76	4388.29
Q99447	Q99447	PCYT2	5830.15	9017.85	4240.95	8451.89	4715.21	5222.66	5268.95	5665.65
Q9H7P6	Q9H7P6	MVB12B	5812.19	4042.64	9349.69	7775		2661.25	1588.05	4206.67
Q7Z4S6	Q7Z4S6	KIF21A	5796.46	6724.86	3343.99	2151.3	6519.56	4214.79	6452.27	8541.95
Q9BVC6	Q9BVC6	TMEM109	5794.16	6258.25	21410.8	4574.31	7632.88			8658.59
P53611	P53611	RABGGTB	5726.34		2828.02	4837.03	2447.9			8739.67
O14617	O14617	AP3D1	5708.56	6647.52	4944.75	4309.27	5940.3	9930.99	9340.01	7517.26
[truncated: 373 more rows]
