# Supplementary material for: Glioblastoma Cells Expressing Oncogenic EGFR Release Multiple Extracellular Vesicle Subpopulations Positive or Negative for EGFR
Source: J Extracell Biol. 2026 Apr 7;5(4):e70134. doi: 10.1002/jex2.70134 (PMC13054837; doi:10.1002/jex2.70134)
Supplement: Supplementary file 4 — Supplementary Table 3. Proteome of microglial HMC3 cells following treatment with glioma stem cell derived extracellular vesicles (EVs). [file JEX2-5-e70134-s004.xlsx]

## Sheet: Supplemental Table 1
Supplementary Table 3. Protein list identified in proteomics of HMC3 cells
Name	Gene symbol	UniProt	Molecular Weight	ANOVA Test	No EV (PBS)				GSC83-EV (DMSO)				GSC83-EV (GW4869)				Fold change
					n1	n2	n3	Average	n1	n2	n3	Average	n1	n2	n3	Average	GSC83-EV (DMSO)/ No EV (PBS)	GSC83-EV (GW4869)/ No EV (PBS)
Acetoacetyl-CoA synthetase	AACS	Q86V21	75 kDa	0.54	0	1	0	0.333333	2	2	0	1.33333	1	3	0	1.33333	4	4
Angio-associated migratory cell protein	AAMP	Q13685	47 kDa	0.94	2	2	2	2	2	2	3	2.33333	5	2	1	2.66667	1.16667	1.33333
Protein AAR2 homolog	AAR2	Q9Y312	43 kDa	0.63	0	1	0	0.333333	1	2	0	1	1	2	0	1	3	3
Alanine--tRNA ligase, cytoplasmic	AARS1	P49588	107 kDa	0.23	33	38	28	33	37	36	41	38	36	35	36	35.6667	1.15152	1.08081
Alanine--tRNA ligase, mitochondrial	AARS2	Q5JTZ9	107 kDa	0.31	1	4	4	3	5	4	2	3.66667	4	6	4	4.66667	1.22222	1.55556
L-aminoadipate-semialdehyde dehydrogenase-phosphopantetheinyl transferase	AASDHPPT	Q9NRN7	36 kDa	0.66	1	3	0	1.33333	2	2	2	2	2	3	1	2	1.5	1.5
ATP-binding cassette sub-family D member 3	ABCD3	P28288	75 kDa	0.24	0	0	0	0	1	0	2	1	2	2	0	1.33333
ATP-binding cassette sub-family E member 1	ABCE1	P61221	67 kDa	0.18	7	7	9	7.66667	9	10	9	9.33333	10	8	8	8.66667	1.21739	1.13043
ATP-binding cassette sub-family F member 1	ABCF1	Q8NE71	96 kDa	0.18	10	11	12	11	10	7	9	8.66667	8	9	11	9.33333	0.787879	0.848485
ATP-binding cassette sub-family F member 2	ABCF2	Q9UG63	71 kDa	0.84	1	3	4	2.66667	3	2	2	2.33333	2	3	1	2	0.875	0.75
ATP-binding cassette sub-family F member 3	ABCF3	Q9NUQ8	80 kDa	0.28	0	1	0	0.333333	2	2	0	1.33333	2	1	1	1.33333	4	4
Palmitoyl-protein thioesterase ABHD10, mitochondrial	ABHD10	Q9NUJ1	34 kDa	0.079	0	1	1	0.666667	3	3	2	2.66667	3	3	1	2.33333	4	3.5
Putative protein-lysine deacylase ABHD14B	ABHD14B	Q96IU4	22 kDa	0.11	1	2	1	1.33333	1	1	0	0.666667	1	2	2	1.66667	0.5	1.25
Abl interactor 1	ABI1	Q8IZP0	55 kDa	0.34	0	0	0	0	3	1	0	1.33333	2	1	0	1
Costars family protein ABRACL	ABRACL	Q9P1F3	9 kDa	0.72	0	2	0	0.666667	1	1	2	1.33333	2	2	0	1.33333	2	2
3-ketoacyl-CoA thiolase, mitochondrial	ACAA2	P42765	42 kDa	0.41	1	0	0	0.333333	2	2	0	1.33333	1	2	1	1.33333	4	4
Acetyl-CoA carboxylase 1	ACACA	Q13085	266 kDa	0.016	0	1	0	0.333333	3	2	0	1.66667	6	3	3	4	5	12
Complex I assembly factor ACAD9, mitochondrial	ACAD9	Q9H845	69 kDa	0.068	1	4	6	3.66667	8	7	5	6.66667	7	7	8	7.33333	1.81818	2
Medium-chain specific acyl-CoA dehydrogenase, mitochondrial	ACADM	P11310	47 kDa	0.75	6	6	1	4.33333	6	3	2	3.66667	3	3	3	3	0.846154	0.692308
Very long-chain specific acyl-CoA dehydrogenase, mitochondrial	ACADVL	P49748	70 kDa	0.36	20	15	18	17.6667	13	12	17	14	14	13	18	15	0.792453	0.849057
Arf-GAP with coiled-coil, ANK repeat and PH domain-containing protein 2	ACAP2	Q15057	88 kDa	0.3	0	0	0	0	2	1	0	1	2	1	0	1
Acetyl-CoA acetyltransferase, mitochondrial	ACAT1	P24752	45 kDa	0.61	10	11	5	8.66667	11	9	10	10	9	10	5	8	1.15385	0.923077
Acetyl-CoA acetyltransferase, cytosolic	ACAT2	Q9BWD1	41 kDa	0.91	25	27	11	21	25	25	2	17.3333	25	24	11	20	0.825397	0.952381
Golgi resident protein GCP60	ACBD3	Q9H3P7	61 kDa	0.91	4	2	5	3.66667	3	3	3	3	2	1	5	2.66667	0.818182	0.727273
Apoptotic chromatin condensation inducer in the nucleus	ACIN1	Q9UKV3	152 kDa	0.81	2	6	0	2.66667	2	3	2	2.33333	4	2	4	3.33333	0.875	1.25
ATP-citrate synthase	ACLY	P53396	121 kDa	0.82	68	60	50	59.3333	57	56	57	56.6667	60	59	58	59	0.955056	0.994382
Cytoplasmic aconitate hydratase	ACO1	P21399	98 kDa	0.071	14	21	13	16	29	30	19	26	29	27	22	26	1.625	1.625
Aconitate hydratase, mitochondrial	ACO2	Q99798	85 kDa	0.0005	9	13	12	11.3333	21	22	21	21.3333	22	20	19	20.3333	1.88235	1.79412
Acyl-coenzyme A thioesterase 1	ACOT1	Q86TX2	46 kDa	0.4	4	1	1	2	3	5	2	3.33333	4	4	2	3.33333	1.66667	1.66667
Acyl-coenzyme A thioesterase 13	ACOT13	Q9NPJ3	15 kDa	0.89	1	1	1	1	2	2	0	1.33333	1	1	1	1	1.33333	1
Cytosolic acyl coenzyme A thioester hydrolase	ACOT7	O00154	42 kDa	0.91	9	2	2	4.33333	4	5	0	3	7	4	0	3.66667	0.692308	0.846154
Acyl-coenzyme A thioesterase 9, mitochondrial	ACOT9	Q9Y305	50 kDa	0.96	4	5	1	3.33333	5	6	0	3.66667	5	3	1	3	1.1	0.9
Low molecular weight phosphotyrosine protein phosphatase	ACP1	P24666	18 kDa	0.54	4	8	5	5.66667	7	6	7	6.66667	4	4	6	4.66667	1.17647	0.823529
Medium-chain acyl-CoA ligase ACSF2, mitochondrial	ACSF2	Q96CM8	68 kDa	0.3	1	0	1	0.666667	0	0	0	0	1	0	2	1	0	1.5
Long-chain-fatty-acid--CoA ligase 1	ACSL1	P33121	78 kDa	0.039	0	0	0	0	3	2	0	1.66667	4	3	2	3
Fatty acid CoA ligase Acsl3	ACSL3	O95573	80 kDa	0.69	5	5	6	5.33333	7	7	2	5.33333	7	6	5	6	1	1.125
Long-chain-fatty-acid--CoA ligase 4	ACSL4	O60488	79 kDa	0.36	11	13	11	11.6667	16	16	9	13.6667	17	15	13	15	1.17143	1.28571
Acetyl-coenzyme A synthetase, cytoplasmic	ACSS2	Q9NR19	79 kDa	0.98	2	0	0	0.666667	0	2	0	0.666667	0	1	1	0.666667	1	1
Actin, cytoplasmic 1	ACTB	P60709	42 kDa	0.18	162	167	159	162.667	138	132	172	147.333	137	125	149	137	0.905738	0.842213
Actin, alpha cardiac muscle 1	ACTC1	P68032	42 kDa	0.12	4	5	7	5.33333	3	2	2	2.33333	3	4	6	4.33333	0.4375	0.8125
Actin-like protein 6A	ACTL6A	O96019	47 kDa	0.83	6	5	2	4.33333	8	6	3	5.66667	7	4	4	5	1.30769	1.15385
Alpha-actinin-1	ACTN1	P12814	103 kDa	0.0066	127	121	114	120.667	87	87	109	94.3333	88	81	91	86.6667	0.781768	0.718232
Alpha-actinin-4	ACTN4	O43707	105 kDa	0.37	148	164	174	162	122	115	185	140.667	125	125	147	132.333	0.868313	0.816872
Actin-related protein 10	ACTR10	Q9NZ32	46 kDa	0.86	1	1	1	1	1	1	2	1.33333	2	0	1	1	1.33333	1
Alpha-centractin	ACTR1A	P61163	43 kDa	0.81	15	12	9	12	14	12	5	10.3333	14	13	10	12.3333	0.861111	1.02778
Actin-related protein 2	ACTR2	P61160	45 kDa	0.1	10	14	10	11.3333	8	7	7	7.33333	8	9	12	9.66667	0.647059	0.852941
Actin-related protein 3	ACTR3	P61158	47 kDa	0.56	15	20	17	17.3333	17	16	12	15	15	17	22	18	0.865385	1.03846
Acylphosphatase-1	ACYP1	P07311	11 kDa	0.94	1	2	0	1	2	2	0	1.33333	1	2	0	1	1.33333	1
Double-stranded RNA-specific adenosine deaminase	ADAR	P55265	136 kDa	0.66	5	2	1	2.66667	4	6	2	4	5	8	1	4.66667	1.5	1.75
Alcohol dehydrogenase class-3	ADH5	P11766	40 kDa	0.63	9	6	2	5.66667	6	7	2	5	9	6	6	7	0.882353	1.23529
Acireductone dioxygenase	ADI1	Q9BV57	21 kDa	0.0054	0	0	0	0	1	1	0	0.666667	2	2	1	1.66667
Adenosine kinase	ADK	P55263	41 kDa	0.28	5	10	7	7.33333	14	10	9	11	13	9	10	10.6667	1.5	1.45455
Activity-dependent neuroprotector homeobox protein	ADNP	Q9H2P0	124 kDa	0.26	0	0	0	0	1	2	0	1	1	0	1	0.666667
ADP-dependent glucokinase	ADPGK	Q9BRR6	54 kDa	0.11	0	0	0	0	1	2	0	1	1	1	1	1
ADP-ribosylhydrolase ARH3	ADPRS	Q9NX46	39 kDa	0.5	1	1	0	0.666667	3	2	0	1.66667	0	2	0	0.666667	2.5	1
Proteasomal ubiquitin receptor ADRM1	ADRM1	Q16186	42 kDa	0.65	0	2	2	1.33333	2	2	3	2.33333	1	3	2	2	1.75	1.5
Adenylosuccinate lyase	ADSL	P30566	55 kDa	0.9	6	5	2	4.33333	9	7	0	5.33333	8	8	2	6	1.23077	1.38462
Adenylosuccinate synthetase isozyme 2	ADSS2	P30520	50 kDa	0.29	5	5	7	5.66667	9	10	5	8	8	7	12	9	1.41176	1.58824
Arf-GAP domain and FG repeat-containing protein 1	AGFG1	P52594	58 kDa	0.071	0	2	1	1	0	0	0	0	1	2	2	1.66667	0	1.66667
Acylglycerol kinase, mitochondrial	AGK	Q53H12	47 kDa	0.73	1	3	0	1.33333	3	1	2	2	2	3	1	2	1.5	1.5
Alkyldihydroxyacetonephosphate synthase, peroxisomal	AGPS	O00116	73 kDa	0.59	2	5	4	3.66667	6	7	2	5	7	4	4	5	1.36364	1.36364
Agrin	AGRN	O00468	217 kDa	0.76	5	0	0	1.66667	1	1	0	0.666667	0	1	2	1	0.4	0.6
Protein ELYS	AHCTF1	Q8WYP5	253 kDa	0.22	0	0	0	0	3	2	0	1.66667	2	2	0	1.33333
Adenosylhomocysteinase	AHCY	P23526	48 kDa	0.2	39	27	34	33.3333	25	24	31	26.6667	29	30	31	30	0.8	0.9
S-adenosylhomocysteine hydrolase-like protein 1	AHCYL1	O43865	59 kDa	0.33	0	1	1	0.666667	1	3	2	2	2	1	1	1.33333	3	2
Neuroblast differentiation-associated protein AHNAK	AHNAK	Q09666	629 kDa	0.9	237	157	176	190	203	210	110	174.333	182	197	168	182.333	0.917544	0.959649
Activator of 90 kDa heat shock protein ATPase homolog 1	AHSA1	O95433	38 kDa	0.075	9	13	12	11.3333	8	9	7	8	10	10	11	10.3333	0.705882	0.911765
Alpha-2-HS-glycoprotein	AHSG	cRAP120	38 kDa	0.8	6	7	2	5	1	1	7	3	1	1	12	4.66667	0.6	0.933333
Apoptosis-inducing factor 1, mitochondrial	AIFM1	O95831	67 kDa	0.14	11	9	11	10.3333	9	7	7	7.66667	8	6	10	8	0.741935	0.774194
Aminoacyl tRNA synthase complex-interacting multifunctional protein 1	AIMP1	Q12904	34 kDa	0.93	5	6	6	5.66667	9	7	3	6.33333	7	3	8	6	1.11765	1.05882
Aminoacyl tRNA synthase complex-interacting multifunctional protein 2	AIMP2	Q13155	35 kDa	0.65	2	5	0	2.33333	3	2	2	2.33333	2	3	3	2.66667	1	1.14286
AH receptor-interacting protein	AIP	O00170	38 kDa	0.47	2	3	1	2	4	3	2	3	3	3	2	2.66667	1.5	1.33333
Adenylate kinase isoenzyme 1	AK1	P00568	22 kDa	0.46	4	5	7	5.33333	6	6	5	5.66667	5	7	9	7	1.0625	1.3125
Adenylate kinase 2, mitochondrial	AK2	P54819	26 kDa	0.92	19	17	12	16	18	16	10	14.6667	16	18	13	15.6667	0.916667	0.979167
GTP:AMP phosphotransferase AK3, mitochondrial	AK3	Q9UIJ7	26 kDa	0.56	0	2	1	1	1	2	0	1	2	1	2	1.66667	1	1.66667
A-kinase anchor protein 8-like	AKAP8L	Q9ULX6	72 kDa	0.94	0	3	0	1	1	1	2	1.33333	1	2	0	1	1.33333	1
Aldo-keto reductase family 1 member A1	AKR1A1	P14550	37 kDa	0.82	11	10	6	9	8	8	9	8.33333	11	9	4	8	0.925926	0.888889
Aldo-keto reductase family 1 member B1	AKR1B1	P15121	36 kDa	0.084	14	6	12	10.6667	17	17	28	20.6667	16	19	26	20.3333	1.9375	1.90625
Aflatoxin B1 aldehyde reductase member 2	AKR7A2	O43488	40 kDa	0.33	2	3	4	3	1	2	5	2.66667	2	1	1	1.33333	0.888889	0.444444
CD166 antigen	ALCAM	Q13740	65 kDa	0.53	0	5	1	2	1	1	2	1.33333	1	1	0	0.666667	0.666667	0.333333
Aldehyde dehydrogenase family 16 member A1	ALDH16A1	Q8IZ83	85 kDa	0.47	4	4	4	4	4	4	3	3.66667	3	4	2	3	0.916667	0.75
Delta-1-pyrroline-5-carboxylate synthase	ALDH18A1	P54886	87 kDa	0.29	6	5	6	5.66667	8	8	2	6	8	10	8	8.66667	1.05882	1.52941
Aldehyde dehydrogenase X, mitochondrial	ALDH1B1	P30837	57 kDa	0.81	7	6	2	5	6	7	2	5	4	6	2	4	1	0.8
Aldehyde dehydrogenase family 3 member A2	ALDH3A2	P51648	55 kDa	0.2	0	1	0	0.333333	1	1	0	0.666667	1	1	2	1.33333	2	4
Alpha-aminoadipic semialdehyde dehydrogenase	ALDH7A1	P49419	58 kDa	0.081	16	23	16	18.3333	14	11	7	10.6667	14	12	17	14.3333	0.581818	0.781818
4-trimethylaminobutyraldehyde dehydrogenase	ALDH9A1	P49189	54 kDa	0.83	4	8	9	7	5	4	10	6.33333	4	3	9	5.33333	0.904762	0.761905
Fructose-bisphosphate aldolase A	ALDOA	P04075	39 kDa	0.23	101	102	78	93.6667	81	75	91	82.3333	78	78	82	79.3333	0.879004	0.846975
THO complex subunit 4	ALYREF	Q86V81	27 kDa	0.91	5	5	5	5	5	6	2	4.33333	5	6	2	4.33333	0.866667	0.866667
AMP deaminase 2	AMPD2	Q01433	95 kDa	0.45	0	0	0	0	1	2	0	1	0	0	2	0.666667
Anaphase-promoting complex subunit 7	ANAPC7	Q9UJX3	63 kDa	0.079	0	0	0	0	2	2	0	1.33333	0	0	0	0
Rabankyrin-5	ANKFY1	Q9P2R3	128 kDa	0.084	0	1	0	0.333333	1	2	2	1.66667	1	2	1	1.33333	5	4
Anillin	ANLN	Q9NQW6	124 kDa	0.93	0	0	2	0.666667	1	1	0	0.666667	1	1	0	0.666667	1	1
Acidic leucine-rich nuclear phosphoprotein 32 family member A	ANP32A	P39687	29 kDa	0.069	15	16	15	15.3333	17	16	19	17.3333	15	15	13	14.3333	1.13043	0.934783
Acidic leucine-rich nuclear phosphoprotein 32 family member B	ANP32B	Q92688	29 kDa	0.37	10	10	9	9.66667	7	6	14	9	6	8	5	6.33333	0.931034	0.655172
Acidic leucine-rich nuclear phosphoprotein 32 family member E	ANP32E	Q9BTT0	31 kDa	0.52	6	7	2	5	5	7	2	4.66667	4	3	2	3	0.933333	0.6
Annexin A1	ANXA1	P04083	39 kDa	0.33	36	37	43	38.6667	31	32	45	36	31	32	32	31.6667	0.931034	0.818966
Annexin A11	ANXA11	P50995	54 kDa	0.51	9	7	9	8.33333	8	11	9	9.33333	11	9	9	9.66667	1.12	1.16
Annexin A2	ANXA2	P07355	39 kDa	0.16	99	85	84	89.3333	80	74	91	81.6667	74	76	78	76	0.914179	0.850746
Annexin A3	ANXA3	P12429	36 kDa	0.72	11	9	9	9.66667	11	10	2	7.66667	10	9	9	9.33333	0.793103	0.965517
Annexin A4	ANXA4	P09525	36 kDa	0.7	7	6	12	8.33333	4	4	12	6.66667	3	3	11	5.66667	0.8	0.68
Annexin A5	ANXA5	P08758	36 kDa	0.49	76	66	55	65.6667	56	54	78	62.6667	61	61	39	53.6667	0.954315	0.817259
Annexin A6	ANXA6	P08133	76 kDa	0.27	51	52	51	51.3333	36	39	55	43.3333	38	41	48	42.3333	0.844156	0.824675
Annexin A7	ANXA7	P20073	53 kDa	0.86	9	9	10	9.33333	6	6	14	8.66667	7	5	11	7.66667	0.928571	0.821429
AP-1 complex subunit beta-1	AP1B1	Q10567	105 kDa	0.76	6	11	6	7.66667	9	7	5	7	10	9	5	8	0.913043	1.04348
AP-1 complex subunit gamma-1	AP1G1	O43747	91 kDa	0.92	2	5	1	2.66667	3	2	2	2.33333	6	3	1	3.33333	0.875	1.25
AP-1 complex subunit mu-1	AP1M1	Q9BXS5	49 kDa	0.28	4	1	2	2.33333	3	2	0	1.66667	3	4	2	3	0.714286	1.28571
AP-1 complex subunit sigma-1A	AP1S1	P61966	19 kDa	0.16	1	0	0	0.333333	2	1	2	1.66667	1	2	1	1.33333	5	4
AP-1 complex subunit sigma-2	AP1S2	P56377	19 kDa	0.49	2	0	0	0.666667	2	2	2	2	2	1	2	1.66667	3	2.5
AP-2 complex subunit alpha-1	AP2A1	O95782	108 kDa	0.78	20	19	12	17	16	17	10	14.3333	20	19	11	16.6667	0.843137	0.980392
AP-2 complex subunit alpha-2	AP2A2	O94973	104 kDa	0.2	2	3	0	1.66667	3	4	0	2.33333	5	5	3	4.33333	1.4	2.6
AP-2 complex subunit beta	AP2B1	P63010	105 kDa	0.25	30	32	26	29.3333	25	25	28	26	27	27	27	27	0.886364	0.920455
AP-2 complex subunit mu	AP2M1	Q96CW1	50 kDa	0.37	0	2	2	1.33333	3	3	0	2	4	3	2	3	1.5	2.25
AP-2 complex subunit sigma	AP2S1	P53680	17 kDa	0.25	0	0	1	0.333333	1	1	2	1.33333	2	1	1	1.33333	4	4
AP-3 complex subunit beta-1	AP3B1	O00203	121 kDa	0.31	4	6	4	4.66667	4	2	2	2.66667	3	4	2	3	0.571429	0.642857
AP-3 complex subunit delta-1	AP3D1	O14617	130 kDa	0.079	1	1	1	1	7	7	3	5.66667	7	2	3	4	5.66667	4
AP-3 complex subunit mu-1	AP3M1	Q9Y2T2	47 kDa	0.21	1	1	0	0.666667	2	1	2	1.66667	2	3	1	2	2.5	3
AP-3 complex subunit sigma-1	AP3S1	Q92572	22 kDa	0.69	2	2	1	1.66667	2	2	2	2	2	1	2	1.66667	1.2	1
Acylamino-acid-releasing enzyme	APEH	P13798	81 kDa	0.98	7	5	4	5.33333	5	5	5	5	7	5	2	4.66667	0.9375	0.875
DNA repair nuclease/redox regulator APEX1	APEX1	P27695	36 kDa	0.36	23	25	22	23.3333	21	19	24	21.3333	20	22	22	21.3333	0.914286	0.914286
Apoptosis inhibitor 5	API5	Q9BZZ5	59 kDa	0.34	9	12	9	10	15	13	9	12.3333	9	11	9	9.66667	1.23333	0.966667
Adipocyte plasma membrane-associated protein	APMAP	Q9HDC9	46 kDa	0.26	5	9	9	7.66667	5	7	9	7	8	11	10	9.66667	0.913043	1.26087
Apolipoprotein B-100	APOB	P04114	516 kDa	0.42	0	0	0	0	0	0	0	0	0	0	2	0.666667
Apolipoprotein L2	APOL2	Q9BQE5	37 kDa	0.85	2	2	2	2	3	2	2	2.33333	2	3	3	2.66667	1.16667	1.33333
Amyloid-beta precursor protein	APP	P05067	87 kDa	0.46	1	1	0	0.666667	2	2	0	1.33333	2	1	2	1.66667	2	2.5
DCC-interacting protein 13-alpha	APPL1	Q9UKG1	80 kDa	0.24	0	0	0	0	0	1	0	0.333333	2	1	0	1
DCC-interacting protein 13-beta	APPL2	Q8NEU8	74 kDa	0.25	0	0	0	0	1	1	0	0.666667	2	1	0	1
Adenine phosphoribosyltransferase	APRT	P07741	20 kDa	0.77	9	5	4	6	6	6	2	4.66667	4	8	3	5	0.777778	0.833333
Arf-GAP with Rho-GAP domain, ANK repeat and PH domain-containing protein 1	ARAP1	Q96P48	162 kDa	0.57	1	0	0	0.333333	2	2	0	1.33333	2	1	0	1	4	3
Coatomer subunit delta	ARCN1	P48444	57 kDa	0.69	12	8	12	10.6667	14	13	9	12	11	12	14	12.3333	1.125	1.15625
ADP-ribosylation factor 1	ARF1	P84077	21 kDa	0.97	9	7	9	8.33333	7	7	10	8	7	8	9	8	0.96	0.96
ADP-ribosylation factor 4	ARF4	P18085	21 kDa	0.77	19	14	12	15	15	16	9	13.3333	15	15	14	14.6667	0.888889	0.977778
ADP-ribosylation factor 6	ARF6	P62330	20 kDa	1	4	4	4	4	5	6	0	3.66667	3	4	3	3.33333	0.916667	0.833333
ADP-ribosylation factor GTPase-activating protein 1	ARFGAP1	Q8N6T3	45 kDa	0.7	0	5	1	2	3	3	3	3	4	3	2	3	1.5	1.5
ADP-ribosylation factor GTPase-activating protein 3	ARFGAP3	Q9NP61	57 kDa	0.92	2	0	0	0.666667	1	0	2	1	1	1	0	0.666667	1.5	1
Brefeldin A-inhibited guanine nucleotide-exchange protein 1	ARFGEF1	Q9Y6D6	209 kDa	0.047	1	2	0	1	3	4	2	3	4	3	4	3.66667	3	3.66667
Brefeldin A-inhibited guanine nucleotide-exchange protein 2	ARFGEF2	Q9Y6D5	202 kDa	0.67	1	2	1	1.33333	1	2	0	1	0	1	2	1	0.75	0.75
Rho GTPase-activating protein 1	ARHGAP1	Q07960	50 kDa	0.77	5	7	7	6.33333	6	5	9	6.66667	6	5	6	5.66667	1.05263	0.894737
Rho GTPase-activating protein 17	ARHGAP17	Q68EM7	95 kDa	0.26	1	2	2	1.66667	2	1	0	1	2	1	0	1	0.6	0.6
Rho GTPase-activating protein 18	ARHGAP18	Q8N392	75 kDa	0.56	1	4	2	2.33333	3	2	3	2.66667	1	3	0	1.33333	1.14286	0.571429
Rho GDP-dissociation inhibitor 1	ARHGDIA	P52565	23 kDa	0.72	12	13	16	13.6667	11	9	16	12	11	13	16	13.3333	0.878049	0.97561
Rho guanine nucleotide exchange factor 1	ARHGEF1	Q92888	102 kDa	0.81	0	2	0	0.666667	0	1	0	0.333333	1	0	0	0.333333	0.5	0.5
Rho guanine nucleotide exchange factor 2	ARHGEF2	Q92974	112 kDa	0.98	4	5	2	3.66667	2	5	5	4	3	2	8	4.33333	1.09091	1.18182
E3 ubiquitin-protein ligase ARIH1	ARIH1	Q9Y4X5	64 kDa	0.34	0	0	0	0	1	2	0	1	1	2	0	1
ADP-ribosylation factor-like protein 1	ARL1	P40616	20 kDa	0.87	2	1	0	1	2	2	0	1.33333	2	2	1	1.66667	1.33333	1.66667
ADP-ribosylation factor-like protein 3	ARL3	P36405	20 kDa	0.66	4	3	1	2.66667	4	6	2	4	5	3	1	3	1.5	1.125
ADP-ribosylation factor-like protein 6-interacting protein 1	ARL6IP1	Q15041	23 kDa	0.36	1	1	0	0.666667	0	1	0	0.333333	0	2	2	1.33333	0.5	2
ADP-ribosylation factor-like protein 6-interacting protein 4	ARL6IP4	Q66PJ3	26 kDa	0.93	0	0	2	0.666667	1	1	0	0.666667	1	1	0	0.666667	1	1
ADP-ribosylation factor-like protein 8B	ARL8B	Q9NVJ2	22 kDa	0.13	2	1	2	1.66667	2	2	2	2	2	3	3	2.66667	1.2	1.6
Armadillo repeat-containing protein 8	ARMC8	Q8IUR7	76 kDa	0.59	0	1	0	0.333333	0	0	0	0	0	2	0	0.666667	0	2
Armadillo repeat-containing X-linked protein 3	ARMCX3	Q9UH62	43 kDa	0.46	2	2	0	1.33333	1	1	0	0.666667	1	2	1	1.33333	0.5	1
Damage-control phosphatase ARMT1	ARMT1	Q9H993	51 kDa	0.17	1	1	0	0.666667	1	1	0	0.666667	2	1	2	1.66667	1	2.5
Actin-related protein 2/3 complex subunit 1B	ARPC1B	O15143	41 kDa	0.98	6	2	9	5.66667	6	5	5	5.33333	3	4	10	5.66667	0.941176	1
Actin-related protein 2/3 complex subunit 2	ARPC2	O15144	34 kDa	0.86	11	10	11	10.6667	13	12	10	11.6667	11	14	8	11	1.09375	1.03125
Actin-related protein 2/3 complex subunit 3	ARPC3	O15145	21 kDa	0.51	5	6	4	5	4	4	3	3.66667	6	6	3	5	0.733333	1
Actin-related protein 2/3 complex subunit 4	ARPC4	P59998	20 kDa	0.032	7	9	7	7.66667	6	7	5	6	7	8	8	7.66667	0.782609	1
Actin-related protein 2/3 complex subunit 5	ARPC5	O15511	16 kDa	0.45	2	7	6	5	2	5	3	3.33333	4	5	4	4.33333	0.666667	0.866667
Actin-related protein 2/3 complex subunit 5-like protein	ARPC5L	Q9BPX5	17 kDa	0.55	1	1	1	1	2	2	0	1.33333	2	3	1	2	1.33333	2
Argininosuccinate lyase	ASL	P04424	52 kDa	0.32	0	3	1	1.33333	0	1	0	0.333333	0	1	0	0.333333	0.25	0.25
Asparagine synthetase [glutamine-hydrolyzing]	ASNS	P08243	64 kDa	0.72	5	5	6	5.33333	5	5	5	5	6	6	2	4.66667	0.9375	0.875
Aspartyl/asparaginyl beta-hydroxylase	ASPH	Q12797	86 kDa	0.59	1	7	4	4	6	6	3	5	3	7	9	6.33333	1.25	1.58333
Tether containing UBX domain for GLUT4	ASPSCR1	Q9BZE9	60 kDa	0.35	1	0	0	0.333333	2	2	2	2	3	0	1	1.33333	6	4
ATPase family AAA domain-containing protein 3A	ATAD3A	Q9NVI7	71 kDa	0.67	7	7	9	7.66667	8	8	5	7	10	6	9	8.33333	0.913043	1.08696
ATPase family AAA domain-containing protein 3B	ATAD3B	Q5T9A4	73 kDa	0.95	2	0	0	0.666667	0	2	0	0.666667	1	0	1	0.666667	1	1
Ubiquitin-like-conjugating enzyme ATG3	ATG3	Q9NT62	36 kDa	0.56	4	4	1	3	4	3	3	3.33333	3	3	3	3	1.11111	1
Cysteine protease ATG4B	ATG4B	Q9Y4P1	44 kDa	0.84	1	1	0	0.666667	2	2	0	1.33333	1	2	0	1	2	1.5
Bifunctional purine biosynthesis protein ATIC	ATIC	P31939	65 kDa	0.9	35	35	26	32	38	35	28	33.6667	39	36	26	33.6667	1.05208	1.05208
Atlastin-3	ATL3	Q6DD88	61 kDa	0.15	4	5	5	4.66667	3	3	2	2.66667	2	6	5	4.33333	0.571429	0.928571
Serine-protein kinase ATM	ATM	Q13315	351 kDa	0.42	0	0	0	0	0	0	0	0	2	0	0	0.666667
Copper transport protein ATOX1	ATOX1	O00244	7 kDa	0.43	1	1	0	0.666667	2	2	0	1.33333	2	3	1	2	2	3
Sodium/potassium-transporting ATPase subunit alpha-1	ATP1A1	P05023	113 kDa	0.64	26	26	23	25	21	25	28	24.6667	25	24	34	27.6667	0.986667	1.10667
Sodium/potassium-transporting ATPase subunit beta-1	ATP1B1	P05026	35 kDa	0.14	1	3	1	1.66667	1	1	0	0.666667	2	2	1	1.66667	0.4	1
Sodium/potassium-transporting ATPase subunit beta-3	ATP1B3	P54709	32 kDa	0.73	5	6	6	5.66667	6	7	2	5	5	5	5	5	0.882353	0.882353
Sarcoplasmic/endoplasmic reticulum calcium ATPase 2	ATP2A2	P16615	115 kDa	0.51	10	14	21	15	18	21	12	17	19	23	16	19.3333	1.13333	1.28889
Plasma membrane calcium-transporting ATPase 1	ATP2B1	P20020	135 kDa	0.31	0	2	4	2	3	3	3	3	2	3	4	3	1.5	1.5
Calcium-transporting ATPase type 2C member 1	ATP2C1	P98194	101 kDa	0.43	0	0	0	0	2	0	0	0.666667	2	1	0	1
ATP synthase subunit alpha, mitochondrial	ATP5F1A	P25705	60 kDa	0.87	30	31	26	29	31	30	21	27.3333	31	31	24	28.6667	0.942529	0.988506
ATP synthase subunit beta, mitochondrial	ATP5F1B	P06576	57 kDa	0.82	44	39	34	39	48	47	33	42.6667	44	41	37	40.6667	1.09402	1.04274
ATP synthase subunit gamma, mitochondrial	ATP5F1C	P36542	33 kDa	0.57	4	3	2	3	4	3	3	3.33333	4	5	2	3.66667	1.11111	1.22222
ATP synthase subunit delta, mitochondrial	ATP5F1D	P30049	17 kDa	0.12	2	3	4	3	2	2	2	2	2	3	3	2.66667	0.666667	0.888889
ATP synthase subunit f, mitochondrial	ATP5MF	P56134	11 kDa	0.6	0	3	0	1	3	2	0	1.66667	2	3	1	2	1.66667	2
ATP synthase subunit g, mitochondrial	ATP5MG	O75964	11 kDa	0.82	1	2	1	1.33333	1	1	2	1.33333	1	1	2	1.33333	1	1
ATP synthase F(0) complex subunit B1, mitochondrial	ATP5PB	P24539	29 kDa	0.89	1	3	4	2.66667	3	2	5	3.33333	2	2	4	2.66667	1.25	1
ATP synthase subunit d, mitochondrial	ATP5PD	O75947	18 kDa	0.58	4	5	4	4.33333	6	3	5	4.66667	4	4	3	3.66667	1.07692	0.846154
ATP synthase subunit O, mitochondrial	ATP5PO	P48047	23 kDa	0.41	4	5	0	3	7	8	3	6	6	6	1	4.33333	2	1.44444
V-type proton ATPase subunit S1	ATP6AP1	Q15904	52 kDa	0.88	0	1	0	0.333333	1	1	0	0.666667	0	2	0	0.666667	2	2
V-type proton ATPase subunit d 1	ATP6V0D1	P61421	40 kDa	0.91	0	2	4	2	1	1	3	1.66667	1	2	4	2.33333	0.833333	1.16667
V-type proton ATPase catalytic subunit A	ATP6V1A	P38606	68 kDa	0.68	10	9	11	10	10	12	7	9.66667	15	10	9	11.3333	0.966667	1.13333
V-type proton ATPase subunit B, brain isoform	ATP6V1B2	P21281	57 kDa	0.66	5	6	7	6	6	11	7	8	5	7	14	8.66667	1.33333	1.44444
V-type proton ATPase subunit C 1	ATP6V1C1	P21283	44 kDa	0.64	5	7	5	5.66667	5	3	5	4.33333	3	6	8	5.66667	0.764706	1
V-type proton ATPase subunit D	ATP6V1D	Q9Y5K8	28 kDa	0.73	0	1	0	0.333333	0	2	0	0.666667	2	1	0	1	2	3
V-type proton ATPase subunit E 1	ATP6V1E1	P36543	26 kDa	0.59	4	4	4	4	4	3	2	3	5	3	3	3.66667	0.75	0.916667
V-type proton ATPase subunit H	ATP6V1H	Q9UI12	56 kDa	0.13	0	2	1	1	3	2	2	2.33333	2	2	3	2.33333	2.33333	2.33333
Ataxin-10	ATXN10	Q9UBB4	53 kDa	0.3	2	3	2	2.33333	3	4	2	3	3	4	3	3.33333	1.28571	1.42857
Ataxin-2-like protein	ATXN2L	Q8WWM7	113 kDa	0.61	5	2	2	3	5	4	0	3	6	3	4	4.33333	1	1.44444
Aurora kinase A	AURKA	O14965	46 kDa	0.019	0	0	0	0	1	2	2	1.66667	0	1	0	0.333333
Tyrosine-protein kinase receptor UFO	AXL	P30530	98 kDa	0.12	2	1	1	1.33333	0	1	0	0.333333	0	1	1	0.666667	0.25	0.5
Beta-2-microglobulin	B2M	cRAP007	14 kDa	0.71	2	3	2	2.33333	2	2	7	3.66667	2	3	4	3	1.57143	1.28571
BAG family molecular chaperone regulator 2	BAG2	O95816	24 kDa	0.13	9	10	6	8.33333	6	6	7	6.33333	6	6	6	6	0.76	0.72
BAG family molecular chaperone regulator 3	BAG3	O95817	62 kDa	0.43	1	0	0	0.333333	1	2	0	1	1	1	2	1.33333	3	4
BAG family molecular chaperone regulator 5	BAG5	Q9UL15	51 kDa	0.43	1	1	0	0.666667	4	3	0	2.33333	2	3	0	1.66667	3.5	2.5
Large proline-rich protein BAG6	BAG6	P46379	119 kDa	0.38	4	4	2	3.33333	4	4	5	4.33333	4	5	2	3.66667	1.3	1.1
BAR/IMD domain-containing adapter protein 2	BAIAP2	Q9UQB8	61 kDa	0.64	0	4	0	1.33333	3	2	0	1.66667	2	4	1	2.33333	1.25	1.75
Barrier-to-autointegration factor	BANF1	O75531	10 kDa	0.28	5	4	5	4.66667	3	2	5	3.33333	4	3	2	3	0.714286	0.642857
Bargin	BARGIN	Q6ZT62	74 kDa	0.078	0	1	0	0.333333	1	2	2	1.66667	2	1	1	1.33333	5	4
Brain acid soluble protein 1	BASP1	P80723	23 kDa	0.46	10	5	17	10.6667	15	11	17	14.3333	13	15	15	14.3333	1.34375	1.34375
Apoptosis regulator BAX	BAX	Q07812	21 kDa	0.44	4	5	2	3.66667	4	2	5	3.66667	3	5	8	5.33333	1	1.45455
Tyrosine-protein kinase BAZ1B	BAZ1B	Q9UIG0	171 kDa	0.5	1	1	0	0.666667	2	5	0	2.33333	2	1	1	1.33333	3.5	2
B-cell receptor-associated protein 31	BCAP31	P51572	28 kDa	0.75	4	6	9	6.33333	3	3	7	4.33333	4	3	11	6	0.684211	0.947368
Breast cancer anti-estrogen resistance protein 1	BCAR1	P56945	93 kDa	0.25	0	0	0	0	2	1	0	1	1	0	0	0.333333
Branched-chain-amino-acid aminotransferase, cytosolic	BCAT1	P54687	43 kDa	0.52	0	2	0	0.666667	3	2	0	1.66667	3	3	0	2	2.5	3
Branched-chain-amino-acid aminotransferase, mitochondrial	BCAT2	O15382	44 kDa	0.02	0	0	0	0	1	1	2	1.33333	1	2	2	1.66667
BRCA2 and CDKN1A-interacting protein	BCCIP	Q9P287	36 kDa	0.89	2	3	0	1.66667	3	2	0	1.66667	5	3	0	2.66667	1	1.6
Bcl-2-like protein 1	BCL2L1	Q07817	26 kDa	0.93	1	1	1	1	1	0	2	1	0	1	2	1	1	1
Bcl-2-associated transcription factor 1	BCLAF1	Q9NYF8	106 kDa	0.12	0	0	0	0	2	1	0	1	1	1	1	1
Mitochondrial chaperone BCS1	BCS1L	Q9Y276	48 kDa	0.18	0	0	0	0	1	2	0	1	2	3	0	1.66667
BH3-interacting domain death agonist	BID	cRAP009	22 kDa	0.61	2	3	1	2	4	5	0	3	5	6	1	4	1.5	2
Myc box-dependent-interacting protein 1	BIN1	O00499	65 kDa	0.95	1	1	4	2	2	2	2	2	2	2	2	2	1	1
Bleomycin hydrolase	BLMH	Q13867	53 kDa	0.28	1	1	0	0.666667	2	2	2	2	2	2	0	1.33333	3	2
Biliverdin reductase A	BLVRA	P53004	33 kDa	0.66	0	2	0	0.666667	3	2	0	1.66667	3	1	0	1.33333	2.5	2
Flavin reductase (NADPH)	BLVRB	P30043	22 kDa	0.94	6	5	2	4.33333	5	5	3	4.33333	5	4	3	4	1	0.923077
Ribosome biogenesis protein BMS1 homolog	BMS1	Q14692	146 kDa	0.73	0	1	2	1	2	2	2	2	2	1	1	1.33333	2	1.33333
BolA-like protein 2	BOLA2	Q9H3K6	10 kDa	0.012	1	2	1	1.33333	3	2	3	2.66667	2	3	2	2.33333	2	1.75
Ribosome biogenesis protein BOP1	BOP1	Q14137	84 kDa	0.26	0	2	4	2	3	2	3	2.66667	5	3	4	4	1.33333	2
3'(2'),5'-bisphosphate nucleotidase 1	BPNT1	O95861	33 kDa	0.91	2	4	0	2	3	3	2	2.66667	3	3	1	2.33333	1.33333	1.16667
Lys-63-specific deubiquitinase BRCC36	BRCC3	P46736	36 kDa	0.34	0	0	1	0.333333	0	0	0	0	1	2	0	1	0	3
Bromodomain-containing protein 4	BRD4	O60885	152 kDa	0.57	0	2	0	0.666667	0	1	0	0.333333	0	0	0	0	0.5	0
Ribosome biogenesis protein BRX1 homolog	BRIX1	Q8TDN6	41 kDa	0.85	1	2	2	1.66667	1	1	3	1.66667	2	2	3	2.33333	1	1.4
BRO1 domain-containing protein BROX	BROX	Q5VW32	46 kDa	0.86	2	3	2	2.33333	2	2	3	2.33333	2	3	2	2.33333	1	1
Basigin	BSG	P35613	42 kDa	0.71	9	11	7	9	7	8	9	8	11	7	9	9	0.888889	1
Transcription factor BTF3	BTF3	P20290	22 kDa	0.74	4	6	2	4	9	11	0	6.66667	8	9	2	6.33333	1.66667	1.58333
Transcription factor BTF3 homolog 4	BTF3L4	Q96K17	17 kDa	0.7	0	2	0	0.666667	2	1	0	1	2	1	1	1.33333	1.5	2
Mitotic checkpoint protein BUB3	BUB3	O43684	37 kDa	0.62	6	6	6	6	6	8	5	6.33333	7	7	8	7.33333	1.05556	1.22222
Protein BUD31 homolog	BUD31	P41223	17 kDa	0.016	0	1	0	0.333333	2	2	2	2	1	2	1	1.33333	6	4
Bystin	BYSL	Q13895	50 kDa	0.7	1	4	1	2	5	5	0	3.33333	3	3	1	2.33333	1.66667	1.16667
eIF5-mimic protein 2	BZW1	Q7L1Q6	48 kDa	0.86	9	6	4	6.33333	9	7	5	7	7	8	3	6	1.10526	0.947368
Ester hydrolase C11orf54	C11orf54	Q9H0W9	35 kDa	0.7	1	2	0	1	1	1	0	0.666667	0	1	1	0.666667	0.666667	0.666667
UPF0696 protein C11orf68	C11orf68	Q9H3H3	31 kDa	0.31	1	2	1	1.33333	1	1	2	1.33333	1	1	1	1	1	0.75
Complement component 1 Q subcomponent-binding protein, mitochondrial	C1QBP	Q07021	31 kDa	0.96	16	11	11	12.6667	14	12	12	12.6667	12	14	11	12.3333	1	0.973684
Uncharacterized protein C7orf50	C7orf50	Q9BRJ6	22 kDa	0.9	0	3	1	1.33333	0	2	2	1.33333	2	0	1	1	1	0.75
Calcium-binding protein 39	CAB39	Q9Y376	40 kDa	0.97	0	4	1	1.66667	3	2	0	1.66667	1	2	3	2	1	1.2
Calcyclin-binding protein	CACYBP	Q9HB71	26 kDa	0.49	6	8	9	7.66667	7	9	3	6.33333	7	9	10	8.66667	0.826087	1.13043
Multifunctional protein CAD	CAD	P27708	243 kDa	0.3	26	12	23	20.3333	28	28	19	25	29	30	25	28	1.22951	1.37705
Caldesmon	CALD1	Q05682	93 kDa	0.087	16	23	28	22.3333	9	7	21	12.3333	7	11	13	10.3333	0.552239	0.462687
Calmodulin-1	CALM1	P0DP23	17 kDa	0.77	10	13	13	12	7	7	16	10	7	9	15	10.3333	0.833333	0.861111
Calreticulin	CALR	P27797	48 kDa	0.34	33	42	30	35	38	35	28	33.6667	39	40	39	39.3333	0.961905	1.12381
Calumenin	CALU	O43852	37 kDa	0.99	9	8	19	12	9	8	19	12	9	9	17	11.6667	1	0.972222
Calcium/calmodulin-dependent protein kinase type II subunit delta	CAMK2D	Q13557	56 kDa	0.14	2	7	4	4.33333	3	2	0	1.66667	2	3	2	2.33333	0.384615	0.538462
Cullin-associated NEDD8-dissociated protein 1	CAND1	Q86VP6	136 kDa	0.92	33	36	29	32.6667	37	37	22	32	32	31	30	31	0.979592	0.94898
Calnexin	CANX	P27824	68 kDa	0.75	30	33	36	33	24	23	43	30	24	25	36	28.3333	0.909091	0.858586
Adenylyl cyclase-associated protein 1	CAP1	Q01518	52 kDa	0.42	28	28	34	30	31	25	31	29	28	28	24	26.6667	0.966667	0.888889
Adenylyl cyclase-associated protein 2	CAP2	P40123	53 kDa	0.97	4	2	2	2.66667	3	3	2	2.66667	2	3	2	2.33333	1	0.875
Macrophage-capping protein	CAPG	P40121	38 kDa	0.35	9	11	10	10	9	9	10	9.33333	10	10	12	10.6667	0.933333	1.06667
Calpain-1 catalytic subunit	CAPN1	P07384	82 kDa	0.34	7	11	4	7.33333	10	16	9	11.6667	12	13	8	11	1.59091	1.5
Calpain-2 catalytic subunit	CAPN2	P17655	80 kDa	0.51	19	16	21	18.6667	30	25	12	22.3333	27	24	21	24	1.19643	1.28571
Calpain small subunit 1	CAPNS1	P04632	28 kDa	0.2	7	5	5	5.66667	9	10	5	8	8	11	8	9	1.41176	1.58824
Caprin-1	CAPRIN1	Q14444	78 kDa	0.18	5	5	10	6.66667	9	11	9	9.66667	8	8	6	7.33333	1.45	1.1
F-actin-capping protein subunit alpha-1	CAPZA1	P52907	33 kDa	0.41	23	19	18	20	19	20	17	18.6667	18	19	18	18.3333	0.933333	0.916667
F-actin-capping protein subunit alpha-2	CAPZA2	P47755	33 kDa	0.033	6	7	7	6.66667	4	5	3	4	6	7	4	5.66667	0.6	0.85
F-actin-capping protein subunit beta	CAPZB	P47756	31 kDa	0.1	17	24	26	22.3333	16	15	19	16.6667	16	17	18	17	0.746269	0.761194
Calcium-regulated heat-stable protein 1	CARHSP1	Q9Y2V2	16 kDa	0.15	1	3	4	2.66667	1	1	2	1.33333	2	2	1	1.66667	0.5	0.625
Cysteine--tRNA ligase, cytoplasmic	CARS1	P49589	85 kDa	0.8	14	21	10	15	15	16	17	16	19	19	13	17	1.06667	1.13333
Caspase-3	CASP3	P42574	32 kDa	0.024	1	1	1	1	3	2	2	2.33333	2	3	2	2.33333	2.33333	2.33333
Calpastatin	CAST	P20810	77 kDa	0.12	9	4	5	6	9	12	9	10	13	9	9	10.3333	1.66667	1.72222
Catalase	CAT	cRAP017	60 kDa	0.34	4	6	7	5.66667	5	3	5	4.33333	7	4	12	7.66667	0.764706	1.35294
Caveolin-1	CAV1	Q03135	20 kDa	0.83	0	1	7	2.66667	3	3	5	3.66667	2	3	8	4.33333	1.375	1.625
Caveolae-associated protein 1	CAVIN1	Q6NZI2	43 kDa	0.17	17	13	17	15.6667	15	14	17	15.3333	12	15	8	11.6667	0.978723	0.744681
Caveolae-associated protein 3	CAVIN3	Q969G5	28 kDa	0.98	0	4	1	1.66667	2	2	0	1.33333	2	1	2	1.66667	0.8	1
Core-binding factor subunit beta	CBFB	Q13951	22 kDa	0.66	2	1	1	1.33333	2	2	0	1.33333	2	3	1	2	1	1.5
Carbonyl reductase [NADPH] 1	CBR1	P16152	30 kDa	0.68	26	20	18	21.3333	24	23	19	22	22	21	16	19.6667	1.03125	0.921875
Carbonyl reductase [NADPH] 3	CBR3	O75828	31 kDa	0.86	5	5	5	5	6	7	3	5.33333	7	6	4	5.66667	1.06667	1.13333
Cystathionine beta-synthase	CBS	P35520	61 kDa	0.58	2	6	7	5	3	3	7	4.33333	3	3	4	3.33333	0.866667	0.666667
Chromobox protein homolog 1	CBX1	P83916	21 kDa	0.48	7	6	5	6	6	6	0	4	6	3	5	4.66667	0.666667	0.777778
Chromobox protein homolog 3	CBX3	Q13185	21 kDa	0.25	6	8	7	7	8	9	14	10.3333	8	9	8	8.33333	1.47619	1.19048
Chromobox protein homolog 5	CBX5	P45973	22 kDa	0.77	4	6	11	7	4	4	7	5	5	3	11	6.33333	0.714286	0.904762
Cell division cycle and apoptosis regulator protein 1	CCAR1	Q8IX12	133 kDa	0.13	0	1	1	0.666667	2	2	2	2	2	1	2	1.66667	3	2.5
Cell cycle and apoptosis regulator protein 2	CCAR2	Q8N163	103 kDa	0.45	14	16	13	14.3333	14	13	3	10	14	9	13	12	0.697674	0.837209
Coiled-coil domain-containing protein 124	CCDC124	Q96CT7	26 kDa	0.0054	1	2	2	1.66667	1	2	2	1.66667	0	0	0	0	1	0
Coiled-coil domain-containing protein 134	CCDC134	Q9H6E4	27 kDa	0.24	0	0	0	0	1	2	0	1	1	0	0	0.333333
Coiled-coil domain-containing protein 22	CCDC22	O60826	71 kDa	0.42	0	0	0	0	2	1	0	1	2	0	0	0.666667
PAT complex subunit CCDC47	CCDC47	Q96A33	56 kDa	0.39	0	3	1	1.33333	1	1	0	0.666667	0	1	0	0.333333	0.5	0.25
Coiled-coil domain-containing protein 6	CCDC6	Q16204	53 kDa	0.85	1	0	0	0.333333	0	2	0	0.666667	3	0	0	1	2	3
Copper chaperone for superoxide dismutase	CCS	O14618	29 kDa	0.53	1	2	0	1	1	1	0	0.666667	1	1	2	1.33333	0.666667	1.33333
T-complex protein 1 subunit beta	CCT2	P78371	57 kDa	0.075	37	38	30	35	37	42	43	40.6667	34	34	34	34	1.1619	0.971429
T-complex protein 1 subunit gamma	CCT3	P49368	61 kDa	0.71	20	21	29	23.3333	23	22	16	20.3333	20	19	26	21.6667	0.871429	0.928571
T-complex protein 1 subunit delta	CCT4	P50991	58 kDa	0.32	35	31	29	31.6667	33	35	40	36	34	35	29	32.6667	1.13684	1.03158
T-complex protein 1 subunit epsilon	CCT5	P48643	60 kDa	0.068	32	31	33	32	36	36	33	35	33	34	34	33.6667	1.09375	1.05208
T-complex protein 1 subunit zeta	CCT6A	P40227	58 kDa	0.59	23	25	21	23	30	26	24	26.6667	25	31	17	24.3333	1.15942	1.05797
T-complex protein 1 subunit eta	CCT7	Q99832	59 kDa	0.6	27	20	17	21.3333	25	24	28	25.6667	27	26	16	23	1.20313	1.07812
T-complex protein 1 subunit theta	CCT8	P50990	60 kDa	0.68	41	46	38	41.6667	32	32	50	38	34	33	42	36.3333	0.912	0.872
CD151 antigen	CD151	P48509	28 kDa	0.73	2	3	5	3.33333	3	2	5	3.33333	2	2	3	2.33333	1	0.7
CD2-associated protein	CD2AP	Q9Y5K6	71 kDa	0.28	2	2	0	1.33333	5	5	2	4	2	5	2	3	3	2.25
CD44 antigen	CD44	P16070	82 kDa	0.64	7	13	17	12.3333	14	11	33	19.3333	13	13	28	18	1.56757	1.45946
Membrane cofactor protein	CD46	P15529	44 kDa	0.62	0	0	0	0	0	0	2	0.666667	0	0	2	0.666667
Leukocyte surface antigen CD47	CD47	Q08722	35 kDa	0.17	1	0	1	0.666667	1	2	0	1	2	2	2	2	1.5	3
CD59 glycoprotein	CD59	P13987	14 kDa	0.95	2	4	2	2.66667	2	4	3	3	3	3	2	2.66667	1.125	1
CD63 antigen	CD63	P08962	26 kDa	0.73	1	2	2	1.66667	0	1	3	1.33333	1	0	2	1	0.8	0.6
CD81 antigen	CD81	P60033	26 kDa	0.31	0	2	1	1	3	2	2	2.33333	2	2	1	1.66667	2.33333	1.66667
CD82 antigen	CD82	P27701	30 kDa	0.022	0	0	1	0.333333	1	3	2	2	2	4	4	3.33333	6	10
CD9 antigen	CD9	P21926	25 kDa	0.73	1	1	0	0.666667	3	1	0	1.33333	1	1	0	0.666667	2	1
Hsp90 co-chaperone Cdc37	CDC37	Q16543	44 kDa	0.12	14	14	10	12.6667	9	9	7	8.33333	8	12	11	10.3333	0.657895	0.815789
Cell division control protein 42 homolog	CDC42	P60953	21 kDa	0.44	17	26	26	23	17	16	36	23	17	17	13	15.6667	1	0.681159
Serine/threonine-protein kinase MRCK beta	CDC42BPB	Q9Y5S2	194 kDa	0.44	0	1	2	1	1	0	0	0.333333	2	0	3	1.66667	0.333333	1.66667
Cell division cycle 5-like protein	CDC5L	Q99459	92 kDa	0.47	6	7	7	6.66667	7	6	3	5.33333	6	5	9	6.66667	0.8	1
Parafibromin	CDC73	Q6P1J9	61 kDa	0.18	1	1	2	1.33333	1	1	0	0.666667	3	2	1	2	0.5	1.5
Cyclin-dependent kinase 1	CDK1	P06493	34 kDa	0.9	2	5	7	4.66667	4	5	9	6	3	7	6	5.33333	1.28571	1.14286
Cyclin-dependent kinase 11B	CDK11B	P21127	93 kDa	0.84	1	1	0	0.666667	2	2	0	1.33333	2	0	1	1	2	1.5
Cyclin-dependent kinase 2	CDK2	P24941	34 kDa	0.61	1	3	1	1.66667	3	3	2	2.66667	2	4	1	2.33333	1.6	1.4
Cyclin-dependent kinase 4	CDK4	P11802	34 kDa	0.67	2	3	1	2	3	4	0	2.33333	3	4	2	3	1.16667	1.5
Cyclin-dependent kinase 5	CDK5	Q00535	33 kDa	0.77	1	2	0	1	2	2	0	1.33333	2	2	1	1.66667	1.33333	1.66667
Cyclin-dependent kinase 7	CDK7	P50613	39 kDa	0.85	0	1	1	0.666667	0	0	2	0.666667	0	1	2	1	1	1.5
Tumor suppressor ARF	CDKN2A	Q8N726	14 kDa	0.11	1	3	1	1.66667	1	1	0	0.666667	1	1	0	0.666667	0.4	0.4
Cyclin-dependent kinase inhibitor 2A	CDKN2A	P42771	17 kDa	0.33	5	4	2	3.66667	3	3	0	2	3	3	2	2.66667	0.545455	0.727273
CDKN2A-interacting protein	CDKN2AIP	Q9NXV6	61 kDa	0.74	0	2	4	2	2	4	2	2.66667	2	0	2	1.33333	1.33333	0.666667
Protein CDV3 homolog	CDV3	Q9UKY7	27 kDa	0.82	1	2	1	1.33333	2	2	0	1.33333	1	1	3	1.66667	1	1.25
CCAAT/enhancer-binding protein zeta	CEBPZ	Q03701	121 kDa	0.38	0	1	5	2	0	1	0	0.333333	4	1	2	2.33333	0.166667	1.16667
CUGBP Elav-like family member 1	CELF1	Q92879	52 kDa	0.88	1	1	0	0.666667	1	2	0	1	2	1	0	1	1.5	1.5
Centrosomal protein of 170 kDa	CEP170	Q5SW79	175 kDa	0.4	0	1	0	0.333333	1	2	0	1	2	3	0	1.66667	3	5
Ceramide transfer protein	CERT1	Q9Y5P4	71 kDa	0.48	0	0	1	0.333333	2	2	0	1.33333	1	1	1	1	4	3
Cocaine esterase	CES2	O00748	62 kDa	0.57	0	0	2	0.666667	0	0	0	0	0	0	1	0.333333	0	0.5
Centrin-2	CETN2	P41208	20 kDa	0.5	0	0	0	0	1	1	0	0.666667	0	2	0	0.666667
Cofilin-1	CFL1	P23528	19 kDa	0.31	32	27	34	31	32	29	36	32.3333	26	29	28	27.6667	1.04301	0.892473
Cofilin-2	CFL2	Q9Y281	19 kDa	0.81	4	4	6	4.66667	3	4	5	4	2	3	6	3.66667	0.857143	0.785714
Chromatin assembly factor 1 subunit B	CHAF1B	Q13112	61 kDa	0.88	1	1	0	0.666667	1	1	0	0.666667	1	2	0	1	1	1.5
MICOS complex subunit MIC19	CHCHD3	Q9NX63	26 kDa	0.13	5	6	10	7	3	2	7	4	2	2	4	2.66667	0.571429	0.380952
Chromodomain-helicase-DNA-binding protein 4	CHD4	Q14839	218 kDa	0.92	4	6	12	7.33333	11	7	7	8.33333	8	5	11	8	1.13636	1.09091
Chitinase domain-containing protein 1	CHID1	Q9BWS9	45 kDa	0.13	0	2	1	1	3	2	2	2.33333	2	2	1	1.66667	2.33333	1.66667
Charged multivesicular body protein 4b	CHMP4B	Q9H444	25 kDa	0.33	6	8	7	7	5	6	10	7	6	5	4	5	1	0.714286
Charged multivesicular body protein 7	CHMP7	Q8WUX9	51 kDa	0.019	0	0	0	0	0	1	0	0.333333	1	2	1	1.33333
Cysteine and histidine-rich domain-containing protein 1	CHORDC1	Q9UHD1	37 kDa	0.91	4	5	5	4.66667	5	6	2	4.33333	3	5	4	4	0.928571	0.857143
Probable cytosolic iron-sulfur protein assembly protein CIAO1	CIAO1	O76071	38 kDa	0.11	1	0	1	0.666667	3	2	2	2.33333	3	3	1	2.33333	3.5	3.5
Cytosolic iron-sulfur assembly component 2B	CIAO2B	Q9Y3D0	18 kDa	0.43	1	1	0	0.666667	2	2	0	1.33333	0	1	0	0.333333	2	0.5
Anamorsin	CIAPIN1	Q6FI81	34 kDa	0.23	0	0	2	0.666667	1	1	0	0.666667	1	3	3	2.33333	1	3.5
Cold-inducible RNA-binding protein	CIRBP	Q14011	19 kDa	0.27	6	4	4	4.66667	3	3	2	2.66667	3	4	2	3	0.571429	0.642857
CDGSH iron-sulfur domain-containing protein 2	CISD2	Q8N5K1	15 kDa	0.26	0	0	0	0	1	2	0	1	0	1	1	0.666667
Citron Rho-interacting kinase	CIT	O14578	231 kDa	0.6	0	0	0	0	2	0	0	0.666667	0	0	1	0.333333
Cytoskeleton-associated protein 4	CKAP4	Q07065	66 kDa	0.45	22	26	23	23.6667	20	17	28	21.6667	17	19	23	19.6667	0.915493	0.830986
Cytoskeleton-associated protein 5	CKAP5	Q14008	226 kDa	0.87	10	17	13	13.3333	16	16	3	11.6667	14	13	8	11.6667	0.875	0.875
Creatine kinase B-type	CKB	P12277	43 kDa	0.51	4	5	5	4.66667	5	4	0	3	4	4	4	4	0.642857	0.857143
Creatine kinase U-type, mitochondrial	CKMT1A	P12532	47 kDa	0.22	0	0	0	0	2	2	0	1.33333	2	0	1	1
CLIP-associating protein 1	CLASP1	Q7Z460	169 kDa	0.32	0	1	0	0.333333	2	2	0	1.33333	1	1	0	0.666667	4	2
Chloride intracellular channel protein 1	CLIC1	O00299	27 kDa	0.57	41	41	33	38.3333	42	39	40	40.3333	41	39	43	41	1.05217	1.06957
Chloride intracellular channel protein 4	CLIC4	Q9Y696	29 kDa	0.4	30	27	27	28	27	27	17	23.6667	25	26	24	25	0.845238	0.892857
Clathrin interactor 1	CLINT1	Q14677	68 kDa	0.25	1	3	2	2	2	2	5	3	2	1	0	1	1.5	0.5
CAP-Gly domain-containing linker protein 1	CLIP1	P30622	162 kDa	0.65	1	1	2	1.33333	2	2	0	1.33333	2	1	3	2	1	1.5
Mitochondrial disaggregase	CLPB	Q9H078	79 kDa	0.34	0	1	0	0.333333	0	0	2	0.666667	1	2	1	1.33333	2	4
Putative lipid scramblase CLPTM1	CLPTM1	O96005	76 kDa	0.077	0	1	1	0.666667	3	2	2	2.33333	2	2	4	2.66667	3.5	4
ATP-dependent Clp protease ATP-binding subunit clpX-like, mitochondrial	CLPX	O76031	69 kDa	0.33	0	0	0	0	3	1	0	1.33333	1	1	0	0.666667
Clathrin light chain A	CLTA	P09496	27 kDa	0.9	4	3	2	3	3	2	3	2.66667	2	3	3	2.66667	0.888889	0.888889
Clathrin light chain B	CLTB	P09497	25 kDa	0.75	6	5	6	5.66667	3	3	9	5	2	3	6	3.66667	0.882353	0.647059
Clathrin heavy chain 1	CLTC	Q00610	192 kDa	0.74	95	77	91	87.6667	85	82	98	88.3333	88	89	101	92.6667	1.0076	1.05703
Clustered mitochondria protein homolog	CLUH	O75153	147 kDa	0.58	2	3	1	2	3	4	0	2.33333	3	3	3	3	1.16667	1.5
N-acylneuraminate cytidylyltransferase	CMAS	Q8NFW8	48 kDa	0.55	0	0	1	0.333333	1	0	2	1	2	0	2	1.33333	3	4
UMP-CMP kinase	CMPK1	P30085	22 kDa	0.86	10	8	6	8	13	12	3	9.33333	10	9	5	8	1.16667	1
Cap-specific mRNA (nucleoside-2'-O-)-methyltransferase 1	CMTR1	Q8N1G2	95 kDa	0.52	0	1	0	0.333333	1	2	0	1	0	1	0	0.333333	3	1
CCHC-type zinc finger nucleic acid binding protein	CNBP	P62633	19 kDa	0.25	2	2	4	2.66667	4	4	12	6.66667	4	5	6	5	2.5	1.875
Cytosolic non-specific dipeptidase	CNDP2	Q96KP4	53 kDa	0.93	0	4	2	2	3	2	2	2.33333	1	1	3	1.66667	1.16667	0.833333
Calponin-1	CNN1	P51911	33 kDa	0.0017	4	3	2	3	1	1	0	0.666667	1	0	0	0.333333	0.222222	0.111111
Calponin-2	CNN2	Q99439	34 kDa	0.058	7	10	11	9.33333	5	7	9	7	5	7	4	5.33333	0.75	0.571429
Calponin-3	CNN3	Q15417	36 kDa	0.44	14	11	7	10.6667	16	13	12	13.6667	10	15	10	11.6667	1.28125	1.09375
CCR4-NOT transcription complex subunit 1	CNOT1	A5YKK6	267 kDa	0.0021	1	1	1	1	4	5	5	4.66667	6	4	3	4.33333	4.66667	4.33333
CCR4-NOT transcription complex subunit 7	CNOT7	Q9UIV1	33 kDa	0.92	0	2	0	0.666667	2	1	0	1	2	0	0	0.666667	1.5	1
CCR4-NOT transcription complex subunit 9	CNOT9	Q92600	34 kDa	0.58	0	1	1	0.666667	3	1	0	1.33333	2	2	1	1.66667	2	2.5
2',3'-cyclic-nucleotide 3'-phosphodiesterase	CNP	P09543	48 kDa	0.019	9	8	9	8.66667	6	4	7	5.66667	5	6	6	5.66667	0.653846	0.653846
Protein canopy homolog 2	CNPY2	Q9Y2B0	21 kDa	0.68	7	5	6	6	5	7	3	5	5	5	6	5.33333	0.833333	0.888889
CB1 cannabinoid receptor-interacting protein 1	CNRIP1	Q96F85	19 kDa	0.83	1	1	4	2	2	2	2	2	2	2	3	2.33333	1	1.16667
Cytochrome c oxidase assembly factor 7	COA7	Q96BR5	26 kDa	0.2	0	0	0	0	0	1	0	0.333333	0	2	1	1
Bifunctional coenzyme A synthase	COASY	Q13057	62 kDa	0.61	1	4	4	3	2	3	3	2.66667	2	3	1	2	0.888889	0.666667
Coilin	COIL	P38432	63 kDa	0.25	0	2	1	1	0	0	0	0	0	2	1	1	0	1
Collagen alpha-1(I) chain	COL1A1	P02452	139 kDa	0.65	1	1	11	4.33333	1	1	3	1.66667	2	3	2	2.33333	0.384615	0.538462
Procollagen galactosyltransferase 1	COLGALT1	Q8NBJ5	72 kDa	0.84	2	2	6	3.33333	3	4	5	4	4	3	5	4	1.2	1.2
COMM domain-containing protein 3	COMMD3	Q9UBI1	22 kDa	0.51	0	2	0	0.666667	0	0	0	0	1	1	0	0.666667	0	1
Catechol O-methyltransferase	COMT	P21964	30 kDa	0.98	4	5	1	3.33333	4	6	0	3.33333	3	3	3	3	1	0.9
Coatomer subunit alpha	COPA	P53621	138 kDa	0.46	25	19	23	22.3333	26	24	24	24.6667	25	21	26	24	1.10448	1.07463
Coatomer subunit beta	COPB1	P53618	107 kDa	0.57	19	18	22	19.6667	21	23	16	20	20	22	23	21.6667	1.01695	1.10169
Coatomer subunit beta'	COPB2	P35606	102 kDa	0.49	11	2	7	6.66667	12	11	5	9.33333	11	9	11	10.3333	1.4	1.55
Coatomer subunit epsilon	COPE	O14579	34 kDa	0.91	5	6	2	4.33333	5	7	2	4.66667	7	8	2	5.66667	1.07692	1.30769
Coatomer subunit gamma-1	COPG1	Q9Y678	98 kDa	0.48	19	16	21	18.6667	32	32	14	26	30	29	16	25	1.39286	1.33929
Coatomer subunit gamma-2	COPG2	Q9UBF2	98 kDa	0.75	1	1	0	0.666667	3	0	0	1	1	0	0	0.333333	1.5	0.5
COP9 signalosome complex subunit 2	COPS2	P61201	52 kDa	0.41	4	4	4	4	4	2	5	3.66667	3	3	2	2.66667	0.916667	0.666667
COP9 signalosome complex subunit 3	COPS3	Q9UNS2	48 kDa	0.9	1	4	1	2	2	2	3	2.33333	1	2	5	2.66667	1.16667	1.33333
COP9 signalosome complex subunit 4	COPS4	Q9BT78	46 kDa	0.86	7	12	7	8.66667	12	9	2	7.66667	10	8	4	7.33333	0.884615	0.846154
COP9 signalosome complex subunit 5	COPS5	Q92905	38 kDa	0.25	2	2	1	1.66667	5	5	0	3.33333	6	5	3	4.66667	2	2.8
COP9 signalosome complex subunit 6	COPS6	Q7L5N1	36 kDa	0.63	2	2	1	1.66667	3	4	0	2.33333	3	3	2	2.66667	1.4	1.6
COP9 signalosome complex subunit 7a	COPS7A	Q9UBW8	30 kDa	0.6	1	2	1	1.33333	3	3	0	2	2	3	2	2.33333	1.5	1.75
COP9 signalosome complex subunit 7b	COPS7B	Q9H9Q2	30 kDa	0.38	0	2	1	1	3	1	0	1.33333	2	2	3	2.33333	1.33333	2.33333
COP9 signalosome complex subunit 8	COPS8	Q99627	23 kDa	0.69	1	3	1	1.66667	3	2	0	1.66667	2	3	2	2.33333	1	1.4
Coatomer subunit zeta-1	COPZ1	P61923	20 kDa	0.88	5	5	2	4	4	5	3	4	5	5	3	4.33333	1	1.08333
Coronin-1B	CORO1B	Q9BR76	54 kDa	0.67	9	5	5	6.33333	9	7	5	7	7	8	8	7.66667	1.10526	1.21053
Coronin-1C	CORO1C	Q9ULV4	53 kDa	0.79	20	16	26	20.6667	15	16	26	19	15	17	22	18	0.919355	0.870968
Coactosin-like protein	COTL1	Q14019	16 kDa	0.19	17	17	19	17.6667	14	15	19	16	14	15	16	15	0.90566	0.849057
Cytochrome c oxidase subunit 4 isoform 1, mitochondrial	COX4I1	P13073	20 kDa	0.36	5	5	5	5	3	4	3	3.33333	3	4	6	4.33333	0.666667	0.866667
Cytochrome c oxidase subunit 5A, mitochondrial	COX5A	P20674	17 kDa	0.15	1	1	1	1	2	2	2	2	2	3	1	2	2	2
Cytochrome c oxidase subunit 5B, mitochondrial	COX5B	P10606	14 kDa	0.7	4	2	2	2.66667	4	4	2	3.33333	3	5	2	3.33333	1.25	1.25
Cytochrome c oxidase subunit 7A2, mitochondrial	COX7A2	P14406	9 kDa	0.89	1	1	1	1	2	1	0	1	0	2	1	1	1	1
Copine-1	CPNE1	Q99829	59 kDa	0.19	19	16	17	17.3333	23	21	16	20	21	22	21	21.3333	1.15385	1.23077
Copine-3	CPNE3	O75131	60 kDa	0.68	6	4	5	5	4	6	9	6.33333	4	3	8	5	1.26667	1
Oxygen-dependent coproporphyrinogen-III oxidase, mitochondrial	CPOX	P36551	50 kDa	0.2	0	1	4	1.66667	1	1	0	0.666667	2	3	5	3.33333	0.4	2
Serine/threonine-protein phosphatase CPPED1	CPPED1	Q9BRF8	36 kDa	0.77	1	1	1	1	1	2	0	1	1	1	1	1	1	1
Cleavage and polyadenylation specificity factor subunit 1	CPSF1	Q10570	161 kDa	0.66	1	1	0	0.666667	1	0	2	1	1	1	2	1.33333	1.5	2
Cleavage and polyadenylation specificity factor subunit 2	CPSF2	Q9P2I0	88 kDa	0.42	0	0	1	0.333333	2	1	0	1	2	1	1	1.33333	3	4
Cleavage and polyadenylation specificity factor subunit 3	CPSF3	Q9UKF6	77 kDa	0.52	0	1	0	0.333333	1	2	0	1	0	1	0	0.333333	3	1
Cleavage and polyadenylation specificity factor subunit 6	CPSF6	Q16630	59 kDa	0.3	1	1	1	1	5	5	0	3.33333	3	6	2	3.66667	3.33333	3.66667
Cleavage and polyadenylation specificity factor subunit 7	CPSF7	Q8N684	52 kDa	0.79	4	2	0	2	3	4	0	2.33333	2	3	3	2.66667	1.16667	1.33333
Adapter molecule crk	CRK	P46108	34 kDa	0.26	2	5	4	3.66667	8	7	3	6	7	6	5	6	1.63636	1.63636
Crk-like protein	CRKL	P46109	34 kDa	0.39	1	2	0	1	3	2	0	1.66667	2	3	2	2.33333	1.66667	2.33333
Crooked neck-like protein 1	CRNKL1	Q9BZJ0	100 kDa	0.65	1	1	0	0.666667	1	1	2	1.33333	2	2	0	1.33333	2	2
Quinone oxidoreductase	CRYZ	Q08257	35 kDa	0.56	6	7	2	5	6	10	2	6	7	9	8	8	1.2	1.6
Citrate synthase, mitochondrial	CS	O75390	52 kDa	0.039	16	16	16	16	15	14	14	14.3333	15	14	13	14	0.895833	0.875
Cold shock domain-containing protein E1	CSDE1	O75534	89 kDa	0.28	4	5	10	6.33333	7	7	7	7	9	9	9	9	1.10526	1.42105
Exportin-2	CSE1L	P55060	110 kDa	0.057	70	65	77	70.6667	65	62	55	60.6667	61	52	61	58	0.858491	0.820755
Tyrosine-protein kinase CSK	CSK	P41240	51 kDa	0.17	0	0	0	0	2	2	0	1.33333	1	1	2	1.33333
Alpha-S1-casein	CSN1S1	cRAP013	25 kDa	0.54	6	0	1	2.33333	0	0	3	1	0	0	1	0.333333	0.428571	0.142857
Casein kinase II subunit alpha	CSNK2A1	P68400	45 kDa	0.15	5	10	10	8.33333	6	3	5	4.66667	3	5	6	4.66667	0.56	0.56
Casein kinase II subunit alpha'	CSNK2A2	P19784	41 kDa	0.41	1	0	0	0.333333	2	2	0	1.33333	1	2	1	1.33333	4	4
Casein kinase II subunit beta	CSNK2B	P67870	25 kDa	0.75	5	3	4	4	3	4	3	3.33333	4	4	3	3.66667	0.833333	0.916667
Cysteine and glycine-rich protein 1	CSRP1	P21291	21 kDa	0.46	10	7	13	10	7	7	10	8	7	9	9	8.33333	0.8	0.833333
Cysteine and glycine-rich protein 2	CSRP2	Q16527	21 kDa	0.45	1	1	2	1.33333	1	1	2	1.33333	1	1	1	1	1	0.75
Cystatin-B	CSTB	P04080	11 kDa	0.54	5	3	2	3.33333	4	4	5	4.33333	4	5	2	3.66667	1.3	1.1
Cleavage stimulation factor subunit 1	CSTF1	Q05048	48 kDa	0.5	2	3	4	3	5	4	2	3.66667	5	4	3	4	1.22222	1.33333
Cleavage stimulation factor subunit 2	CSTF2	P33240	61 kDa	0.23	2	2	1	1.66667	4	5	2	3.66667	2	3	3	2.66667	2.2	1.6
Cleavage stimulation factor subunit 3	CSTF3	Q12996	83 kDa	0.23	1	3	1	1.66667	3	3	2	2.66667	3	5	2	3.33333	1.6	2
C-terminal-binding protein 1	CTBP1	Q13363	48 kDa	0.19	0	2	2	1.33333	3	2	0	1.66667	2	3	3	2.66667	1.25	2
C-terminal-binding protein 2	CTBP2	P56545	49 kDa	0.31	0	0	0	0	3	1	0	1.33333	1	1	1	1
Catenin alpha-1	CTNNA1	P35221	100 kDa	0.92	7	14	11	10.6667	12	15	2	9.66667	11	8	9	9.33333	0.90625	0.875
Alpha-catulin	CTNNAL1	Q9UBT7	82 kDa	0.42	0	0	0	0	2	0	0	0.666667	0	0	0	0
Catenin beta-1	CTNNB1	P35222	85 kDa	0.23	0	0	0	0	3	2	0	1.66667	2	2	0	1.33333
Beta-catenin-like protein 1	CTNNBL1	Q8WYA6	65 kDa	0.54	2	5	2	3	7	7	2	5.33333	6	3	5	4.66667	1.77778	1.55556
Catenin delta-1	CTNND1	O60716	108 kDa	0.028	2	4	5	3.66667	2	2	0	1.33333	2	2	1	1.66667	0.363636	0.454545
CTP synthase 1	CTPS1	P17812	67 kDa	0.74	9	10	18	12.3333	11	13	12	12	11	8	12	10.3333	0.972973	0.837838
RNA polymerase-associated protein CTR9 homolog	CTR9	Q6PD62	134 kDa	0.22	1	1	1	1	2	2	3	2.33333	2	1	2	1.66667	2.33333	1.66667
Lysosomal protective protein	CTSA	P10619	54 kDa	0.25	4	3	4	3.66667	5	3	7	5	4	4	5	4.33333	1.36364	1.18182
Cathepsin B	CTSB	P07858	38 kDa	0.095	6	4	6	5.33333	6	7	3	5.33333	7	9	10	8.66667	1	1.625
Cathepsin D	CTSD	cRAP018	45 kDa	0.11	16	18	13	15.6667	14	14	14	14	17	16	22	18.3333	0.893617	1.17021
Src substrate cortactin	CTTN	Q14247	62 kDa	0.66	7	5	6	6	3	7	3	4.33333	7	7	2	5.33333	0.722222	0.888889
Cullin-1	CUL1	Q13616	90 kDa	0.0039	0	1	1	0.666667	2	2	2	2	5	3	3	3.66667	3	5.5
Cullin-2	CUL2	Q13617	87 kDa	0.17	0	0	1	0.333333	1	0	0	0.333333	1	2	1	1.33333	1	4
Cullin-3	CUL3	Q13618	89 kDa	0.47	4	3	1	2.66667	4	6	0	3.33333	5	6	3	4.66667	1.25	1.75
Cullin-4B	CUL4B	Q13620	104 kDa	0.045	16	19	13	16	11	11	14	12	12	10	11	11	0.75	0.6875
Cullin-5	CUL5	Q93034	91 kDa	0.57	0	2	2	1.33333	3	2	2	2.33333	2	1	2	1.66667	1.75	1.25
Protein CutA	CUTA	O60888	19 kDa	0.79	6	7	4	5.66667	7	7	2	5.33333	7	7	5	6.33333	0.941176	1.11765
Pre-mRNA-splicing factor CWC22 homolog	CWC22	Q9HCG8	105 kDa	0.36	0	2	1	1	1	0	0	0.333333	1	0	0	0.333333	0.333333	0.333333
Cytochrome b5	CYB5A	cRAP024	15 kDa	0.26	0	0	0	0	2	1	0	1	1	1	0	0.666667
Cytochrome b5 type B	CYB5B	O43169	17 kDa	0.78	2	4	4	3.33333	2	4	3	3	4	3	3	3.33333	0.9	1
NADH-cytochrome b5 reductase 1	CYB5R1	Q9UHQ9	34 kDa	0.12	0	0	1	0.333333	1	2	2	1.66667	1	1	1	1	5	3
NADH-cytochrome b5 reductase 3	CYB5R3	P00387	34 kDa	0.0038	11	11	11	11	9	9	7	8.33333	8	8	9	8.33333	0.757576	0.757576
Cytochrome c1, heme protein, mitochondrial	CYC1	P08574	35 kDa	0.018	1	1	4	2	3	2	2	2.33333	5	5	4	4.66667	1.16667	2.33333
Cytochrome c	CYCS	cRAP026	12 kDa	0.33	6	6	5	5.66667	6	7	10	7.66667	6	6	6	6	1.35294	1.05882
Cytoplasmic FMR1-interacting protein 1	CYFIP1	Q7L576	145 kDa	0.93	6	5	2	4.33333	7	7	2	5.33333	6	6	4	5.33333	1.23077	1.23077
Lanosterol 14-alpha demethylase	CYP51A1	Q16850	57 kDa	0.46	0	3	2	1.66667	3	2	3	2.66667	1	1	3	1.66667	1.6	1
CYFIP-related Rac1 interactor A	CYRIA	Q9H0Q0	37 kDa	0.17	0	0	0	0	1	1	0	0.666667	2	2	0	1.33333
CYFIP-related Rac1 interactor B	CYRIB	Q9NUQ9	37 kDa	0.6	1	4	2	2.33333	3	4	2	3	3	3	4	3.33333	1.28571	1.42857
CXXC motif containing zinc binding protein	CZIB	Q9NWV4	18 kDa	0.24	0	3	1	1.33333	0	0	0	0	0	0	1	0.333333	0	0.25
Disabled homolog 2	DAB2	P98082	82 kDa	0.99	0	2	0	0.666667	1	1	0	0.666667	1	1	0	0.666667	1	1
Dolichyl-diphosphooligosaccharide--protein glycosyltransferase subunit DAD1	DAD1	P61803	12 kDa	0.73	1	3	2	2	2	2	5	3	1	2	3	2	1.5	1
Small ribosomal subunit protein mS29	DAP3	P51398	46 kDa	0.24	0	3	1	1.33333	2	2	0	1.33333	5	3	2	3.33333	1	2.5
Aspartate--tRNA ligase, cytoplasmic	DARS1	P14868	57 kDa	0.64	11	13	18	14	8	9	17	11.3333	11	15	16	14	0.809524	1
Aspartate--tRNA ligase, mitochondrial	DARS2	Q6PI48	74 kDa	0.18	2	1	1	1.33333	1	1	0	0.666667	1	1	1	1	0.5	0.75
DAZ-associated protein 1	DAZAP1	Q96EP5	43 kDa	0.034	2	3	2	2.33333	2	2	0	1.33333	2	3	3	2.66667	0.571429	1.14286
Acyl-CoA-binding protein	DBI	P07108	10 kDa	0.62	1	4	1	2	3	3	0	2	3	3	2	2.66667	1	1.33333
Drebrin	DBN1	Q16643	71 kDa	0.0051	16	16	15	15.6667	14	12	14	13.3333	11	13	12	12	0.851064	0.765957
Drebrin-like protein	DBNL	Q9UJU6	48 kDa	0.54	1	5	2	2.66667	2	2	2	2	2	2	2	2	0.75	0.75
DDB1- and CUL4-associated factor 7	DCAF7	P61962	39 kDa	0.75	1	0	0	0.333333	2	1	0	1	1	1	0	0.666667	3	2
Deoxycytidine kinase	DCK	P27707	31 kDa	0.88	2	0	0	0.666667	2	1	0	1	2	1	1	1.33333	1.5	2
m7GpppX diphosphatase	DCPS	Q96C86	39 kDa	0.58	0	3	1	1.33333	2	1	0	1	2	3	1	2	0.75	1.5
Dynactin subunit 1	DCTN1	Q14203	142 kDa	0.79	15	14	15	14.6667	14	12	16	14	12	14	18	14.6667	0.954545	1
Dynactin subunit 2	DCTN2	Q13561	44 kDa	0.98	14	10	7	10.3333	11	11	9	10.3333	11	9	10	10	1	0.967742
Dynactin subunit 3	DCTN3	O75935	21 kDa	0.94	1	5	1	2.33333	1	2	3	2	2	1	3	2	0.857143	0.857143
Dynactin subunit 4	DCTN4	Q9UJW0	52 kDa	0.4	0	2	1	1	2	2	2	2	2	1	2	1.66667	2	1.66667
dCTP pyrophosphatase 1	DCTPP1	Q9H773	19 kDa	0.39	0	2	1	1	3	2	0	1.66667	2	3	2	2.33333	1.66667	2.33333
DCN1-like protein 1	DCUN1D1	Q96GG9	30 kDa	0.53	1	1	0	0.666667	1	2	0	1	1	0	0	0.333333	1.5	0.5
L-xylulose reductase	DCXR	Q7Z4W1	26 kDa	0.42	1	3	1	1.66667	2	0	0	0.666667	0	2	2	1.33333	0.4	0.8
N(G),N(G)-dimethylarginine dimethylaminohydrolase 1	DDAH1	O94760	31 kDa	0.88	2	2	5	3	3	2	2	2.33333	4	3	1	2.66667	0.777778	0.888889
Putative hydrolase DDAH2	DDAH2	O95865	30 kDa	0.73	2	8	2	4	5	4	0	3	5	6	3	4.66667	0.75	1.16667
DNA damage-binding protein 1	DDB1	Q16531	127 kDa	0.73	17	16	22	18.3333	18	17	16	17	16	20	18	18	0.927273	0.981818
Dolichyl-diphosphooligosaccharide--protein glycosyltransferase 48 kDa subunit	DDOST	P39656	51 kDa	0.47	17	10	12	13	9	12	10	10.3333	15	13	10	12.6667	0.794872	0.974359
D-dopachrome decarboxylase	DDT	P30046	13 kDa	0.047	6	5	6	5.66667	4	4	3	3.66667	3	5	5	4.33333	0.647059	0.764706
ATP-dependent RNA helicase DDX1	DDX1	Q92499	82 kDa	0.38	32	30	26	29.3333	28	27	16	23.6667	28	27	25	26.6667	0.806818	0.909091
Probable ATP-dependent RNA helicase DDX17	DDX17	Q92841	80 kDa	0.096	15	17	22	18	13	14	14	13.6667	12	15	15	14	0.759259	0.777778
ATP-dependent RNA helicase DDX18	DDX18	Q9NVP1	75 kDa	0.34	4	6	9	6.33333	4	5	3	4	6	4	5	5	0.631579	0.789474
ATP-dependent RNA helicase DDX19B	DDX19B	Q9UMR2	54 kDa	0.41	1	1	0	0.666667	2	1	2	1.66667	1	3	1	1.66667	2.5	2.5
Nucleolar RNA helicase 2	DDX21	Q9NR30	87 kDa	0.95	6	5	13	8	8	11	9	9.33333	12	8	4	8	1.16667	1
Probable ATP-dependent RNA helicase DDX23	DDX23	Q9BUQ8	96 kDa	0.56	1	3	2	2	3	3	2	2.66667	4	3	2	3	1.33333	1.5
ATP-dependent RNA helicase DDX24	DDX24	Q9GZR7	96 kDa	0.94	2	6	7	5	4	5	9	6	6	4	6	5.33333	1.2	1.06667
Probable ATP-dependent RNA helicase DDX27	DDX27	Q96GQ7	90 kDa	0.58	2	9	11	7.33333	6	7	3	5.33333	6	5	5	5.33333	0.727273	0.727273
ATP-dependent RNA helicase DDX39A	DDX39A	O00148	49 kDa	0.35	1	2	1	1.33333	1	2	0	1	2	3	2	2.33333	0.75	1.75
Spliceosome RNA helicase DDX39B	DDX39B	Q13838	49 kDa	0.68	25	22	18	21.6667	21	20	21	20.6667	20	20	21	20.3333	0.953846	0.938462
ATP-dependent RNA helicase DDX3X	DDX3X	O00571	73 kDa	0.96	15	16	21	17.3333	19	18	14	17	18	18	13	16.3333	0.980769	0.942308
ATP-dependent RNA helicase DDX42	DDX42	Q86XP3	103 kDa	0.77	4	5	2	3.66667	5	3	2	3.33333	3	5	4	4	0.909091	1.09091
Probable ATP-dependent RNA helicase DDX46	DDX46	Q7L014	117 kDa	0.18	4	7	6	5.66667	7	9	10	8.66667	7	8	12	9	1.52941	1.58824
Probable ATP-dependent RNA helicase DDX47	DDX47	Q9H0S4	51 kDa	0.91	1	2	1	1.33333	1	2	0	1	1	1	2	1.33333	0.75	1
Probable ATP-dependent RNA helicase DDX5	DDX5	P17844	69 kDa	0.72	26	24	29	26.3333	21	21	38	26.6667	21	21	26	22.6667	1.01266	0.860759
ATP-dependent RNA helicase DDX50	DDX50	Q9BQ39	83 kDa	0.42	0	1	0	0.333333	0	1	2	1	2	2	0	1.33333	3	4
Probable ATP-dependent RNA helicase DDX56	DDX56	Q9NY93	62 kDa	0.16	0	1	2	1	0	0	0	0	0	0	0	0	0	0
Probable ATP-dependent RNA helicase DDX6	DDX6	P26196	54 kDa	0.23	10	3	2	5	8	7	7	7.33333	8	10	9	9	1.46667	1.8
2,4-dienoyl-CoA reductase [(3E)-enoyl-CoA-producing], mitochondrial	DECR1	Q16698	36 kDa	0.53	1	4	1	2	3	2	3	2.66667	2	1	2	1.66667	1.33333	0.833333
Protein DEK	DEK	P35659	43 kDa	0.31	10	10	11	10.3333	9	8	9	8.66667	8	11	8	9	0.83871	0.870968
Density-regulated protein	DENR	O43583	22 kDa	0.79	1	3	2	2	1	1	3	1.66667	2	1	2	1.66667	0.833333	0.833333
Deoxyribose-phosphate aldolase	DERA	Q9Y315	35 kDa	0.79	4	4	2	3.33333	3	5	0	2.66667	2	3	1	2	0.8	0.6
DNA fragmentation factor subunit alpha	DFFA	O00273	37 kDa	0.55	7	5	2	4.66667	5	4	2	3.66667	4	4	2	3.33333	0.785714	0.714286
Delta(24)-sterol reductase	DHCR24	Q15392	60 kDa	0.45	4	3	5	4	3	2	3	2.66667	3	3	4	3.33333	0.666667	0.833333
7-dehydrocholesterol reductase	DHCR7	Q9UBM7	54 kDa	0.97	5	3	5	4.33333	4	4	3	3.66667	4	3	5	4	0.846154	0.923077
Dihydrofolate reductase	DHFR	P00374	21 kDa	0.65	0	2	1	1	1	1	0	0.666667	1	1	1	1	0.666667	1
Deoxyhypusine synthase	DHPS	P49366	41 kDa	0.5	1	0	0	0.333333	2	2	0	1.33333	2	1	0	1	4	3
Dehydrogenase/reductase SDR family member 7	DHRS7	Q9Y394	38 kDa	0.15	0	1	0	0.333333	2	2	0	1.33333	1	3	2	2	4	6
ATP-dependent RNA helicase DHX15	DHX15	O43143	91 kDa	0.15	14	11	13	12.6667	16	15	10	13.6667	19	16	15	16.6667	1.07895	1.31579
Pre-mRNA-splicing factor ATP-dependent RNA helicase DHX16	DHX16	O60231	119 kDa	0.62	0	1	0	0.333333	1	1	0	0.666667	2	1	0	1	2	3
ATP-dependent RNA helicase DHX29	DHX29	Q7Z478	155 kDa	0.29	0	0	0	0	1	2	0	1	2	1	0	1
ATP-dependent RNA helicase DHX30	DHX30	Q7L2E3	134 kDa	0.17	1	4	2	2.33333	8	7	3	6	6	9	3	6	2.57143	2.57143
ATP-dependent DNA/RNA helicase DHX36	DHX36	Q9H2U1	115 kDa	0.14	0	0	1	0.333333	2	2	0	1.33333	2	3	1	2	4	6
Pre-mRNA-splicing factor ATP-dependent RNA helicase PRP16	DHX38	Q92620	141 kDa	0.17	0	0	0	0	2	2	0	1.33333	1	1	0	0.666667
ATP-dependent RNA helicase A	DHX9	Q08211	141 kDa	0.28	43	30	34	35.6667	44	43	40	42.3333	42	43	37	40.6667	1.18692	1.14019
Diablo IAP-binding mitochondrial protein	DIABLO	Q9NR28	27 kDa	0.89	1	5	2	2.66667	3	3	5	3.66667	3	4	2	3	1.375	1.125
Protein diaphanous homolog 1	DIAPH1	O60610	141 kDa	0.63	6	7	10	7.66667	13	13	5	10.3333	12	7	8	9	1.34783	1.17391
Probable dimethyladenosine transferase	DIMT1	Q9UNQ2	35 kDa	0.79	1	0	1	0.666667	2	2	0	1.33333	2	2	0	1.33333	2	2
Exosome complex exonuclease RRP44	DIS3	Q9Y2L1	109 kDa	0.51	1	0	1	0.666667	2	1	3	2	0	3	2	1.66667	3	2.5
H/ACA ribonucleoprotein complex subunit DKC1	DKC1	O60832	58 kDa	0.95	4	2	11	5.66667	3	6	7	5.33333	9	5	4	6	0.941176	1.05882
Dihydrolipoyllysine-residue acetyltransferase component of pyruvate dehydrogenase complex, mitochondrial	DLAT	P10515	69 kDa	0.46	6	4	1	3.66667	4	6	0	3.33333	8	5	4	5.66667	0.909091	1.54545
Dihydrolipoyl dehydrogenase, mitochondrial	DLD	P09622	54 kDa	0.95	10	9	9	9.33333	8	7	14	9.66667	8	7	15	10	1.03571	1.07143
Disks large homolog 1	DLG1	Q12959	100 kDa	0.33	0	1	1	0.666667	2	1	3	2	1	1	2	1.33333	3	2
Dihydrolipoyllysine-residue succinyltransferase component of 2-oxoglutarate dehydrogenase complex, mitochondrial	DLST	P36957	49 kDa	0.21	6	9	11	8.66667	6	4	7	5.66667	6	5	9	6.66667	0.653846	0.769231
DnaJ homolog subfamily A member 1	DNAJA1	P31689	45 kDa	0.74	6	10	13	9.66667	13	14	2	9.66667	11	12	13	12	1	1.24138
DnaJ homolog subfamily A member 2	DNAJA2	O60884	46 kDa	0.77	6	4	2	4	10	8	0	6	7	6	3	5.33333	1.5	1.33333
DnaJ homolog subfamily A member 3, mitochondrial	DNAJA3	Q96EY1	52 kDa	0.2	0	0	0	0	3	3	0	2	2	3	0	1.66667
DnaJ homolog subfamily B member 1	DNAJB1	P25685	38 kDa	0.72	4	3	2	3	5	6	0	3.66667	4	4	4	4	1.22222	1.33333
DnaJ homolog subfamily B member 11	DNAJB11	Q9UBS4	41 kDa	0.36	7	7	10	8	8	7	3	6	5	4	9	6	0.75	0.75
DnaJ homolog subfamily B member 6	DNAJB6	O75190	36 kDa	0.34	4	2	2	2.66667	2	2	2	2	2	3	3	2.66667	0.75	1
DnaJ homolog subfamily C member 10	DNAJC10	Q8IXB1	91 kDa	0.94	0	2	2	1.33333	0	2	2	1.33333	3	1	1	1.66667	1	1.25
DnaJ homolog subfamily C member 13	DNAJC13	O75165	254 kDa	0.16	1	2	4	2.33333	3	7	2	4	7	7	4	6	1.71429	2.57143
DnaJ homolog subfamily C member 2	DNAJC2	Q99543	72 kDa	0.24	0	0	0	0	1	2	0	1	1	0	0	0.333333
DnaJ homolog subfamily C member 3	DNAJC3	Q13217	58 kDa	0.76	1	0	0	0.333333	2	1	0	1	2	1	0	1	3	3
DnaJ homolog subfamily C member 5	DNAJC5	Q9H3Z4	22 kDa	0.7	1	1	0	0.666667	3	2	0	1.66667	2	3	0	1.66667	2.5	2.5
DnaJ homolog subfamily C member 7	DNAJC7	Q99615	56 kDa	0.53	4	5	5	4.66667	6	3	3	4	3	6	8	5.66667	0.857143	1.21429
DnaJ homolog subfamily C member 8	DNAJC8	O75937	30 kDa	0.14	5	7	7	6.33333	3	3	5	3.66667	3	4	6	4.33333	0.578947	0.684211
DnaJ homolog subfamily C member 9	DNAJC9	Q8WXX5	30 kDa	0.75	7	5	6	6	6	8	2	5.33333	6	6	3	5	0.888889	0.833333
Dynamin-1-like protein	DNM1L	O00429	82 kDa	0.31	4	6	5	5	15	11	3	9.66667	11	10	6	9	1.93333	1.8
Dynamin-2	DNM2	P50570	98 kDa	0.3	2	6	2	3.33333	10	8	2	6.66667	10	9	5	8	2	2.4
Dynamin-binding protein	DNMBP	Q6XZF7	177 kDa	0.54	0	1	0	0.333333	3	1	0	1.33333	2	2	0	1.33333	4	4
DNA (cytosine-5)-methyltransferase 1	DNMT1	P26358	183 kDa	0.52	2	1	1	1.33333	4	5	0	3	4	3	2	3	2.25	2.25
Aspartyl aminopeptidase	DNPEP	Q9ULA0	53 kDa	0.35	2	2	4	2.66667	5	4	2	3.66667	3	4	5	4	1.375	1.5
5-hydroxymethyl-dUMP N-hydrolase	DNPH1	O43598	19 kDa	0.88	1	1	0	0.666667	1	2	0	1	1	1	0	0.666667	1.5	1
Dedicator of cytokinesis protein 4	DOCK4	Q8N1I0	225 kDa	0.19	0	0	0	0	4	4	0	2.66667	2	3	0	1.66667
Protein dopey-2	DOP1B	Q9Y3R5	258 kDa	0.76	1	0	0	0.333333	1	2	0	1	1	1	0	0.666667	3	2
Dipeptidyl peptidase 3	DPP3	Q9NY33	83 kDa	0.66	11	13	5	9.66667	15	16	7	12.6667	15	13	9	12.3333	1.31034	1.27586
Dipeptidyl peptidase 9	DPP9	Q86TI2	98 kDa	0.51	0	1	1	0.666667	1	1	5	2.33333	2	1	3	2	3.5	3
Protein dpy-30 homolog	DPY30	Q9C005	11 kDa	0.51	1	0	0	0.333333	3	2	0	1.66667	2	3	0	1.66667	5	5
Dihydropyrimidinase-related protein 2	DPYSL2	Q16555	62 kDa	0.99	20	29	24	24.3333	27	25	21	24.3333	22	21	28	23.6667	1	0.972603
Dihydropyrimidinase-related protein 3	DPYSL3	Q14195	62 kDa	0.21	4	4	4	4	3	3	2	2.66667	4	6	3	4.33333	0.666667	1.08333
Dr1-associated corepressor	DRAP1	Q14919	22 kDa	0.76	2	2	1	1.66667	2	2	0	1.33333	2	2	2	2	0.8	1.2
Developmentally-regulated GTP-binding protein 1	DRG1	Q9Y295	41 kDa	0.47	5	9	6	6.66667	9	8	2	6.33333	8	9	10	9	0.95	1.35
Desmoplakin	DSP	P15924	332 kDa	0.56	0	0	0	0	0	0	2	0.666667	4	0	0	1.33333
Dystonin	DST	Q03001	861 kDa	0.26	2	1	1	1.33333	10	12	0	7.33333	7	5	3	5	5.5	3.75
Destrin	DSTN	P60981	19 kDa	0.77	2	8	5	5	4	6	5	5	5	5	9	6.33333	1	1.26667
D-aminoacyl-tRNA deacylase 1	DTD1	Q8TEA8	23 kDa	0.041	2	2	2	2	1	1	2	1.33333	2	2	1	1.66667	0.666667	0.833333
E3 ubiquitin-protein ligase DTX3L	DTX3L	Q8TDB6	84 kDa	0.27	1	0	4	1.66667	3	2	5	3.33333	2	2	3	2.33333	2	1.4
Thymidylate kinase	DTYMK	P23919	24 kDa	0.59	5	5	6	5.33333	5	6	7	6	6	6	3	5	1.125	0.9375
Dual specificity protein phosphatase 3	DUSP3	P51452	20 kDa	0.41	1	0	0	0.333333	2	2	0	1.33333	2	1	1	1.33333	4	4
Deoxyuridine 5'-triphosphate nucleotidohydrolase, mitochondrial	DUT	P33316	27 kDa	0.049	4	7	7	6	3	3	3	3	3	3	3	3	0.5	0.5
Cytoplasmic dynein 1 heavy chain 1	DYNC1H1	Q14204	532 kDa	0.13	115	111	111	112.333	126	138	121	128.333	139	127	114	126.667	1.14243	1.1276
Cytoplasmic dynein 1 intermediate chain 2	DYNC1I2	Q13409	71 kDa	0.7	5	9	9	7.66667	8	7	12	9	7	8	10	8.33333	1.17391	1.08696
Cytoplasmic dynein 1 light intermediate chain 1	DYNC1LI1	Q9Y6G9	57 kDa	0.28	5	4	5	4.66667	7	8	2	5.66667	8	8	6	7.33333	1.21429	1.57143
Cytoplasmic dynein 1 light intermediate chain 2	DYNC1LI2	O43237	54 kDa	0.95	0	1	4	1.66667	2	2	2	2	2	1	2	1.66667	1.2	1
Dynein light chain 1, cytoplasmic	DYNLL1	P63167	10 kDa	0.29	4	4	5	4.33333	4	5	9	6	5	4	3	4	1.38462	0.923077
Dynein light chain roadblock-type 1	DYNLRB1	Q9NP97	11 kDa	0.78	4	2	1	2.33333	3	3	0	2	3	3	2	2.66667	0.857143	1.14286
Dynein light chain Tctex-type 1	DYNLT1	P63172	12 kDa	0.68	2	4	1	2.33333	3	2	2	2.33333	4	5	1	3.33333	1	1.42857
Dysferlin	DYSF	O75923	237 kDa	0.47	0	0	0	0	0	2	0	0.666667	1	0	1	0.666667
Probable rRNA-processing protein EBP2	EBNA1BP2	Q99848	35 kDa	0.27	1	3	5	3	5	4	5	4.66667	6	4	3	4.33333	1.55556	1.44444
3-beta-hydroxysteroid-Delta(8),Delta(7)-isomerase	EBP	Q15125	26 kDa	0.33	1	2	4	2.33333	1	1	2	1.33333	1	1	2	1.33333	0.571429	0.571429
Delta(3,5)-Delta(2,4)-dienoyl-CoA isomerase, mitochondrial	ECH1	Q13011	36 kDa	0.32	4	4	1	3	2	2	0	1.33333	2	2	2	2	0.444444	0.666667
Enoyl-CoA hydratase, mitochondrial	ECHS1	P30084	31 kDa	0.77	21	13	13	15.6667	18	17	3	12.6667	17	21	11	16.3333	0.808511	1.04255
Enoyl-CoA delta isomerase 1, mitochondrial	ECI1	P42126	33 kDa	0.96	4	2	1	2.33333	3	3	0	2	2	2	2	2	0.857143	0.857143
Enoyl-CoA delta isomerase 2	ECI2	O75521	44 kDa	0.094	1	2	1	1.33333	7	6	2	5	5	5	3	4.33333	3.75	3.25
Proteasome adapter and scaffold protein ECM29	ECPAS	Q5VYK3	204 kDa	0.16	1	2	0	1	6	6	2	4.66667	4	3	0	2.33333	4.66667	2.33333
Enhancer of mRNA-decapping protein 4	EDC4	Q6P2E9	152 kDa	0.58	2	2	0	1.33333	3	2	2	2.33333	3	2	0	1.66667	1.75	1.25
Endothelial differentiation-related factor 1	EDF1	O60869	16 kDa	0.96	1	1	1	1	1	1	2	1.33333	1	0	2	1	1.33333	1
Early endosome antigen 1	EEA1	Q15075	162 kDa	0.16	1	1	2	1.33333	3	2	7	4	4	3	6	4.33333	3	3.25
Elongation factor 1-alpha 1	EEF1A1	P68104	50 kDa	0.49	58	44	47	49.6667	60	60	57	59	61	64	39	54.6667	1.18792	1.10067
Elongation factor 1-alpha 2	EEF1A2	Q05639	50 kDa	0.91	10	16	7	11	15	11	3	9.66667	15	15	4	11.3333	0.878788	1.0303
Elongation factor 1-beta	EEF1B2	P24534	25 kDa	0.99	10	10	10	10	10	11	9	10	11	12	6	9.66667	1	0.966667
Elongation factor 1-delta	EEF1D	P29692	31 kDa	0.98	26	24	30	26.6667	25	23	31	26.3333	20	25	32	25.6667	0.9875	0.9625
Eukaryotic translation elongation factor 1 epsilon-1	EEF1E1	O43324	20 kDa	0.85	2	4	1	2.33333	4	4	0	2.66667	3	4	2	3	1.14286	1.28571
Elongation factor 1-gamma	EEF1G	P26641	50 kDa	0.1	37	38	36	37	31	33	36	33.3333	33	32	36	33.6667	0.900901	0.90991
Elongation factor 2	EEF2	P13639	95 kDa	0.21	118	97	112	109	113	111	128	117.333	106	101	104	103.667	1.07645	0.95107
EF-hand domain-containing protein D2	EFHD2	Q96C19	27 kDa	0.093	1	5	4	3.33333	5	4	5	4.66667	6	5	5	5.33333	1.4	1.6
Elongation factor-like GTPase 1	EFL1	Q7Z2Z2	125 kDa	0.2	0	1	0	0.333333	3	3	0	2	2	3	1	2	6	6
116 kDa U5 small nuclear ribonucleoprotein component	EFTUD2	Q15029	109 kDa	0.38	20	9	11	13.3333	20	19	16	18.3333	20	15	14	16.3333	1.375	1.225
Epidermal growth factor receptor	EGFR	P00533	134 kDa	0.011	0	0	0	0	11	14	5	10	5	4	6	5
EH domain-containing protein 1	EHD1	Q9H4M9	61 kDa	0.38	11	11	12	11.3333	19	14	7	13.3333	16	15	16	15.6667	1.17647	1.38235
EH domain-containing protein 2	EHD2	Q9NZN4	61 kDa	0.87	0	3	5	2.66667	3	3	2	2.66667	2	1	3	2	1	0.75
EH domain-containing protein 4	EHD4	Q9H223	61 kDa	0.061	4	5	5	4.66667	7	9	5	7	5	3	3	3.66667	1.5	0.785714
Eukaryotic translation initiation factor 1	EIF1	P41567	13 kDa	0.88	6	5	4	5	7	7	0	4.66667	7	7	3	5.66667	0.933333	1.13333
Eukaryotic translation initiation factor 1A, X-chromosomal	EIF1AX	P47813	16 kDa	0.63	1	1	2	1.33333	3	2	2	2.33333	2	2	2	2	1.75	1.5
Eukaryotic translation initiation factor 2A	EIF2A	Q9BY44	65 kDa	0.12	5	1	2	2.66667	9	4	5	6	6	7	5	6	2.25	2.25
Interferon-induced, double-stranded RNA-activated protein kinase	EIF2AK2	P19525	62 kDa	0.062	6	6	6	6	7	8	7	7.33333	7	7	8	7.33333	1.22222	1.22222
Translation initiation factor eIF2B subunit beta	EIF2B2	P49770	39 kDa	0.26	0	2	1	1	0	1	0	0.333333	2	1	1	1.33333	0.333333	1.33333
Translation initiation factor eIF2B subunit delta	EIF2B4	Q9UI10	58 kDa	0.54	1	2	1	1.33333	1	2	0	1	1	2	0	1	0.75	0.75
Translation initiation factor eIF2B subunit epsilon	EIF2B5	Q13144	80 kDa	0.98	1	2	0	1	1	1	2	1.33333	1	0	2	1	1.33333	1
Eukaryotic translation initiation factor 2D	EIF2D	P41214	65 kDa	0.57	0	0	0	0	0	1	0	0.333333	0	2	0	0.666667
Eukaryotic translation initiation factor 2 subunit 1	EIF2S1	P05198	36 kDa	0.69	14	17	23	18	15	15	22	17.3333	17	17	29	21	0.962963	1.16667
Eukaryotic translation initiation factor 2 subunit 2	EIF2S2	P20042	38 kDa	0.3	12	9	12	11	9	9	9	9	10	11	19	13.3333	0.818182	1.21212
Eukaryotic translation initiation factor 2 subunit 3	EIF2S3	P41091	51 kDa	0.19	19	14	12	15	12	15	9	12	15	21	16	17.3333	0.8	1.15556
Eukaryotic translation initiation factor 3 subunit A	EIF3A	Q14152	167 kDa	0.52	20	18	16	18	23	20	14	19	23	24	17	21.3333	1.05556	1.18519
Eukaryotic translation initiation factor 3 subunit B	EIF3B	P55884	92 kDa	0.28	5	4	9	6	9	9	7	8.33333	9	6	13	9.33333	1.38889	1.55556
Eukaryotic translation initiation factor 3 subunit C	EIF3C	Q99613	105 kDa	0.97	17	16	15	16	19	17	10	15.3333	16	16	16	16	0.958333	1
Eukaryotic translation initiation factor 3 subunit D	EIF3D	O15371	64 kDa	0.47	6	7	5	6	9	8	2	6.33333	10	9	8	9	1.05556	1.5
Eukaryotic translation initiation factor 3 subunit E	EIF3E	P60228	52 kDa	0.81	11	12	9	10.6667	13	13	9	11.6667	11	12	10	11	1.09375	1.03125
Eukaryotic translation initiation factor 3 subunit F	EIF3F	O00303	38 kDa	0.1	9	8	11	9.33333	6	7	5	6	8	9	5	7.33333	0.642857	0.785714
Eukaryotic translation initiation factor 3 subunit G	EIF3G	O75821	36 kDa	0.15	6	8	7	7	6	5	7	6	6	6	3	5	0.857143	0.714286
Eukaryotic translation initiation factor 3 subunit H	EIF3H	O15372	40 kDa	0.33	5	2	6	4.33333	2	3	5	3.33333	6	4	8	6	0.769231	1.38462
Eukaryotic translation initiation factor 3 subunit I	EIF3I	Q13347	37 kDa	0.52	9	8	6	7.66667	9	7	10	8.66667	9	9	5	7.66667	1.13043	1
Eukaryotic translation initiation factor 3 subunit J	EIF3J	O75822	29 kDa	0.022	4	3	4	3.66667	4	6	5	5	4	4	4	4	1.36364	1.09091
Eukaryotic translation initiation factor 3 subunit K	EIF3K	Q9UBQ5	25 kDa	0.24	4	3	2	3	7	4	3	4.66667	2	3	4	3	1.55556	1
Eukaryotic translation initiation factor 3 subunit L	EIF3L	Q9Y262	67 kDa	1	17	12	13	14	14	15	14	14.3333	15	15	12	14	1.02381	1
Eukaryotic translation initiation factor 3 subunit M	EIF3M	Q7L2H7	43 kDa	0.65	4	8	6	6	8	9	2	6.33333	8	7	9	8	1.05556	1.33333
Eukaryotic initiation factor 4A-I	EIF4A1	P60842	46 kDa	0.86	43	28	35	35.3333	33	33	40	35.3333	33	38	29	33.3333	1	0.943396
Eukaryotic initiation factor 4A-II	EIF4A2	Q14240	46 kDa	0.96	10	5	2	5.66667	4	6	5	5	6	6	4	5.33333	0.882353	0.941176
Eukaryotic initiation factor 4A-III	EIF4A3	P38919	47 kDa	0.32	12	11	10	11	9	10	10	9.66667	11	12	10	11	0.878788	1
Eukaryotic translation initiation factor 4B	EIF4B	P23588	69 kDa	0.94	2	3	7	4	3	2	9	4.66667	2	3	5	3.33333	1.16667	0.833333
Eukaryotic translation initiation factor 4E	EIF4E	P06730	25 kDa	0.22	2	3	4	3	3	2	0	1.66667	3	3	3	3	0.555556	1
Eukaryotic translation initiation factor 4 gamma 1	EIF4G1	Q04637	175 kDa	0.43	6	21	19	15.3333	19	21	24	21.3333	17	18	17	17.3333	1.3913	1.13043
Eukaryotic translation initiation factor 4 gamma 2	EIF4G2	P78344	102 kDa	0.68	9	8	7	8	11	12	5	9.33333	8	9	6	7.66667	1.16667	0.958333
Eukaryotic translation initiation factor 4 gamma 3	EIF4G3	O43432	177 kDa	0.76	1	0	0	0.333333	2	1	0	1	2	1	0	1	3	3
Eukaryotic translation initiation factor 4H	EIF4H	Q15056	27 kDa	0.89	4	4	2	3.33333	4	4	2	3.33333	3	4	1	2.66667	1	0.8
Eukaryotic translation initiation factor 5	EIF5	P55010	49 kDa	0.21	1	3	2	2	5	6	0	3.66667	5	8	4	5.66667	1.83333	2.83333
Eukaryotic translation initiation factor 5A-1	EIF5A	P63241	17 kDa	0.64	20	26	22	22.6667	28	23	21	24	24	21	19	21.3333	1.05882	0.941176
Eukaryotic translation initiation factor 5B	EIF5B	O60841	139 kDa	0.77	9	8	13	10	9	9	10	9.33333	8	8	11	9	0.933333	0.9
Eukaryotic translation initiation factor 6	EIF6	P56537	27 kDa	0.86	16	14	13	14.3333	14	13	19	15.3333	19	16	12	15.6667	1.06977	1.09302
Zinc phosphodiesterase ELAC protein 2	ELAC2	Q9BQ52	92 kDa	0.068	0	2	1	1	6	7	2	5	5	3	6	4.66667	5	4.66667
ELAV-like protein 1	ELAVL1	Q15717	36 kDa	0.46	5	8	10	7.66667	4	6	9	6.33333	6	4	6	5.33333	0.826087	0.695652
Engulfment and cell motility protein 2	ELMO2	Q96JJ3	83 kDa	0.093	0	2	0	0.666667	4	2	0	2	5	3	3	3.66667	3	5.5
Elongin-B	ELOB	Q15370	13 kDa	0.62	1	4	2	2.33333	3	3	3	3	2	3	3	2.66667	1.28571	1.14286
Elongin-C	ELOC	Q15369	12 kDa	0.63	0	3	0	1	2	2	2	2	1	2	1	1.33333	2	1.33333
Very long chain fatty acid elongase 1	ELOVL1	Q9BW60	33 kDa	0.26	0	0	1	0.333333	1	2	5	2.66667	2	1	2	1.66667	8	5
ER membrane protein complex subunit 1	EMC1	Q8N766	112 kDa	0.52	0	0	2	0.666667	3	4	0	2.33333	1	2	5	2.66667	3.5	4
ER membrane protein complex subunit 2	EMC2	Q15006	35 kDa	0.87	1	3	1	1.66667	3	4	0	2.33333	4	3	0	2.33333	1.4	1.4
Ribosomal RNA small subunit methyltransferase NEP1	EMG1	Q92979	27 kDa	0.41	1	1	0	0.666667	1	2	0	1	3	3	0	2	1.5	3
Echinoderm microtubule-associated protein-like 4	EML4	Q9HC35	109 kDa	0.84	1	0	2	1	1	2	0	1	2	1	1	1.33333	1	1.33333
Alpha-enolase	ENO1	P06733	47 kDa	0.85	179	162	111	150.667	179	156	121	152	141	161	116	139.333	1.00885	0.924779
Gamma-enolase	ENO2	P09104	47 kDa	0.014	14	16	11	13.6667	9	9	7	8.33333	9	9	9	9	0.609756	0.658537
Enolase-phosphatase E1	ENOPH1	Q9UHY7	29 kDa	0.15	2	5	4	3.66667	5	3	2	3.33333	5	5	6	5.33333	0.909091	1.45455
Band 4.1-like protein 2	EPB41L2	O43491	113 kDa	0.25	1	3	0	1.33333	5	6	2	4.33333	6	5	1	4	3.25	3
Ephrin type-A receptor 2	EPHA2	P29317	108 kDa	0.98	4	5	5	4.66667	5	6	2	4.33333	5	4	3	4	0.928571	0.857143
Epoxide hydrolase 1	EPHX1	P07099	53 kDa	0.77	4	2	0	2	3	3	0	2	2	3	2	2.33333	1	1.16667
Bifunctional glutamate/proline--tRNA ligase	EPRS1	P07814	171 kDa	0.99	12	32	27	23.6667	27	25	21	24.3333	25	27	22	24.6667	1.02817	1.04225
Epidermal growth factor receptor substrate 15-like 1	EPS15L1	Q9UBC2	94 kDa	0.38	2	5	2	3	4	5	3	4	3	4	4	3.66667	1.33333	1.22222
Epidermal growth factor receptor kinase substrate 8-like protein 2	EPS8L2	Q9H6S3	81 kDa	0.12	4	4	6	4.66667	3	4	2	3	4	6	5	5	0.642857	1.07143
Endoplasmic reticulum aminopeptidase 1	ERAP1	Q9NZ08	107 kDa	0.11	1	2	1	1.33333	3	5	3	3.66667	3	3	0	2	2.75	1.5
Endoplasmic reticulum aminopeptidase 2	ERAP2	Q6P179	110 kDa	0.4	1	2	0	1	5	3	0	2.66667	4	4	1	3	2.66667	3
Erbin	ERBIN	Q96RT1	158 kDa	0.89	0	2	0	0.666667	1	0	0	0.333333	0	2	0	0.666667	0.5	1
Endoplasmic reticulum-Golgi intermediate compartment protein 1	ERGIC1	Q969X5	33 kDa	0.34	0	2	0	0.666667	2	2	2	2	2	2	0	1.33333	3	2
Endoplasmic reticulum-Golgi intermediate compartment protein 3	ERGIC3	Q9Y282	43 kDa	0.64	1	1	1	1	1	1	0	0.666667	1	0	3	1.33333	0.666667	1.33333
Enhancer of rudimentary homolog	ERH	P84090	12 kDa	0.73	4	3	0	2.33333	2	2	0	1.33333	2	3	1	2	0.571429	0.857143
Erlin-1	ERLIN1	O75477	39 kDa	0.3	0	2	1	1	0	1	0	0.333333	1	1	2	1.33333	0.333333	1.33333
Erlin-2	ERLIN2	O94905	38 kDa	0.74	4	3	6	4.33333	3	3	3	3	4	3	5	4	0.692308	0.923077
ERO1-like protein alpha	ERO1A	Q96HE7	54 kDa	0.14	2	5	4	3.66667	7	7	3	5.66667	6	7	5	6	1.54545	1.63636
Endoplasmic reticulum resident protein 29	ERP29	P30040	29 kDa	0.98	19	17	10	15.3333	16	17	10	14.3333	18	17	11	15.3333	0.934783	1
Endoplasmic reticulum resident protein 44	ERP44	Q9BS26	47 kDa	0.65	5	3	2	3.33333	3	3	2	2.66667	4	3	4	3.66667	0.8	1.1
S-formylglutathione hydrolase	ESD	P10768	31 kDa	0.99	7	5	4	5.33333	7	8	2	5.66667	6	6	4	5.33333	1.0625	1
Extended synaptotagmin-1	ESYT1	Q9BSJ8	123 kDa	0.5	23	19	21	21	25	20	28	24.3333	24	23	19	22	1.15873	1.04762
Extended synaptotagmin-2	ESYT2	A0FGR8	102 kDa	0.26	0	3	1	1.33333	1	2	0	1	3	2	3	2.66667	0.75	2
Eukaryotic peptide chain release factor subunit 1	ETF1	P62495	49 kDa	0.8	12	8	10	10	14	12	7	11	10	13	12	11.6667	1.1	1.16667
Electron transfer flavoprotein subunit alpha, mitochondrial	ETFA	P13804	35 kDa	0.003	9	8	7	8	9	11	10	10	11	11	12	11.3333	1.25	1.41667
Electron transfer flavoprotein subunit beta	ETFB	P38117	28 kDa	0.72	5	9	10	8	5	3	10	6	5	5	9	6.33333	0.75	0.791667
RNA-binding protein EWS	EWSR1	Q01844	68 kDa	0.67	4	5	4	4.33333	4	4	2	3.33333	4	3	2	3	0.769231	0.692308
Exocyst complex component 4	EXOC4	Q96A65	111 kDa	0.58	0	3	1	1.33333	1	1	0	0.666667	1	1	1	1	0.5	0.75
Exocyst complex component 7	EXOC7	Q9UPT5	83 kDa	0.24	0	0	0	0	2	1	0	1	2	2	0	1.33333
Exosome complex component CSL4	EXOSC1	Q9Y3B2	21 kDa	0.77	1	1	0	0.666667	1	2	0	1	2	1	1	1.33333	1.5	2
Exosome complex component 10	EXOSC10	Q01780	101 kDa	0.58	0	0	0	0	0	2	0	0.666667	0	1	0	0.333333
Exosome complex component RRP4	EXOSC2	Q13868	33 kDa	0.97	4	4	0	2.66667	3	4	0	2.33333	5	3	1	3	0.875	1.125
Exosome complex component RRP40	EXOSC3	Q9NQT5	30 kDa	0.52	0	1	1	0.666667	3	2	0	1.66667	2	1	2	1.66667	2.5	2.5
Exosome complex component RRP41	EXOSC4	Q9NPD3	26 kDa	0.84	1	1	0	0.666667	2	1	0	1	2	2	0	1.33333	1.5	2
Exosome complex component RRP46	EXOSC5	Q9NQT4	25 kDa	0.45	2	0	0	0.666667	3	2	0	1.66667	2	2	2	2	2.5	3
Exosome complex component MTR3	EXOSC6	Q5RKV6	28 kDa	0.15	4	5	5	4.66667	3	3	0	2	3	3	5	3.66667	0.428571	0.785714
Exosome complex component RRP42	EXOSC7	Q15024	32 kDa	0.73	2	5	2	3	3	2	2	2.33333	2	1	6	3	0.777778	1
Exosome complex component RRP43	EXOSC8	Q96B26	30 kDa	0.68	2	2	1	1.66667	4	6	0	3.33333	3	3	0	2	2	1.2
Exosome complex component RRP45	EXOSC9	Q06265	49 kDa	0.76	1	0	0	0.333333	1	2	0	1	1	1	0	0.666667	3	2
Ezrin	EZR	P15311	69 kDa	0.42	19	23	21	21	21	19	16	18.6667	20	19	18	19	0.888889	0.904762
Fatty acid-binding protein 5	FABP5	Q01469	15 kDa	0.99	0	4	6	3.33333	3	2	5	3.33333	2	3	6	3.66667	1	1.1
Acyl-CoA 6-desaturase	FADS2	O95864	52 kDa	0.37	1	2	0	1	6	4	0	3.33333	5	4	1	3.33333	3.33333	3.33333
FAS-associated factor 1	FAF1	Q9UNN5	74 kDa	0.48	2	4	1	2.33333	3	1	0	1.33333	2	1	3	2	0.571429	0.857143
FAS-associated factor 2	FAF2	Q96CS3	53 kDa	0.72	1	3	2	2	2	2	5	3	2	1	3	2	1.5	1
Fumarylacetoacetase	FAH	P16930	46 kDa	0.0036	1	3	2	2	5	5	3	4.33333	6	5	5	5.33333	2.16667	2.66667
Oxaloacetate decarboxylase, mitochondrial	FAHD1	Q6P587	25 kDa	0.49	1	1	1	1	2	2	0	1.33333	2	3	1	2	1.33333	2
Protein NOXP20	FAM114A1	Q8IWE2	61 kDa	0.74	1	5	2	2.66667	2	5	0	2.33333	3	3	4	3.33333	0.875	1.25
Constitutive coactivator of PPAR-gamma-like protein 1	FAM120A	Q9NZB2	122 kDa	0.46	1	1	1	1	3	2	0	1.66667	2	2	3	2.33333	1.66667	2.33333
Protein FAM210B, mitochondrial	FAM210B	Q96KR6	20 kDa	0.67	1	0	0	0.333333	1	1	0	0.666667	1	0	2	1	2	3
Protein FAM3C	FAM3C	Q92520	25 kDa	0.92	1	2	1	1.33333	1	2	2	1.66667	1	2	2	1.66667	1.25	1.25
Protein FAM50A	FAM50A	Q14320	40 kDa	0.72	7	4	7	6	6	6	3	5	5	5	6	5.33333	0.833333	0.888889
Protein FAM91A1	FAM91A1	Q658Y4	94 kDa	0.81	0	2	0	0.666667	0	1	0	0.333333	1	0	1	0.666667	0.5	1
Protein FAM98A	FAM98A	Q8NCA5	55 kDa	0.19	4	3	4	3.66667	7	7	3	5.66667	6	5	3	4.66667	1.54545	1.27273
Protein FAM98B	FAM98B	Q52LJ0	46 kDa	0.67	0	1	4	1.66667	2	2	5	3	2	2	4	2.66667	1.8	1.6
Fanconi anemia group I protein	FANCI	Q9NVI1	149 kDa	0.32	0	3	0	1	3	3	0	2	1	0	0	0.333333	2	0.333333
Fatty acyl-CoA reductase 1	FAR1	Q8WVX9	59 kDa	0.29	0	0	0	0	1	2	0	1	2	1	0	1
Phenylalanine--tRNA ligase alpha subunit	FARSA	Q9Y285	58 kDa	0.32	1	4	2	2.33333	6	5	0	3.66667	7	7	3	5.66667	1.57143	2.42857
Phenylalanine--tRNA ligase beta subunit	FARSB	Q9NSD9	66 kDa	0.54	19	12	11	14	15	18	5	12.6667	20	19	13	17.3333	0.904762	1.2381
Fatty acid synthase	FASN	P49327	273 kDa	0.58	154	109	124	129	150	143	117	136.667	146	153	135	144.667	1.05943	1.12145
rRNA 2'-O-methyltransferase fibrillarin	FBL	P22087	34 kDa	0.23	7	13	18	12.6667	6	9	7	7.33333	11	10	8	9.66667	0.578947	0.763158
Fibulin-1	FBLN1	P23142	77 kDa	0.42	0	0	0	0	0	0	0	0	0	0	2	0.666667
F-box only protein 22	FBXO22	Q8NEZ5	45 kDa	0.55	0	0	0	0	1	0	0	0.333333	0	0	2	0.666667
Squalene synthase	FDFT1	P37268	48 kDa	0.44	4	8	5	5.66667	13	11	3	9	8	8	9	8.33333	1.58824	1.47059
Farnesyl pyrophosphate synthase	FDPS	P14324	48 kDa	0.07	16	17	15	16	11	9	12	10.6667	10	13	16	13	0.666667	0.8125
NADPH:adrenodoxin oxidoreductase, mitochondrial	FDXR	P22570	54 kDa	0.8	7	2	10	6.33333	2	1	9	4	2	3	13	6	0.631579	0.947368
Flap endonuclease 1	FEN1	P39748	43 kDa	0.61	4	10	6	6.66667	4	5	5	4.66667	4	5	8	5.66667	0.7	0.85
Fermitin family homolog 2	FERMT2	Q96AC1	78 kDa	0.94	6	3	5	4.66667	5	7	0	4	5	6	1	4	0.857143	0.857143
Fibroblast growth factor 2	FGF2	P09038	31 kDa	0.53	0	1	1	0.666667	0	0	2	0.666667	1	0	6	2.33333	1	3.5
Fumarate hydratase, mitochondrial	FH	P07954	55 kDa	0.77	10	10	10	10	9	9	10	9.33333	9	11	9	9.66667	0.933333	0.966667
FHF complex subunit HOOK interacting protein 2A	FHIP2A	Q5W0V3	87 kDa	0.94	0	1	1	0.666667	1	2	0	1	1	0	1	0.666667	1.5	1
Four and a half LIM domains protein 1	FHL1	Q13642	36 kDa	0.089	1	4	2	2.33333	1	1	0	0.666667	2	2	3	2.33333	0.285714	1
Four and a half LIM domains protein 2	FHL2	Q14192	32 kDa	0.9	7	4	10	7	7	6	7	6.66667	4	7	12	7.66667	0.952381	1.09524
FH1/FH2 domain-containing protein 1	FHOD1	Q9Y613	127 kDa	0.52	1	2	1	1.33333	3	2	0	1.66667	2	4	1	2.33333	1.25	1.75
Mitochondrial fission 1 protein	FIS1	Q9Y3D6	17 kDa	0.6	1	4	2	2.33333	3	3	3	3	2	4	1	2.33333	1.28571	1
Peptidyl-prolyl cis-trans isomerase FKBP10	FKBP10	Q96AY3	64 kDa	0.46	0	3	0	1	0	1	0	0.333333	1	1	3	1.66667	0.333333	1.66667
Peptidyl-prolyl cis-trans isomerase FKBP11	FKBP11	Q9NYL4	22 kDa	0.94	2	3	1	2	3	4	0	2.33333	4	3	1	2.66667	1.16667	1.33333
FK506-binding protein 15	FKBP15	Q5T1M5	134 kDa	0.23	0	1	0	0.333333	1	2	2	1.66667	1	1	3	1.66667	5	5
Peptidyl-prolyl cis-trans isomerase FKBP1A	FKBP1A	P62942	12 kDa	0.34	5	5	4	4.66667	4	5	7	5.33333	6	5	5	5.33333	1.14286	1.14286
Peptidyl-prolyl cis-trans isomerase FKBP2	FKBP2	P26885	16 kDa	0.53	1	3	2	2	1	2	0	1	1	2	6	3	0.5	1.5
Peptidyl-prolyl cis-trans isomerase FKBP3	FKBP3	Q00688	25 kDa	0.6	9	7	7	7.66667	7	7	12	8.66667	5	8	8	7	1.13043	0.913043
Peptidyl-prolyl cis-trans isomerase FKBP4	FKBP4	Q02790	52 kDa	0.71	14	19	16	16.3333	16	20	16	17.3333	16	20	18	18	1.06122	1.10204
Peptidyl-prolyl cis-trans isomerase FKBP5	FKBP5	Q13451	51 kDa	0.42	4	4	4	4	3	4	0	2.33333	2	5	5	4	0.583333	1
Peptidyl-prolyl cis-trans isomerase FKBP8	FKBP8	Q14318	45 kDa	0.3	0	0	0	0	1	2	0	1	2	2	0	1.33333
Filaggrin-2	FLG2	Q5D862	248 kDa	0.42	0	0	0	0	0	0	0	0	2	0	0	0.666667
Protein flightless-1 homolog	FLII	Q13045	145 kDa	0.96	2	8	5	5	5	7	3	5	7	4	3	4.66667	1	0.933333
Filamin-A	FLNA	P21333	281 kDa	0.36	296	231	293	273.333	211	202	322	245	196	196	247	213	0.896341	0.779268
Filamin-B	FLNB	O75369	278 kDa	0.77	70	12	68	50	60	57	59	58.6667	61	54	69	61.3333	1.17333	1.22667
Filamin-C	FLNC	Q14315	291 kDa	0.9	239	135	228	200.667	194	186	248	209.333	186	193	204	194.333	1.04319	0.968439
Flotillin-1	FLOT1	O75955	47 kDa	0.088	2	1	1	1.33333	2	1	0	1	2	3	2	2.33333	0.75	1.75
Flotillin-2	FLOT2	Q14254	47 kDa	0.046	2	4	2	2.66667	1	1	0	0.666667	1	2	3	2	0.25	0.75
Fragile X messenger ribonucleoprotein 1	FMR1	Q06787	71 kDa	0.46	1	4	1	2	3	2	2	2.33333	2	1	0	1	1.16667	0.5
Fibronectin	FN1	P02751	272 kDa	0.026	22	12	22	18.6667	23	25	19	22.3333	46	34	68	49.3333	1.19643	2.64286
Ketosamine-3-kinase	FN3KRP	Q9HA64	34 kDa	0.89	4	2	0	2	2	2	2	2	2	3	2	2.33333	1	1.16667
Protein farnesyltransferase/geranylgeranyltransferase type-1 subunit alpha	FNTA	P49354	44 kDa	0.79	1	4	0	1.66667	5	3	0	2.66667	5	2	1	2.66667	1.6	1.6
Fascin	FSCN1	Q16658	55 kDa	0.94	6	0	6	4	3	1	7	3.66667	4	3	3	3.33333	0.916667	0.833333
Follistatin-related protein 1	FSTL1	Q12841	35 kDa	0.085	1	2	1	1.33333	1	1	0	0.666667	1	1	0	0.666667	0.5	0.5
Ferritin heavy chain	FTH1	P02794	21 kDa	0.0031	0	0	0	0	3	2	2	2.33333	3	3	5	3.66667
Ferritin light chain	FTL	P02792	20 kDa	0.02	0	0	0	0	5	7	0	4	8	8	5	7
Alpha-ketoglutarate-dependent dioxygenase FTO	FTO	Q9C0B1	58 kDa	0.63	0	4	1	1.66667	4	1	3	2.66667	4	3	1	2.66667	1.6	1.6
pre-rRNA 2'-O-ribose RNA methyltransferase FTSJ3	FTSJ3	Q8IY81	97 kDa	0.29	0	2	2	1.33333	7	6	0	4.33333	6	4	3	4.33333	3.25	3.25
Far upstream element-binding protein 1	FUBP1	Q96AE4	68 kDa	0.81	12	6	5	7.66667	8	8	5	7	8	9	8	8.33333	0.913043	1.08696
Tissue alpha-L-fucosidase	FUCA1	P04066	54 kDa	0.45	1	0	1	0.666667	1	1	0	0.666667	1	1	2	1.33333	1	2
RNA-binding protein FUS	FUS	P35637	53 kDa	0.46	1	5	5	3.66667	4	6	5	5	3	3	5	3.66667	1.36364	1
RNA-binding protein FXR1	FXR1	P51114	70 kDa	0.62	6	4	6	5.33333	9	5	5	6.33333	6	6	9	7	1.1875	1.3125
RNA-binding protein FXR2	FXR2	P51116	74 kDa	0.96	2	3	2	2.33333	3	2	2	2.33333	3	3	2	2.66667	1	1.14286
Ras GTPase-activating protein-binding protein 1	G3BP1	Q13283	52 kDa	0.18	10	9	9	9.33333	10	12	14	12	11	12	8	10.3333	1.28571	1.10714
Ras GTPase-activating protein-binding protein 2	G3BP2	Q9UN86	54 kDa	0.28	4	4	2	3.33333	4	5	3	4	6	3	4	4.33333	1.2	1.3
Glucose-6-phosphate 1-dehydrogenase	G6PD	P11413	59 kDa	0.94	23	18	11	17.3333	19	21	16	18.6667	20	21	15	18.6667	1.07692	1.07692
UDP-glucose 4-epimerase	GALE	Q14376	38 kDa	0.027	0	2	0	0.666667	1	1	0	0.666667	2	3	2	2.33333	1	3.5
Galactokinase	GALK1	P51570	42 kDa	0.0018	9	6	7	7.33333	3	3	3	3	4	5	5	4.66667	0.409091	0.636364
Polypeptide N-acetylgalactosaminyltransferase 2	GALNT2	Q10471	65 kDa	0.11	2	3	2	2.33333	2	2	2	2	1	2	2	1.66667	0.857143	0.714286
Guanidinoacetate N-methyltransferase	GAMT	Q14353	26 kDa	0.55	0	1	0	0.333333	1	2	0	1	0	1	1	0.666667	3	2
Neutral alpha-glucosidase AB	GANAB	Q14697	107 kDa	0.57	35	40	40	38.3333	36	30	40	35.3333	38	36	35	36.3333	0.921739	0.947826
Glyceraldehyde-3-phosphate dehydrogenase	GAPDH	P04406	36 kDa	0.063	139	143	130	137.333	122	121	138	127	121	124	115	120	0.924757	0.873786
GTPase-activating protein and VPS9 domain-containing protein 1	GAPVD1	Q14C86	165 kDa	0.47	0	2	0	0.666667	3	3	0	2	1	1	2	1.33333	3	2
H/ACA ribonucleoprotein complex subunit 1	GAR1	Q9NY12	22 kDa	0.26	1	4	6	3.66667	1	2	2	1.66667	1	1	3	1.66667	0.454545	0.454545
Glycine--tRNA ligase	GARS1	P41250	83 kDa	0.83	10	12	5	9	11	12	7	10	14	13	5	10.6667	1.11111	1.18519
Trifunctional purine biosynthetic protein adenosine-3	GART	P22102	108 kDa	0.93	35	28	18	27	29	33	10	24	29	32	16	25.6667	0.888889	0.950617
Transcriptional repressor p66-alpha	GATAD2A	Q86YP4	68 kDa	0.83	1	1	0	0.666667	2	2	0	1.33333	2	1	0	1	2	1.5
Glutamine amidotransferase-like class 1 domain-containing protein 1	GATD1	Q8NB37	23 kDa	0.34	0	1	0	0.333333	2	0	0	0.666667	2	1	1	1.33333	2	4
Putative glutamine amidotransferase-like class 1 domain-containing protein 3B, mitochondrial	GATD3B	A0A0B4J2D5	28 kDa	0.88	1	3	0	1.33333	0	2	2	1.33333	1	1	1	1	1	0.75
1,4-alpha-glucan-branching enzyme	GBE1	Q04446	80 kDa	0.087	2	3	4	3	1	2	2	1.66667	2	2	3	2.33333	0.555556	0.777778
Golgi-specific brefeldin A-resistance guanine nucleotide exchange factor 1	GBF1	Q92538	207 kDa	0.58	2	4	0	2	4	2	0	2	2	1	0	1	1	0.5
Guanylate-binding protein 1	GBP1	P32455	68 kDa	0.11	2	0	5	2.33333	6	6	5	5.66667	5	3	3	3.66667	2.42857	1.57143
Glutamate--cysteine ligase catalytic subunit	GCLC	P48506	73 kDa	0.26	0	0	0	0	2	1	0	1	0	1	0	0.333333
Stalled ribosome sensor GCN1	GCN1	Q92616	293 kDa	0.31	20	31	19	23.3333	36	34	24	31.3333	31	29	24	28	1.34286	1.2
Rab GDP dissociation inhibitor alpha	GDI1	P31150	51 kDa	0.42	14	12	12	12.6667	9	12	12	11	11	12	14	12.3333	0.868421	0.973684
Rab GDP dissociation inhibitor beta	GDI2	P50395	51 kDa	0.83	31	27	32	30	27	30	31	29.3333	32	29	25	28.6667	0.977778	0.955556
Gem-associated protein 4	GEMIN4	P57678	120 kDa	0.02	0	0	0	0	1	1	0	0.666667	2	1	1	1.33333
Gem-associated protein 5	GEMIN5	Q8TEQ6	169 kDa	0.1	0	0	1	0.333333	0	1	0	0.333333	1	2	3	2	1	6
ATPase GET3	GET3	O43681	39 kDa	0.3	2	5	2	3	6	3	0	3	6	5	5	5.33333	1	1.77778
Glial fibrillary acidic protein	GFAP	P14136	50 kDa	0.45	1	2	0	1	1	0	0	0.333333	1	1	0	0.666667	0.333333	0.666667
Elongation factor G, mitochondrial	GFM1	Q96RP9	83 kDa	0.87	4	1	5	3.33333	4	4	2	3.33333	2	3	3	2.66667	1	0.8
Glutamine--fructose-6-phosphate aminotransferase [isomerizing] 1	GFPT1	Q06210	79 kDa	0.69	14	13	7	11.3333	15	18	9	14	13	15	11	13	1.23529	1.14706
Glutamine--fructose-6-phosphate aminotransferase [isomerizing] 2	GFPT2	O94808	77 kDa	0.052	0	0	0	0	2	2	0	1.33333	2	2	1	1.66667
GDP-L-fucose synthase	GFUS	Q13630	36 kDa	0.062	4	3	2	3	3	3	5	3.66667	2	2	2	2	1.22222	0.666667
Gamma-glutamylcyclotransferase	GGCT	O75223	21 kDa	0.14	0	2	1	1	0	1	0	0.333333	2	2	1	1.66667	0.333333	1.66667
Gamma-glutamyl hydrolase	GGH	Q92820	36 kDa	0.66	2	2	0	1.33333	2	2	0	1.33333	2	2	2	2	1	1.5
DNA replication complex GINS protein PSF1	GINS1	Q14691	23 kDa	0.45	0	1	0	0.333333	2	2	0	1.33333	2	2	0	1.33333	4	4
DNA replication complex GINS protein PSF3	GINS3	Q9BRX5	25 kDa	0.65	1	2	0	1	1	1	0	0.666667	1	1	1	1	0.666667	1
PDZ domain-containing protein GIPC1	GIPC1	O14908	36 kDa	0.27	0	1	0	0.333333	1	2	0	1	2	2	1	1.66667	3	5
Beta-galactosidase	GLB1	P16278	76 kDa	0.2	1	1	0	0.666667	1	2	2	1.66667	2	2	1	1.66667	2.5	2.5
Golgi apparatus protein 1	GLG1	Q92896	135 kDa	0.17	0	0	2	0.666667	2	2	3	2.33333	3	2	5	3.33333	3.5	5
Golgi-associated plant pathogenesis-related protein 1	GLIPR2	Q9H4G4	17 kDa	0.76	2	1	0	1	2	2	2	2	1	3	0	1.33333	2	1.33333
Lactoylglutathione lyase	GLO1	Q04760	21 kDa	0.24	9	16	11	12	10	8	7	8.33333	9	9	6	8	0.694444	0.666667
Glyoxalase domain-containing protein 4	GLOD4	Q9HC38	35 kDa	0.21	6	5	2	4.33333	6	7	7	6.66667	8	7	5	6.66667	1.53846	1.53846
Glutaredoxin-1	GLRX	P35754	12 kDa	0.93	2	0	0	0.666667	1	1	0	0.666667	2	1	0	1	1	1.5
Glutaredoxin-3	GLRX3	O76003	37 kDa	0.65	9	9	9	9	11	11	5	9	10	13	9	10.6667	1	1.18519
Glutaredoxin-related protein 5, mitochondrial	GLRX5	Q86SX6	17 kDa	0.25	0	0	0	0	1	1	0	0.666667	2	1	0	1
Glutaminase kidney isoform, mitochondrial	GLS	O94925	73 kDa	0.85	15	13	16	14.6667	17	16	5	12.6667	13	11	15	13	0.863636	0.886364
Glutamate dehydrogenase 1, mitochondrial	GLUD1	P00367	61 kDa	0.54	16	27	18	20.3333	20	19	9	16	17	19	21	19	0.786885	0.934426
Cytokine-like nuclear factor N-PAC	GLYR1	Q49A26	61 kDa	0.18	1	1	1	1	1	1	0	0.666667	1	2	1	1.33333	0.666667	1.33333
Glia maturation factor beta	GMFB	P60983	17 kDa	0.22	4	2	1	2.33333	1	2	0	1	2	1	0	1	0.428571	0.428571
Mannose-1-phosphate guanyltransferase alpha	GMPPA	Q96IJ6	46 kDa	0.29	2	5	2	3	2	3	0	1.66667	4	4	2	3.33333	0.555556	1.11111
Mannose-1-phosphate guanyltransferase beta	GMPPB	Q9Y5P6	40 kDa	0.46	4	1	0	1.66667	3	3	2	2.66667	3	3	2	2.66667	1.6	1.6
GMP synthase [glutamine-hydrolyzing]	GMPS	P49915	77 kDa	0.66	11	25	21	19	26	25	19	23.3333	26	22	15	21	1.22807	1.10526
Guanine nucleotide-binding protein subunit alpha-11	GNA11	P29992	42 kDa	0.95	2	3	4	3	4	6	0	3.33333	3	3	2	2.66667	1.11111	0.888889
Guanine nucleotide-binding protein subunit alpha-13	GNA13	Q14344	44 kDa	0.55	1	0	1	0.666667	3	2	0	1.66667	2	2	1	1.66667	2.5	2.5
Guanine nucleotide-binding protein G(i) subunit alpha-2	GNAI2	P04899	40 kDa	0.47	14	19	16	16.3333	15	16	9	13.3333	16	15	15	15.3333	0.816327	0.938776
Guanine nucleotide-binding protein G(i) subunit alpha-3	GNAI3	P08754	41 kDa	0.88	0	5	0	1.66667	3	4	0	2.33333	5	3	1	3	1.4	1.8
Guanine nucleotide-binding protein G(s) subunit alpha isoforms XLas	GNAS	Q5JWF2	111 kDa	0.47	6	10	7	7.66667	8	7	2	5.66667	7	8	4	6.33333	0.73913	0.826087
Guanine nucleotide-binding protein G(I)/G(S)/G(T) subunit beta-1	GNB1	P62873	37 kDa	0.67	6	9	9	8	8	7	7	7.33333	9	9	6	8	0.916667	1
Guanine nucleotide-binding protein G(I)/G(S)/G(T) subunit beta-2	GNB2	P62879	37 kDa	0.84	4	2	2	2.66667	2	2	3	2.33333	2	3	2	2.33333	0.875	0.875
Bifunctional UDP-N-acetylglucosamine 2-epimerase/N-acetylmannosamine kinase	GNE	Q9Y223	79 kDa	0.97	2	0	1	1	1	2	2	1.66667	3	0	1	1.33333	1.66667	1.33333
Guanine nucleotide-binding protein G(I)/G(S)/G(O) subunit gamma-12	GNG12	Q9UBI6	8 kDa	0.88	1	3	5	3	1	1	5	2.33333	1	3	3	2.33333	0.777778	0.777778
Guanine nucleotide-binding protein-like 1	GNL1	P36915	69 kDa	0.082	0	1	1	0.666667	3	2	2	2.33333	2	2	3	2.33333	3.5	3.5
Nucleolar GTP-binding protein 2	GNL2	Q13823	84 kDa	0.91	0	3	1	1.33333	1	4	0	1.66667	2	2	2	2	1.25	1.5
Guanine nucleotide-binding protein-like 3	GNL3	Q9BVP2	62 kDa	0.52	0	2	4	2	4	3	3	3.33333	6	5	0	3.66667	1.66667	1.83333
Glucosamine-6-phosphate isomerase 1	GNPDA1	P46926	33 kDa	0.36	5	2	1	2.66667	3	4	0	2.33333	3	7	4	4.66667	0.875	1.75
Glucosamine 6-phosphate N-acetyltransferase	GNPNAT1	Q96EK6	21 kDa	0.13	2	3	1	2	2	2	2	2	2	1	0	1	1	0.5
N-acetylglucosamine-6-sulfatase	GNS	P15586	62 kDa	0.55	4	5	6	5	3	3	5	3.66667	4	3	5	4	0.733333	0.8
Golgin subfamily A member 2	GOLGA2	Q08379	113 kDa	0.72	1	6	4	3.66667	2	2	5	3	2	3	3	2.66667	0.818182	0.727273
Golgin subfamily A member 3	GOLGA3	Q08378	167 kDa	0.29	1	3	2	2	1	1	2	1.33333	3	1	5	3	0.666667	1.5
Golgin subfamily B member 1	GOLGB1	Q14789	376 kDa	0.001	1	0	0	0.333333	2	2	2	2	3	3	3	3	6	9
Golgi integral membrane protein 4	GOLIM4	O00461	82 kDa	0.13	0	0	1	0.333333	1	1	0	0.666667	1	2	2	1.66667	2	5
Golgi phosphoprotein 3	GOLPH3	Q9H4A6	34 kDa	0.57	0	2	0	0.666667	1	0	0	0.333333	0	0	0	0	0.5	0
Vesicle transport protein GOT1B	GOLT1B	Q9Y3E0	15 kDa	0.26	1	1	1	1	3	2	2	2.33333	2	2	0	1.33333	2.33333	1.33333
Golgi reassembly-stacking protein 2	GORASP2	Q9H8Y8	47 kDa	0.68	4	4	2	3.33333	4	3	3	3.33333	4	3	3	3.33333	1	1
Aspartate aminotransferase, cytoplasmic	GOT1	P17174	46 kDa	0.91	26	22	17	21.6667	21	21	21	21	21	21	21	21	0.969231	0.969231
Aspartate aminotransferase, mitochondrial	GOT2	P00505	48 kDa	0.53	23	17	17	19	15	17	19	17	18	17	17	17.3333	0.894737	0.912281
Glycerol-3-phosphate dehydrogenase, mitochondrial	GPD2	P43304	81 kDa	0.76	4	6	1	3.66667	5	7	2	4.66667	7	5	3	5	1.27273	1.36364
Gephyrin	GPHN	Q9NQX3	80 kDa	0.91	0	1	1	0.666667	1	2	0	1	1	1	1	1	1.5	1.5
Glucose-6-phosphate isomerase	GPI	P06744	63 kDa	0.38	25	32	19	25.3333	23	21	21	21.6667	23	22	13	19.3333	0.855263	0.763158
COP9 signalosome complex subunit 1	GPS1	Q13098	56 kDa	0.19	7	9	5	7	5	4	5	4.66667	6	7	5	6	0.666667	0.857143
Growth factor receptor-bound protein 2	GRB2	P62993	25 kDa	0.66	1	3	2	2	3	2	2	2.33333	2	2	2	2	1.16667	1
Glyoxylate reductase/hydroxypyruvate reductase	GRHPR	Q9UBQ7	36 kDa	0.83	5	5	1	3.66667	6	4	0	3.33333	7	3	3	4.33333	0.909091	1.18182
GRIP1-associated protein 1	GRIPAP1	Q4V328	96 kDa	0.66	0	3	2	1.66667	2	1	0	1	3	0	2	1.66667	0.6	1
GrpE protein homolog 1, mitochondrial	GRPEL1	Q9HAV7	24 kDa	0.9	1	4	1	2	2	3	0	1.66667	2	3	2	2.33333	0.833333	1.16667
G-rich sequence factor 1	GRSF1	Q12849	53 kDa	0.74	0	4	0	1.33333	2	3	0	1.66667	2	3	1	2	1.25	1.5
Glutamate-rich WD repeat-containing protein 1	GRWD1	Q9BQ67	49 kDa	0.82	4	2	1	2.33333	3	3	2	2.66667	4	3	1	2.66667	1.14286	1.14286
Gasdermin-D	GSDMD	P57764	53 kDa	0.52	0	2	1	1	3	3	0	2	2	2	1	1.66667	2	1.66667
Gasdermin-E	GSDME	O60443	55 kDa	0.03	0	0	0	0	2	2	0	1.33333	2	2	4	2.66667
Glycogen synthase kinase-3 beta	GSK3B	P49841	47 kDa	0.51	1	0	0	0.333333	2	2	0	1.33333	1	1	0	0.666667	4	2
Gelsolin	GSN	cRAP031	86 kDa	0.33	1	9	7	5.66667	3	1	2	2	3	3	8	4.66667	0.352941	0.823529
Eukaryotic peptide chain release factor GTP-binding subunit ERF3A	GSPT1	P15170	56 kDa	0.56	0	6	5	3.66667	4	6	5	5	5	4	9	6	1.36364	1.63636
Glutathione reductase, mitochondrial	GSR	P00390	56 kDa	0.087	1	1	4	2	2	3	5	3.33333	5	4	6	5	1.66667	2.5
Glutathione synthetase	GSS	P48637	52 kDa	0.67	22	18	12	17.3333	15	13	17	15	18	17	14	16.3333	0.865385	0.942308
Glutathione S-transferase kappa 1	GSTK1	Q9Y2Q3	25 kDa	0.28	0	1	1	0.666667	0	2	0	0.666667	2	2	1	1.66667	1	2.5
Glutathione S-transferase Mu 3	GSTM3	P21266	27 kDa	0.85	2	2	0	1.33333	3	2	0	1.66667	2	4	0	2	1.25	1.5
Glutathione S-transferase omega-1	GSTO1	P78417	28 kDa	0.78	20	19	17	18.6667	16	15	21	17.3333	16	21	13	16.6667	0.928571	0.892857
Glutathione S-transferase P	GSTP1	cRAP034	23 kDa	0.16	31	33	28	30.6667	29	27	26	27.3333	29	27	24	26.6667	0.891304	0.869565
General transcription factor II-I	GTF2I	P78347	112 kDa	0.87	7	5	4	5.33333	7	7	0	4.66667	7	8	2	5.66667	0.875	1.0625
GTP-binding protein 1	GTPBP1	O00178	72 kDa	0.66	0	2	1	1	3	2	0	1.66667	0	1	1	0.666667	1.66667	0.666667
GTP-binding protein 4	GTPBP4	Q9BZE4	74 kDa	0.75	1	3	7	3.66667	3	5	3	3.66667	4	6	4	4.66667	1	1.27273
Histone H1.0	H1-0	P07305	21 kDa	0.46	2	7	11	6.66667	2	3	12	5.66667	2	2	4	2.66667	0.85	0.4
Histone H1.10	H1-10	Q92522	22 kDa	0.17	2	5	4	3.66667	2	2	3	2.33333	2	2	2	2	0.636364	0.545455
Histone H1.4	H1-4	P10412	22 kDa	0.14	23	26	19	22.6667	19	21	21	20.3333	18	21	13	17.3333	0.897059	0.764706
Histone H1.5	H1-5	P16401	23 kDa	0.83	12	22	21	18.3333	17	16	21	18	17	21	11	16.3333	0.981818	0.890909
Histone H2A type 1	H2AC11	P0C0S8	14 kDa	0.9	16	11	11	12.6667	12	15	14	13.6667	15	15	6	12	1.07895	0.947368
Histone H2AX	H2AX	P16104	15 kDa	0.29	12	12	11	11.6667	11	11	17	13	11	10	5	8.66667	1.11429	0.742857
Histone H2A.Z	H2AZ1	P0C0S5	14 kDa	0.94	6	5	4	5	5	6	3	4.66667	6	6	2	4.66667	0.933333	0.933333
Histone H2B type 1-O	H2BC17	P23527	14 kDa	0.3	4	7	9	6.66667	3	3	9	5	3	3	3	3	0.75	0.45
Histone H2B type 1-D	H2BC5	P58876	14 kDa	0.5	32	69	83	61.3333	44	54	97	65	56	41	31	42.6667	1.05978	0.695652
Histone H3.3	H3-3A	P84243	15 kDa	0.65	4	12	17	11	4	4	21	9.66667	6	5	6	5.66667	0.878788	0.515152
Histone H3-7	H3-7	Q5TEC6	15 kDa	0.57	0	2	2	1.33333	0	0	2	0.666667	1	1	1	1	0.5	0.75
Histone H4	H4C1	P62805	11 kDa	0.64	43	60	97	66.6667	41	49	79	56.3333	58	56	36	50	0.845	0.75
Very-long-chain (3R)-3-hydroxyacyl-CoA dehydratase 3	HACD3	Q9P035	43 kDa	0.25	1	3	2	2	3	3	5	3.66667	2	3	5	3.33333	1.83333	1.66667
Hydroxyacyl-coenzyme A dehydrogenase, mitochondrial	HADH	Q16836	34 kDa	0.98	2	3	1	2	3	2	2	2.33333	3	3	1	2.33333	1.16667	1.16667
Trifunctional enzyme subunit alpha, mitochondrial	HADHA	P40939	83 kDa	0.45	20	22	18	20	20	21	28	23	25	22	22	23	1.15	1.15
Trifunctional enzyme subunit beta, mitochondrial	HADHB	P55084	51 kDa	0.19	7	13	10	10	6	6	9	7	8	9	10	9	0.7	0.9
Hydroxyacylglutathione hydrolase, mitochondrial	HAGH	Q16775	34 kDa	0.46	1	2	1	1.33333	0	0	2	0.666667	1	1	4	2	0.5	1.5
Histidine--tRNA ligase, cytoplasmic	HARS1	cRAP104	57 kDa	0.79	20	18	15	17.6667	21	15	19	18.3333	16	13	21	16.6667	1.03774	0.943396
Histone acetyltransferase type B catalytic subunit	HAT1	O14929	50 kDa	0.26	4	5	2	3.66667	3	3	0	2	4	3	5	4	0.545455	1.09091
Holocytochrome c-type synthase	HCCS	P53701	31 kDa	0.87	0	1	2	1	2	1	2	1.66667	1	0	2	1	1.66667	1
Host cell factor 1	HCFC1	P51610	209 kDa	0.16	1	2	0	1	4	4	2	3.33333	4	3	1	2.66667	3.33333	2.66667
Histone deacetylase 1	HDAC1	Q13547	55 kDa	0.81	5	3	1	3	4	2	3	3	2	3	5	3.33333	1	1.11111
Hepatoma-derived growth factor	HDGF	P51858	27 kDa	0.96	6	11	9	8.66667	9	7	10	8.66667	7	8	13	9.33333	1	1.07692
Hepatoma-derived growth factor-related protein 2	HDGFL2	Q7Z4V5	74 kDa	0.92	1	5	1	2.33333	1	2	3	2	2	3	2	2.33333	0.857143	1
Hepatoma-derived growth factor-related protein 3	HDGFL3	Q9Y3E1	23 kDa	0.42	1	2	0	1	0	1	0	0.333333	0	0	1	0.333333	0.333333	0.333333
Vigilin	HDLBP	Q00341	141 kDa	0.044	19	19	16	18	19	22	16	19	24	22	27	24.3333	1.05556	1.35185
HEAT repeat-containing protein 1	HEATR1	Q9H583	242 kDa	0.56	2	3	7	4	5	9	7	7	9	9	1	6.33333	1.75	1.58333
HEAT repeat-containing protein 3	HEATR3	Q7Z4Q2	75 kDa	0.5	1	0	0	0.333333	2	2	0	1.33333	2	2	0	1.33333	4	4
Heme-binding protein 1	HEBP1	Q9NRV9	21 kDa	0.026	1	4	1	2	4	4	7	5	5	6	6	5.66667	2.5	2.83333
Heme-binding protein 2	HEBP2	Q9Y5Z4	23 kDa	0.27	0	1	0	0.333333	0	0	0	0	1	2	0	1	0	3
E3 ubiquitin-protein ligase HECTD1	HECTD1	Q9ULT8	289 kDa	0.83	0	2	0	0.666667	1	0	0	0.333333	2	0	0	0.666667	0.5	1
Lymphoid-specific helicase	HELLS	Q9NRZ9	97 kDa	0.81	0	1	1	0.666667	2	2	0	1.33333	2	2	0	1.33333	2	2
3'-5' exoribonuclease HELZ2	HELZ2	Q9BYK8	322 kDa	0.46	0	0	1	0.333333	0	2	2	1.33333	0	0	1	0.333333	4	1
Beta-hexosaminidase subunit alpha	HEXA	P06865	61 kDa	0.81	0	3	1	1.33333	0	0	2	0.666667	0	0	4	1.33333	0.5	1
Beta-hexosaminidase subunit beta	HEXB	P07686	63 kDa	0.29	11	12	11	11.3333	9	8	9	8.66667	7	9	14	10	0.764706	0.882353
Protein HEXIM1	HEXIM1	O94992	41 kDa	0.25	0	1	0	0.333333	1	2	0	1	2	1	1	1.33333	3	4
Hepatocyte growth factor-regulated tyrosine kinase substrate	HGS	O14964	86 kDa	0.79	1	3	1	1.66667	1	2	2	1.66667	2	1	2	1.66667	1	1
3-hydroxyisobutyrate dehydrogenase, mitochondrial	HIBADH	P31937	35 kDa	0.072	0	1	0	0.333333	1	2	2	1.66667	1	3	2	2	5	6
3-hydroxyisobutyryl-CoA hydrolase, mitochondrial	HIBCH	Q6NVY1	43 kDa	0.74	0	3	0	1	0	1	0	0.333333	1	2	0	1	0.333333	1
Protein Hikeshi	HIKESHI	Q53FT3	22 kDa	0.68	0	0	1	0.333333	2	0	0	0.666667	1	1	1	1	2	3
Adenosine 5'-monophosphoramidase HINT1	HINT1	P49773	14 kDa	0.71	1	5	1	2.33333	3	2	0	1.66667	2	3	0	1.66667	0.714286	0.714286
Adenosine 5'-monophosphoramidase HINT2	HINT2	Q9BX68	17 kDa	0.55	1	2	0	1	2	2	2	2	2	2	0	1.33333	2	1.33333
Hexokinase-1	HK1	P19367	102 kDa	0.11	14	14	15	14.3333	9	10	14	11	11	9	12	10.6667	0.767442	0.744186
Hexokinase-2	HK2	P52789	102 kDa	0.22	7	11	6	8	8	7	0	5	4	4	1	3	0.625	0.375
HLA class I histocompatibility antigen, A alpha chain	HLA-A	P04439	41 kDa	0.78	1	3	5	3	2	1	9	4	1	1	4	2	1.33333	0.666667
HLA class I histocompatibility antigen, B alpha chain	HLA-B	P01889	40 kDa	0.42	6	5	6	5.66667	6	6	16	9.33333	6	6	6	6	1.64706	1.05882
HLA class I histocompatibility antigen, C alpha chain	HLA-C	P10321	41 kDa	0.71	4	5	6	5	3	4	7	4.66667	2	4	5	3.66667	0.933333	0.733333
Minor histocompatibility antigen H13	HM13	Q8TCT9	41 kDa	0.51	12	5	10	9	7	5	7	6.33333	7	6	18	10.3333	0.703704	1.14815
Porphobilinogen deaminase	HMBS	P08397	39 kDa	0.82	0	4	0	1.33333	3	2	0	1.66667	3	2	1	2	1.25	1.5
High mobility group protein HMG-I/HMG-Y	HMGA1	P17096	12 kDa	0.41	17	18	18	17.6667	21	16	19	18.6667	18	21	21	20	1.0566	1.13208
High mobility group protein HMGI-C	HMGA2	P52926	12 kDa	0.38	0	3	1	1.33333	0	0	0	0	0	0	2	0.666667	0	0.5
High mobility group protein B1	HMGB1	P09429	?	0.16	10	16	11	12.3333	8	9	9	8.66667	9	12	10	10.3333	0.702703	0.837838
High mobility group protein B2	HMGB2	P26583	24 kDa	0.26	7	16	10	11	9	9	9	9	7	8	6	7	0.818182	0.636364
High mobility group protein B3	HMGB3	O15347	23 kDa	0.75	2	3	1	2	3	1	0	1.33333	2	3	1	2	0.666667	1
Hydroxymethylglutaryl-CoA synthase, cytoplasmic	HMGCS1	Q01581	57 kDa	0.6	5	6	7	6	9	8	3	6.66667	9	7	8	8	1.11111	1.33333
Non-histone chromosomal protein HMG-14	HMGN1	P05114	11 kDa	0.88	1	2	4	2.33333	1	2	3	2	2	3	1	2	0.857143	0.857143
Heme oxygenase 2	HMOX2	P30519	36 kDa	0.24	0	1	1	0.666667	1	2	2	1.66667	1	3	2	2	2.5	3
Heterogeneous nuclear ribonucleoprotein A0	HNRNPA0	Q13151	31 kDa	0.67	4	5	4	4.33333	4	5	3	4	3	5	5	4.33333	0.923077	1
Heterogeneous nuclear ribonucleoprotein A1	HNRNPA1	P09651	39 kDa	0.28	28	41	26	31.6667	22	21	28	23.6667	25	25	30	26.6667	0.747368	0.842105
Heterogeneous nuclear ribonucleoproteins A2/B1	HNRNPA2B1	P22626	37 kDa	0.65	20	28	30	26	17	14	36	22.3333	14	19	26	19.6667	0.858974	0.75641
Heterogeneous nuclear ribonucleoprotein A3	HNRNPA3	P51991	40 kDa	0.56	19	20	22	20.3333	12	11	22	15	11	14	25	16.6667	0.737705	0.819672
Heterogeneous nuclear ribonucleoprotein A/B	HNRNPAB	Q99729	36 kDa	0.15	9	11	9	9.66667	6	9	5	6.66667	8	9	9	8.66667	0.689655	0.896552
Heterogeneous nuclear ribonucleoproteins C1/C2	HNRNPC	P07910	34 kDa	0.39	30	33	24	29	21	21	31	24.3333	23	25	26	24.6667	0.83908	0.850575
Heterogeneous nuclear ribonucleoprotein D0	HNRNPD	Q14103	38 kDa	0.61	20	16	17	17.6667	15	14	22	17	15	11	18	14.6667	0.962264	0.830189
Heterogeneous nuclear ribonucleoprotein D-like	HNRNPDL	O14979	46 kDa	0.48	4	5	6	5	5	4	2	3.66667	4	3	5	4	0.733333	0.8
Heterogeneous nuclear ribonucleoprotein F	HNRNPF	P52597	46 kDa	0.049	7	5	6	6	4	5	5	4.66667	5	5	4	4.66667	0.777778	0.777778
Heterogeneous nuclear ribonucleoprotein H	HNRNPH1	P31943	49 kDa	0.16	26	20	23	23	22	23	22	22.3333	20	21	18	19.6667	0.971014	0.855072
Heterogeneous nuclear ribonucleoprotein H2	HNRNPH2	P55795	49 kDa	0.7	1	3	4	2.66667	3	3	3	3	2	3	3	2.66667	1.125	1
Heterogeneous nuclear ribonucleoprotein H3	HNRNPH3	P31942	37 kDa	0.013	9	7	7	7.66667	6	6	7	6.33333	6	6	5	5.66667	0.826087	0.73913
Heterogeneous nuclear ribonucleoprotein K	HNRNPK	P61978	51 kDa	0.33	43	39	35	39	46	44	41	43.6667	38	46	43	42.3333	1.11966	1.08547
Heterogeneous nuclear ribonucleoprotein L	HNRNPL	P14866	64 kDa	0.35	16	23	13	17.3333	15	14	16	15	14	12	15	13.6667	0.865385	0.788462
Heterogeneous nuclear ribonucleoprotein M	HNRNPM	P52272	78 kDa	0.38	14	15	10	13	15	15	16	15.3333	11	15	13	13	1.17949	1
Heterogeneous nuclear ribonucleoprotein R	HNRNPR	O43390	71 kDa	0.00017	30	29	32	30.3333	22	23	21	22	23	24	23	23.3333	0.725275	0.769231
Heterogeneous nuclear ribonucleoprotein U	HNRNPU	Q00839	91 kDa	0.61	16	15	15	15.3333	15	13	19	15.6667	16	15	18	16.3333	1.02174	1.06522
Heterogeneous nuclear ribonucleoprotein U-like protein 1	HNRNPUL1	Q9BUJ2	96 kDa	0.62	4	2	2	2.66667	5	3	0	2.66667	5	5	2	4	1	1.5
Heterogeneous nuclear ribonucleoprotein U-like protein 2	HNRNPUL2	Q1KMD3	85 kDa	0.59	10	16	13	13	10	12	16	12.6667	9	6	15	10	0.974359	0.769231
Protein Hook homolog 3	HOOK3	Q86VS8	83 kDa	0.16	1	3	1	1.66667	1	1	0	0.666667	1	2	1	1.33333	0.4	0.8
Heterochromatin protein 1-binding protein 3	HP1BP3	Q5SSJ5	61 kDa	0.061	5	2	4	3.66667	0	1	2	1	2	1	2	1.66667	0.272727	0.454545
Hippocalcin-like protein 1	HPCAL1	P37235	22 kDa	0.039	5	3	4	4	3	6	2	3.66667	7	7	8	7.33333	0.916667	1.83333
Histone PARylation factor 1	HPF1	Q9NWY4	39 kDa	0.62	0	1	0	0.333333	1	1	0	0.666667	2	1	0	1	2	3
Hypoxanthine-guanine phosphoribosyltransferase	HPRT1	P00492	25 kDa	0.015	14	13	11	12.6667	9	9	7	8.33333	11	10	10	10.3333	0.657895	0.815789
3-hydroxyacyl-CoA dehydrogenase type-2	HSD17B10	Q99714	27 kDa	0.34	14	11	11	12	11	11	9	10.3333	10	10	12	10.6667	0.861111	0.888889
Very-long-chain 3-oxoacyl-CoA reductase	HSD17B12	Q53GQ0	34 kDa	0.97	0	2	1	1	1	2	0	1	1	0	2	1	1	1
Peroxisomal multifunctional enzyme type 2	HSD17B4	P51659	80 kDa	0.58	12	9	10	10.3333	12	8	7	9	11	9	11	10.3333	0.870968	1
Hydroxysteroid dehydrogenase-like protein 2	HSDL2	Q6YN16	45 kDa	0.34	1	1	4	2	1	1	0	0.666667	1	2	4	2.33333	0.333333	1.16667
Heat shock protein HSP 90-alpha	HSP90AA1	P07900	85 kDa	0.7	84	75	72	77	75	80	60	71.6667	78	75	64	72.3333	0.930736	0.939394
Heat shock protein HSP 90-beta	HSP90AB1	P08238	83 kDa	0.22	122	113	114	116.333	128	122	124	124.667	128	115	118	120.333	1.07163	1.03438
Putative heat shock protein HSP 90-beta 4	HSP90AB4P	Q58FF6	58 kDa	0.33	4	3	4	3.66667	3	3	2	2.66667	2	3	2	2.33333	0.727273	0.636364
Endoplasmin	HSP90B1	P14625	92 kDa	0.21	72	66	67	68.3333	59	55	76	63.3333	56	51	62	56.3333	0.926829	0.82439
Heat shock 70 kDa protein 13	HSPA13	P48723	52 kDa	0.81	1	2	0	1	2	1	0	1	2	2	0	1.33333	1	1.33333
Heat shock 70 kDa protein 14	HSPA14	Q0VDF9	55 kDa	0.15	0	2	0	0.666667	2	3	2	2.33333	2	1	0	1	3.5	1.5
Heat shock 70 kDa protein 1A	HSPA1A	P0DMV8	70 kDa	0.0094	75	74	68	72.3333	59	60	71	63.3333	55	56	56	55.6667	0.875576	0.769585
Heat shock-related 70 kDa protein 2	HSPA2	P54652	70 kDa	0.46	2	1	1	1.33333	2	1	0	1	1	1	1	1	0.75	0.75
Heat shock 70 kDa protein 4	HSPA4	P34932	94 kDa	0.99	38	33	41	37.3333	32	30	55	39	33	34	48	38.3333	1.04464	1.02679
Heat shock 70 kDa protein 4L	HSPA4L	O95757	95 kDa	0.76	2	3	4	3	2	2	3	2.33333	2	2	4	2.66667	0.777778	0.888889
Endoplasmic reticulum chaperone BiP	HSPA5	P11021	72 kDa	0.18	118	99	80	99	81	80	83	81.3333	74	76	91	80.3333	0.821549	0.811448
Heat shock cognate 71 kDa protein	HSPA8	P11142	71 kDa	0.37	139	125	115	126.333	113	110	148	123.667	112	110	108	110	0.978892	0.870712
Stress-70 protein, mitochondrial	HSPA9	P38646	74 kDa	0.75	62	75	63	66.6667	57	58	86	67	62	54	66	60.6667	1.005	0.91
Heat shock protein beta-1	HSPB1	P04792	23 kDa	0.71	12	13	17	14	9	9	19	12.3333	10	10	14	11.3333	0.880952	0.809524
Hsp70-binding protein 1	HSPBP1	Q9NZL4	39 kDa	0.61	5	3	1	3	3	2	0	1.66667	2	3	1	2	0.555556	0.666667
60 kDa heat shock protein, mitochondrial	HSPD1	P10809	61 kDa	0.28	104	98	80	94	114	111	110	111.667	110	111	80	100.333	1.18794	1.06738
10 kDa heat shock protein, mitochondrial	HSPE1	P61604	11 kDa	0.14	17	14	13	14.6667	9	10	14	11	11	13	13	12.3333	0.75	0.840909
Heat shock protein 105 kDa	HSPH1	Q92598	97 kDa	0.033	19	16	19	18	23	20	19	20.6667	23	22	25	23.3333	1.14815	1.2963
17S U2 SnRNP complex component HTATSF1	HTATSF1	O43719	86 kDa	0.61	0	0	2	0.666667	0	0	0	0	0	2	0	0.666667	0	1
Serine protease HTRA2, mitochondrial	HTRA2	O43464	49 kDa	0.85	1	2	0	1	3	2	0	1.66667	1	3	1	1.66667	1.66667	1.66667
E3 ubiquitin-protein ligase HUWE1	HUWE1	Q7Z6Z7	482 kDa	0.022	6	8	7	7	11	12	9	10.6667	11	10	10	10.3333	1.52381	1.47619
Hypoxia up-regulated protein 1	HYOU1	Q9Y4L1	111 kDa	1	30	21	15	22	27	24	16	22.3333	23	21	22	22	1.01515	1
Huntingtin-interacting protein K	HYPK	Q9NX55	14 kDa	0.26	0	1	1	0.666667	1	2	2	1.66667	2	1	2	1.66667	2.5	2.5
Isoamyl acetate-hydrolyzing esterase 1 homolog	IAH1	Q2TAA2	28 kDa	0.71	1	1	0	0.666667	2	1	0	1	0	0	1	0.333333	1.5	0.5
Isoleucine--tRNA ligase, cytoplasmic	IARS1	P41252	145 kDa	0.54	21	19	16	18.6667	17	20	9	15.3333	20	16	17	17.6667	0.821429	0.946429
Isoleucine--tRNA ligase, mitochondrial	IARS2	Q9NSE4	114 kDa	0.055	1	2	0	1	3	4	2	3	3	3	3	3	3	3
Isocitrate dehydrogenase [NADP] cytoplasmic	IDH1	O75874	47 kDa	0.61	12	17	9	12.6667	12	13	5	10	15	12	12	13	0.789474	1.02632
Isocitrate dehydrogenase [NADP], mitochondrial	IDH2	P48735	51 kDa	0.17	17	12	12	13.6667	14	12	9	11.6667	18	18	13	16.3333	0.853659	1.19512
Isocitrate dehydrogenase [NAD] subunit alpha, mitochondrial	IDH3A	P50213	40 kDa	0.58	1	5	1	2.33333	4	2	5	3.66667	3	6	3	4	1.57143	1.71429
Isocitrate dehydrogenase [NAD] subunit beta, mitochondrial	IDH3B	O43837	42 kDa	0.68	1	2	1	1.33333	3	5	0	2.66667	2	2	2	2	2	1.5
Isocitrate dehydrogenase [NAD] subunit gamma, mitochondrial	IDH3G	P51553	43 kDa	0.61	0	1	1	0.666667	2	2	0	1.33333	1	1	1	1	2	1.5
Isopentenyl-diphosphate Delta-isomerase 1	IDI1	Q13907	26 kDa	0.85	4	3	0	2.33333	3	2	0	1.66667	3	3	2	2.66667	0.714286	1.14286
Gamma-interferon-inducible protein 16	IFI16	Q16666	88 kDa	0.26	0	1	5	2	4	5	3	4	2	5	5	4	2	2
Interferon-induced protein with tetratricopeptide repeats 1	IFIT1	P09914	55 kDa	0.052	1	1	6	2.66667	7	7	12	8.66667	2	3	5	3.33333	3.25	1.25
Interferon-induced protein with tetratricopeptide repeats 3	IFIT3	O14879	56 kDa	0.029	1	2	2	1.66667	4	5	9	6	2	3	3	2.66667	3.6	1.6
Interferon-induced transmembrane protein 3	IFITM3	Q01628	15 kDa	0.51	0	1	0	0.333333	1	2	0	1	1	0	0	0.333333	3	1
Intraflagellar transport protein 25 homolog	IFT25	Q9Y547	16 kDa	0.82	4	2	1	2.33333	3	2	0	1.66667	2	3	2	2.33333	0.714286	1
Immunoglobulin-binding protein 1	IGBP1	P78318	39 kDa	0.63	0	1	0	0.333333	2	1	0	1	1	2	0	1	3	3
Insulin-like growth factor 2 mRNA-binding protein 1	IGF2BP1	Q9NZI8	63 kDa	0.14	4	6	4	4.66667	8	9	3	6.66667	10	11	6	9	1.42857	1.92857
Insulin-like growth factor 2 mRNA-binding protein 2	IGF2BP2	Q9Y6M1	66 kDa	0.87	10	12	9	10.3333	11	13	3	9	11	13	9	11	0.870968	1.06452
Insulin-like growth factor 2 mRNA-binding protein 3	IGF2BP3	O00425	64 kDa	0.12	0	1	1	0.666667	3	2	2	2.33333	2	3	1	2	3.5	3
Cation-independent mannose-6-phosphate receptor	IGF2R	P11717	274 kDa	0.71	0	0	1	0.333333	0	1	2	1	0	1	2	1	3	3
Inhibitor of nuclear factor kappa-B kinase-interacting protein	IKBIP	Q70UQ0	39 kDa	0.18	5	5	4	4.66667	6	5	5	5.33333	5	6	9	6.66667	1.14286	1.42857
NF-kappa-B essential modulator	IKBKG	Q9Y6K9	48 kDa	0.27	0	2	0	0.666667	2	2	2	2	2	1	0	1	3	1.5
Interleukin enhancer-binding factor 2	ILF2	Q12905	43 kDa	0.37	41	28	28	32.3333	29	25	26	26.6667	29	29	35	31	0.824742	0.958763
Interleukin enhancer-binding factor 3	ILF3	Q12906	95 kDa	0.32	38	31	44	37.6667	28	30	31	29.6667	31	25	41	32.3333	0.787611	0.858407
Integrin-linked protein kinase	ILK	Q13418	51 kDa	0.43	1	5	2	2.66667	1	2	2	1.66667	2	1	3	2	0.625	0.75
Integrin-linked kinase-associated serine/threonine phosphatase 2C	ILKAP	Q9H0C8	43 kDa	0.33	1	1	0	0.666667	3	3	0	2	2	1	0	1	3	1.5
MICOS complex subunit MIC60	IMMT	Q16891	84 kDa	0.45	17	21	15	17.6667	14	15	17	15.3333	17	15	25	19	0.867925	1.07547
Inositol monophosphatase 1	IMPA1	P29218	30 kDa	0.28	2	1	1	1.33333	3	3	2	2.66667	2	2	2	2	2	1.5
Inosine-5'-monophosphate dehydrogenase 1	IMPDH1	P20839	55 kDa	0.71	0	2	0	0.666667	1	2	0	1	1	0	0	0.333333	1.5	0.5
Inosine-5'-monophosphate dehydrogenase 2	IMPDH2	P12268	56 kDa	0.0031	23	23	22	22.6667	19	18	16	17.6667	19	17	17	17.6667	0.779412	0.779412
Alpha-internexin	INA	Q16352	55 kDa	0.82	6	6	11	7.66667	9	9	7	8.33333	5	9	15	9.66667	1.08696	1.26087
Inverted formin-2	INF2	Q27J81	136 kDa	0.44	0	1	1	0.666667	2	2	0	1.33333	2	4	0	2	2	3
Integrator complex subunit 3	INTS3	Q68E01	118 kDa	0.098	0	1	0	0.333333	0	1	0	0.333333	1	2	1	1.33333	1	4
Importin-11	IPO11	Q9UI26	113 kDa	0.63	1	2	2	1.66667	3	2	2	2.33333	3	3	1	2.33333	1.4	1.4
Importin-4	IPO4	Q8TEX9	119 kDa	0.16	4	5	4	4.33333	14	16	7	12.3333	11	12	1	8	2.84615	1.84615
Importin-5	IPO5	O00410	124 kDa	0.84	22	33	17	24	32	28	16	25.3333	32	29	22	27.6667	1.05556	1.15278
Importin-7	IPO7	O95373	120 kDa	0.67	15	23	21	19.6667	25	23	17	21.6667	25	21	21	22.3333	1.10169	1.13559
Importin-9	IPO9	Q96P70	116 kDa	0.49	7	7	6	6.66667	10	12	7	9.66667	11	9	4	8	1.45	1.2
Ras GTPase-activating-like protein IQGAP1	IQGAP1	P46940	189 kDa	0.67	83	80	92	85	79	77	90	82	79	70	89	79.3333	0.964706	0.933333
Probable E3 ubiquitin-protein ligase IRF2BPL	IRF2BPL	Q9H1B7	83 kDa	0.25	0	0	0	0	1	2	0	1	1	1	0	0.666667
Immunity-related GTPase family Q protein	IRGQ	Q8WZA9	63 kDa	0.5	0	0	0	0	2	0	0	0.666667	1	1	0	0.666667
Ubiquitin-like protein ISG15	ISG15	P05161	18 kDa	0.34	9	6	10	8.33333	7	7	10	8	6	5	8	6.33333	0.96	0.76
Isochorismatase domain-containing protein 1	ISOC1	Q96CN7	32 kDa	0.38	1	0	0	0.333333	3	1	0	1.33333	2	2	1	1.66667	4	5
Pre-mRNA-splicing factor ISY1 homolog	ISY1	Q9ULR0	33 kDa	0.47	0	0	1	0.333333	1	1	2	1.33333	2	1	0	1	4	3
Inositol-3-phosphate synthase 1	ISYNA1	Q9NPH2	61 kDa	0.0092	1	2	2	1.66667	0	0	0	0	0	0	1	0.333333	0	0.2
E3 ubiquitin-protein ligase Itchy homolog	ITCH	Q96J02	103 kDa	0.41	0	2	1	1	3	4	0	2.33333	3	4	1	2.66667	2.33333	2.66667
Integrin alpha-3	ITGA3	P26006	117 kDa	0.8	12	12	9	11	6	8	17	10.3333	8	8	11	9	0.939394	0.818182
Integrin alpha-6	ITGA6	P23229	127 kDa	0.048	0	0	0	0	3	2	0	1.66667	2	3	3	2.66667
Integrin alpha-V	ITGAV	P06756	116 kDa	0.87	0	1	2	1	0	0	2	0.666667	0	0	3	1	0.666667	1
Integrin beta-1	ITGB1	P05556	88 kDa	0.97	21	19	18	19.3333	21	18	19	19.3333	21	20	17	19.3333	1	1
Inosine triphosphate pyrophosphatase	ITPA	Q9BY32	21 kDa	0.77	0	1	0	0.333333	3	0	0	1	2	1	0	1	3	3
Isovaleryl-CoA dehydrogenase, mitochondrial	IVD	P26440	47 kDa	0.9	1	3	1	1.66667	3	2	0	1.66667	2	2	1	1.66667	1	1
Bifunctional arginine demethylase and lysyl-hydroxylase JMJD6	JMJD6	Q6NYC1	46 kDa	0.14	2	0	1	1	3	4	2	3	2	2	0	1.33333	3	1.33333
Jupiter microtubule associated homolog 1	JPT1	Q9UK76	16 kDa	0.44	1	0	1	0.666667	2	1	0	1	2	2	1	1.66667	1.5	2.5
Junction plakoglobin	JUP	P14923	82 kDa	0.16	0	0	1	0.333333	2	1	0	1	3	2	1	2	3	6
KN motif and ankyrin repeat domain-containing protein 2	KANK2	Q63ZY3	91 kDa	0.23	0	4	0	1.33333	2	0	0	0.666667	4	4	1	3	0.5	2.25
Lysine--tRNA ligase	KARS1	Q15046	68 kDa	0.37	12	14	12	12.6667	15	15	16	15.3333	16	11	17	14.6667	1.21053	1.15789
KH domain-containing, RNA-binding, signal transduction-associated protein 1	KHDRBS1	Q07666	48 kDa	0.016	5	7	6	6	4	3	3	3.33333	3	4	3	3.33333	0.555556	0.555556
Far upstream element-binding protein 2	KHSRP	Q92945	73 kDa	0.56	14	23	29	22	15	15	29	19.6667	13	11	22	15.3333	0.893939	0.69697
Kinesin-like protein KIF11	KIF11	P52732	119 kDa	0.12	4	5	6	5	3	5	5	4.33333	2	3	3	2.66667	0.866667	0.533333
Kinesin-like protein KIF15	KIF15	Q9NS87	160 kDa	0.54	0	0	0	0	0	2	0	0.666667	0	1	0	0.333333
Kinesin-like protein KIF23	KIF23	Q02241	110 kDa	0.59	2	5	4	3.66667	4	4	0	2.66667	2	3	0	1.66667	0.727273	0.454545
Kinesin-like protein KIF2A	KIF2A	O00139	80 kDa	0.0038	0	0	0	0	0	1	0	0.333333	2	2	1	1.66667
Kinesin-like protein KIF2C	KIF2C	Q99661	81 kDa	0.18	1	1	1	1	1	1	0	0.666667	1	2	1	1.33333	0.666667	1.33333
Chromosome-associated kinesin KIF4A	KIF4A	O95239	140 kDa	0.52	1	5	4	3.33333	2	3	0	1.66667	3	3	1	2.33333	0.5	0.7
Kinesin-1 heavy chain	KIF5B	P33176	110 kDa	0.78	14	25	19	19.3333	17	21	17	18.3333	16	15	19	16.6667	0.948276	0.862069
KIF-binding protein	KIFBP	Q96EK5	72 kDa	0.24	0	0	1	0.333333	1	2	0	1	3	1	2	2	3	6
Kinesin-like protein KIFC1	KIFC1	Q9BW19	74 kDa	0.83	0	3	2	1.66667	2	2	0	1.33333	1	1	3	1.66667	0.8	1
Kinesin light chain 1	KLC1	Q07866	65 kDa	0.76	2	3	6	3.66667	3	3	7	4.33333	4	5	5	4.66667	1.18182	1.27273
Importin subunit alpha-5	KPNA1	P52294	60 kDa	0.89	0	4	4	2.66667	3	2	2	2.33333	2	3	3	2.66667	0.875	1
Importin subunit alpha-1	KPNA2	P52292	58 kDa	0.9	10	16	28	18	15	15	29	19.6667	11	14	25	16.6667	1.09259	0.925926
Importin subunit alpha-4	KPNA3	O00505	58 kDa	1	4	3	1	2.66667	5	2	0	2.33333	2	4	1	2.33333	0.875	0.875
Importin subunit alpha-3	KPNA4	O00629	58 kDa	0.5	12	8	6	8.66667	14	13	3	10	14	14	11	13	1.15385	1.5
Importin subunit alpha-7	KPNA6	O60684	60 kDa	0.95	9	6	5	6.66667	7	8	5	6.66667	6	7	6	6.33333	1	0.95
Importin subunit beta-1	KPNB1	Q14974	97 kDa	0.52	60	57	44	53.6667	59	52	69	60	57	55	47	53	1.11801	0.987578
Protein KRI1 homolog	KRI1	Q8N9T8	83 kDa	0.58	0	0	0	0	0	2	0	0.666667	1	0	0	0.333333
KRR1 small subunit processome component homolog	KRR1	Q13601	44 kDa	0.89	2	3	1	2	3	2	0	1.66667	2	1	3	2	0.833333	1
Keratin, type II cytoskeletal 1	KRT1	cRAP054	66 kDa	0.96	75	38	38	50.3333	16	36	90	47.3333	38	34	61	44.3333	0.940397	0.880795
Keratin, type I cytoskeletal 10	KRT10	cRAP039	59 kDa	0.32	51	34	40	41.6667	15	42	47	34.6667	61	43	49	51	0.832	1.224
Keratin, type I cytoskeletal 14	KRT14	P02533	52 kDa	0.83	7	2	6	5	0	7	10	5.66667	3	2	6	3.66667	1.13333	0.733333
Keratin, type I cytoskeletal 16	KRT16	P08779	51 kDa	0.5	0	0	2	0.666667	0	3	2	1.66667	0	0	1	0.333333	2.5	0.5
Keratin, type I cytoskeletal 18	KRT18	P05783	48 kDa	0.049	36	38	44	39.3333	33	27	26	28.6667	31	31	38	33.3333	0.728814	0.847458
Keratin, type II cytoskeletal 2 epidermal	KRT2	cRAP053	65 kDa	0.83	49	27	35	37	9	30	60	33	47	31	47	41.6667	0.891892	1.12613
Keratin, type II cytoskeletal 5	KRT5	P13647	62 kDa	0.58	4	3	6	4.33333	0	9	14	7.66667	6	2	5	4.33333	1.76923	1
Keratin, type II cytoskeletal 6C	KRT6C	P48668	60 kDa	0.4	1	0	9	3.33333	0	4	5	3	0	0	0	0	0.9	0
Keratin, type II cytoskeletal 7	KRT7	P08729	51 kDa	0.1	46	37	46	43	24	23	43	30	23	27	32	27.3333	0.697674	0.635659
Keratin, type II cytoskeletal 71	KRT71	Q3SY84	57 kDa	0.94	0	2	0	0.666667	0	0	2	0.666667	0	0	1	0.333333	1	0.5
Keratin, type II cytoskeletal 1b	KRT77	Q7Z794	62 kDa	0.55	5	3	0	2.66667	1	2	2	1.66667	3	3	2	2.66667	0.625	1
Keratin, type II cytoskeletal 8	KRT8	P05787	54 kDa	0.8	6	4	15	8.33333	9	8	9	8.66667	7	6	8	7	1.04	0.84
Keratin, type I cytoskeletal 9	KRT9	cRAP041	62 kDa	0.99	57	19	16	30.6667	5	35	55	31.6667	21	21	45	29	1.03261	0.945652
Kinectin	KTN1	Q86UP2	156 kDa	0.5	26	20	26	24	24	23	19	22	20	22	22	21.3333	0.916667	0.888889
Neural cell adhesion molecule L1	L1CAM	P32004	140 kDa	0.65	0	2	1	1	1	1	0	0.666667	1	1	0	0.666667	0.666667	0.666667
Serine beta-lactamase-like protein LACTB, mitochondrial	LACTB	P83111	61 kDa	0.42	0	0	0	0	0	0	0	0	0	0	2	0.666667
Endoribonuclease LACTB2	LACTB2	Q53H82	33 kDa	0.92	1	3	1	1.66667	3	2	0	1.66667	2	1	2	1.66667	1	1
Laminin subunit beta-1	LAMB1	P07942	198 kDa	0.025	4	1	5	3.33333	8	7	7	7.33333	9	6	11	8.66667	2.2	2.6
Laminin subunit gamma-1	LAMC1	P11047	178 kDa	0.33	1	2	6	3	3	5	12	6.66667	2	3	4	3	2.22222	1
Lysosome-associated membrane glycoprotein 1	LAMP1	P11279	45 kDa	0.82	5	3	4	4	2	2	9	4.33333	2	2	5	3	1.08333	0.75
Lysosome-associated membrane glycoprotein 2	LAMP2	P13473	45 kDa	0.52	2	3	4	3	3	2	2	2.33333	2	2	4	2.66667	0.777778	0.888889
Ragulator complex protein LAMTOR1	LAMTOR1	Q6IAA8	18 kDa	0.26	1	0	0	0.333333	1	1	0	0.666667	1	2	1	1.33333	2	4
Cytosol aminopeptidase	LAP3	P28838	56 kDa	0.72	15	21	18	18	21	17	21	19.6667	20	19	18	19	1.09259	1.05556
La-related protein 1	LARP1	Q6PKG0	124 kDa	0.61	1	3	1	1.66667	5	5	0	3.33333	3	5	1	3	2	1.8
La-related protein 7	LARP7	Q4G0J3	67 kDa	0.56	0	1	1	0.666667	0	1	0	0.333333	1	0	2	1	0.5	1.5
Leucine--tRNA ligase, cytoplasmic	LARS1	Q9P2J5	134 kDa	0.77	5	16	16	12.3333	15	17	7	13	16	16	14	15.3333	1.05405	1.24324
Ribosomal biogenesis protein LAS1L	LAS1L	Q9Y4W2	83 kDa	0.26	1	2	2	1.66667	2	3	2	2.33333	2	3	4	3	1.4	1.8
LIM and SH3 domain protein 1	LASP1	Q14847	30 kDa	0.9	5	1	11	5.66667	3	4	5	4	2	3	9	4.66667	0.705882	0.823529
Delta(14)-sterol reductase LBR	LBR	Q14739	71 kDa	0.0069	0	0	0	0	3	2	2	2.33333	2	3	1	2
Leucine carboxyl methyltransferase 1	LCMT1	Q9UIC8	38 kDa	0.35	0	2	1	1	0	0	2	0.666667	0	0	0	0	0.666667	0
L-lactate dehydrogenase A chain	LDHA	P00338	37 kDa	0.53	78	62	52	64	72	62	66	66.6667	60	65	49	58	1.04167	0.90625
L-lactate dehydrogenase B chain	LDHB	P07195	37 kDa	0.28	54	46	44	48	60	49	57	55.3333	47	55	41	47.6667	1.15278	0.993056
LEM domain-containing protein 2	LEMD2	Q8NC56	57 kDa	0.56	0	1	2	1	1	1	0	0.666667	0	0	1	0.333333	0.666667	0.333333
Mitochondrial proton/calcium exchanger protein	LETM1	O95202	83 kDa	0.32	4	5	6	5	7	5	5	5.66667	5	7	8	6.66667	1.13333	1.33333
Galectin-1	LGALS1	P09382	15 kDa	0.0091	30	34	30	31.3333	28	26	26	26.6667	25	26	26	25.6667	0.851064	0.819149
Galectin-3-binding protein	LGALS3BP	Q08380	65 kDa	0.69	4	5	7	5.33333	6	5	10	7	7	3	8	6	1.3125	1.125
DNA ligase 3	LIG3	P49916	113 kDa	0.63	0	1	0	0.333333	2	1	0	1	1	2	0	1	3	3
LIM domain and actin-binding protein 1	LIMA1	Q9UHB6	85 kDa	0.73	2	1	4	2.33333	1	0	3	1.33333	0	1	3	1.33333	0.571429	0.571429
LIM and senescent cell antigen-like-containing domain protein 1	LIMS1	P48059	37 kDa	0.15	2	1	2	1.66667	4	2	3	3	2	3	1	2	1.8	1.2
Protein lin-7 homolog C	LIN7C	Q9NUP9	22 kDa	0.91	1	1	1	1	0	0	3	1	0	0	2	0.666667	1	0.666667
Protein ERGIC-53	LMAN1	P49257	58 kDa	0.5	2	2	4	2.66667	3	3	2	2.66667	2	5	4	3.66667	1	1.375
Vesicular integral-membrane protein VIP36	LMAN2	Q12907	40 kDa	0.25	5	5	7	5.66667	4	4	2	3.33333	4	3	8	5	0.588235	0.882353
LIM and cysteine-rich domains protein 1	LMCD1	Q9NZU5	41 kDa	0.24	5	0	4	3	1	1	0	0.666667	2	1	1	1.33333	0.222222	0.444444
Prelamin-A/C	LMNA	P02545	74 kDa	0.79	86	82	97	88.3333	62	63	135	86.6667	57	64	101	74	0.981132	0.837736
Lamin-B1	LMNB1	P20700	66 kDa	0.69	32	39	38	36.3333	27	25	41	31	27	31	42	33.3333	0.853211	0.917431
Lamin-B2	LMNB2	Q03252	70 kDa	0.19	27	24	27	26	20	17	22	19.6667	18	15	27	20	0.75641	0.769231
LIM domain only protein 7	LMO7	Q8WWI1	193 kDa	0.0045	5	3	2	3.33333	0	0	0	0	1	0	0	0.333333	0	0.1
Leucyl-cystinyl aminopeptidase	LNPEP	Q9UIQ6	117 kDa	0.59	2	3	2	2.33333	2	2	3	2.33333	3	2	4	3	1	1.28571
Endoplasmic reticulum junction formation protein lunapark	LNPK	Q9C0E8	48 kDa	0.78	2	1	1	1.33333	2	2	0	1.33333	2	2	1	1.66667	1	1.25
Lon protease homolog, mitochondrial	LONP1	P36776	106 kDa	0.076	5	5	5	5	5	5	7	5.66667	7	7	6	6.66667	1.13333	1.33333
Phosphatidate phosphatase LPIN1	LPIN1	Q14693	99 kDa	0.42	0	0	0	0	0	0	0	0	2	0	0	0.666667
Prolow-density lipoprotein receptor-related protein 1	LRP1	Q07954	505 kDa	0.42	0	0	0	0	0	0	3	1	0	0	0	0
Alpha-2-macroglobulin receptor-associated protein	LRPAP1	P30533	41 kDa	0.63	1	1	0	0.666667	3	2	0	1.66667	2	1	1	1.33333	2.5	2
Leucine-rich PPR motif-containing protein, mitochondrial	LRPPRC	P42704	158 kDa	0.82	28	32	26	28.6667	38	29	22	29.6667	34	34	26	31.3333	1.03488	1.09302
Leucine-rich repeat-containing protein 40	LRRC40	Q9H9A6	68 kDa	0.68	1	0	0	0.333333	3	1	0	1.33333	2	1	0	1	4	3
Leucine-rich repeat-containing protein 47	LRRC47	Q8N1G4	63 kDa	0.34	2	4	2	2.66667	6	5	0	3.66667	4	5	8	5.66667	1.375	2.125
Leucine-rich repeat-containing protein 59	LRRC59	Q96AG4	35 kDa	0.59	22	16	15	17.6667	17	16	10	14.3333	16	15	16	15.6667	0.811321	0.886792
Leucine-rich repeat flightless-interacting protein 1	LRRFIP1	Q32MZ4	89 kDa	0.31	5	4	6	5	9	6	7	7.33333	6	3	8	5.66667	1.46667	1.13333
U6 snRNA-associated Sm-like protein LSm1	LSM1	O15116	15 kDa	0.44	0	1	0	0.333333	1	2	0	1	2	0	2	1.33333	3	4
Protein LSM12	LSM12	Q3MHD2	22 kDa	0.11	1	2	2	1.66667	0	0	2	0.666667	0	0	1	0.333333	0.4	0.2
Protein LSM14 homolog B	LSM14B	Q9BX40	42 kDa	0.37	0	1	0	0.333333	4	2	0	2	3	2	0	1.66667	6	5
U6 snRNA-associated Sm-like protein LSm2	LSM2	Q9Y333	11 kDa	0.28	4	5	2	3.66667	3	2	2	2.33333	3	3	4	3.33333	0.636364	0.909091
U6 snRNA-associated Sm-like protein LSm3	LSM3	P62310	12 kDa	0.8	1	1	1	1	2	1	0	1	1	1	1	1	1	1
U6 snRNA-associated Sm-like protein LSm6	LSM6	P62312	9 kDa	0.001	2	3	2	2.33333	1	0	0	0.333333	1	1	0	0.666667	0.142857	0.285714
U6 snRNA-associated Sm-like protein LSm7	LSM7	Q9UK45	12 kDa	0.48	1	2	1	1.33333	1	2	0	1	2	1	1	1.33333	0.75	1
U6 snRNA-associated Sm-like protein LSm8	LSM8	O95777	10 kDa	0.85	0	2	2	1.33333	0	0	3	1	0	2	4	2	0.75	1.5
Lanosterol synthase	LSS	P48449	83 kDa	0.68	4	3	0	2.33333	3	1	0	1.33333	3	2	1	2	0.571429	0.857143
Leukotriene A-4 hydrolase	LTA4H	P09960	69 kDa	0.43	12	15	9	12	15	13	9	12.3333	13	15	17	15	1.02778	1.25
Putative RNA-binding protein Luc7-like 1	LUC7L	Q9NQ29	44 kDa	0.33	1	2	0	1	0	1	0	0.333333	1	1	1	1	0.333333	1
Putative RNA-binding protein Luc7-like 2	LUC7L2	Q9Y383	47 kDa	0.82	4	5	7	5.33333	4	5	10	6.33333	4	7	5	5.33333	1.1875	1
Luc7-like protein 3	LUC7L3	O95232	51 kDa	0.93	6	5	6	5.66667	5	4	7	5.33333	7	5	5	5.66667	0.941176	1
Cell growth-regulating nucleolar protein	LYAR	Q9NX58	44 kDa	0.35	2	2	4	2.66667	3	2	5	3.33333	2	1	2	1.66667	1.25	0.625
Acyl-protein thioesterase 1	LYPLA1	O75608	25 kDa	0.84	4	2	1	2.33333	2	2	3	2.33333	2	3	1	2	1	0.857143
Cation-dependent mannose-6-phosphate receptor	M6PR	P20645	31 kDa	0.0022	1	1	0	0.666667	3	2	2	2.33333	3	3	4	3.33333	3.5	5
Microtubule-actin cross-linking factor 1, isoforms 1/2/3/4/5	MACF1	Q9UPN3	838 kDa	0.021	4	0	4	2.66667	9	10	5	8	10	7	10	9	3	3.375
Core histone macro-H2A.1	MACROH2A1	O75367	39 kDa	0.88	23	18	44	28.3333	20	23	34	25.6667	28	23	24	25	0.905882	0.882353
Core histone macro-H2A.2	MACROH2A2	Q9P0M6	40 kDa	0.63	0	0	7	2.33333	0	0	7	2.33333	0	0	0	0	1	0
Mitotic spindle assembly checkpoint protein MAD1	MAD1L1	Q9Y6D9	83 kDa	0.97	1	1	1	1	1	1	2	1.33333	2	1	1	1.33333	1.33333	1.33333
Melanoma-associated antigen D2	MAGED2	Q9UNF1	65 kDa	0.2	1	2	2	1.66667	1	1	2	1.33333	2	2	2	2	0.8	1.2
Protein mago nashi homolog	MAGOH	P61326	17 kDa	1	1	5	5	3.66667	3	3	5	3.66667	4	3	4	3.66667	1	1
Magnesium transporter protein 1	MAGT1	Q9H0U3	38 kDa	0.51	0	1	0	0.333333	2	1	0	1	1	0	0	0.333333	3	1
Protein MAK16 homolog	MAK16	Q9BXY0	35 kDa	0.69	0	0	4	1.33333	1	0	0	0.333333	1	0	1	0.666667	0.25	0.5
Mucosa-associated lymphoid tissue lymphoma translocation protein 1	MALT1	Q9UDY8	92 kDa	0.12	0	0	0	0	0	0	0	0	2	1	0	1
Mesencephalic astrocyte-derived neurotrophic factor	MANF	P55145	21 kDa	0.4	4	5	2	3.66667	6	7	0	4.33333	7	6	6	6.33333	1.18182	1.72727
Microtubule-associated protein 1B	MAP1B	P46821	271 kDa	0.27	16	16	15	15.6667	22	27	17	22	23	23	13	19.6667	1.40426	1.25532
Microtubule-associated protein 1S	MAP1S	Q66K74	112 kDa	0.46	1	1	0	0.666667	2	2	0	1.33333	2	2	1	1.66667	2	2.5
Dual specificity mitogen-activated protein kinase kinase 1	MAP2K1	Q02750	43 kDa	0.72	6	5	1	4	8	8	2	6	6	6	2	4.66667	1.5	1.16667
Dual specificity mitogen-activated protein kinase kinase 3	MAP2K3	P46734	39 kDa	0.05	0	0	0	0	3	2	0	1.66667	2	3	4	3
Microtubule-associated protein 4	MAP4	P27816	121 kDa	0.77	16	15	22	17.6667	18	17	16	17	13	13	21	15.6667	0.962264	0.886792
Mitogen-activated protein kinase kinase kinase kinase 4	MAP4K4	O95819	142 kDa	0.15	0	0	0	0	3	2	0	1.66667	1	1	1	1
Mitogen-activated protein kinase 1	MAPK1	P28482	41 kDa	0.38	7	9	7	7.66667	9	7	5	7	8	9	9	8.66667	0.913043	1.13043
Mitogen-activated protein kinase 14	MAPK14	Q16539	41 kDa	0.61	1	2	1	1.33333	3	2	0	1.66667	2	3	1	2	1.25	1.5
Mitogen-activated protein kinase 3	MAPK3	P27361	43 kDa	0.49	4	2	2	2.66667	3	2	0	1.66667	2	2	2	2	0.625	0.75
Microtubule-associated protein RP/EB family member 1	MAPRE1	Q15691	30 kDa	0.79	15	16	10	13.6667	12	12	16	13.3333	12	13	12	12.3333	0.97561	0.902439
Myristoylated alanine-rich C-kinase substrate	MARCKS	P29966	32 kDa	0.065	1	0	1	0.666667	6	4	2	4	4	7	3	4.66667	6	7
MARCKS-related protein	MARCKSL1	P49006	20 kDa	0.025	0	0	0	0	1	1	0	0.666667	1	2	1	1.33333
Methionine--tRNA ligase, cytoplasmic	MARS1	P56192	101 kDa	0.73	14	16	9	13	17	16	10	14.3333	16	13	13	14	1.10256	1.07692
S-adenosylmethionine synthase isoform type-2	MAT2A	P31153	44 kDa	0.98	6	10	7	7.66667	11	9	2	7.33333	8	5	10	7.66667	0.956522	1
Methionine adenosyltransferase 2 subunit beta	MAT2B	Q9NZL9	38 kDa	0.37	4	4	4	4	6	6	2	4.66667	5	5	6	5.33333	1.16667	1.33333
Matrin-3	MATR3	P43243	95 kDa	0.97	10	16	15	13.6667	18	16	9	14.3333	11	13	18	14	1.04878	1.02439
Mitochondrial antiviral-signaling protein	MAVS	Q7Z434	57 kDa	0.021	0	0	0	0	2	2	2	2	0	2	0	0.666667
Methyl-CpG-binding domain protein 3	MBD3	O95983	33 kDa	0.26	1	0	0	0.333333	1	1	0	0.666667	1	2	1	1.33333	2	4
Muscleblind-like protein 1	MBNL1	Q9NR56	42 kDa	0.26	2	1	2	1.66667	2	1	0	1	2	1	1	1.33333	0.6	0.8
Lysophospholipid acyltransferase 7	MBOAT7	Q96N66	53 kDa	0.68	1	0	2	1	2	2	0	1.33333	2	1	2	1.66667	1.33333	1.66667
Cell surface glycoprotein MUC18	MCAM	P43121	72 kDa	0.47	0	5	4	3	1	2	3	2	0	1	2	1	0.666667	0.333333
Methylcrotonoyl-CoA carboxylase subunit alpha, mitochondrial	MCCC1	Q96RQ3	80 kDa	0.12	0	0	1	0.333333	2	2	0	1.33333	2	2	2	2	4	6
Methylcrotonoyl-CoA carboxylase beta chain, mitochondrial	MCCC2	Q9HCC0	61 kDa	0.5	0	1	1	0.666667	3	2	0	1.66667	2	1	1	1.33333	2.5	2
DNA replication licensing factor MCM2	MCM2	P49736	102 kDa	0.51	20	19	16	18.3333	21	15	3	13	20	19	13	17.3333	0.709091	0.945455
DNA replication licensing factor MCM3	MCM3	P25205	91 kDa	0.29	28	32	27	29	27	26	22	25	28	28	24	26.6667	0.862069	0.91954
DNA replication licensing factor MCM4	MCM4	P33991	97 kDa	0.38	26	25	28	26.3333	26	24	12	20.6667	26	19	18	21	0.78481	0.797468
DNA replication licensing factor MCM5	MCM5	P33992	82 kDa	0.89	19	12	11	14	13	14	12	13	16	14	12	14	0.928571	1
DNA replication licensing factor MCM6	MCM6	Q14566	93 kDa	0.13	20	22	24	22	16	16	16	16	16	15	24	18.3333	0.727273	0.833333
DNA replication licensing factor MCM7	MCM7	P33993	81 kDa	0.057	19	16	22	19	15	14	10	13	13	16	14	14.3333	0.684211	0.754386
Mini-chromosome maintenance complex-binding protein	MCMBP	Q9BTE3	73 kDa	0.71	0	2	0	0.666667	1	2	0	1	1	0	0	0.333333	1.5	0.5
Malignant T-cell-amplified sequence 1	MCTS1	Q9ULC4	21 kDa	0.41	1	5	1	2.33333	3	4	7	4.66667	4	6	3	4.33333	2	1.85714
Calcium uniporter protein, mitochondrial	MCU	Q8NE86	40 kDa	0.52	0	1	0	0.333333	1	2	0	1	0	1	0	0.333333	3	1
Malate dehydrogenase, cytoplasmic	MDH1	P40925	36 kDa	0.059	20	23	24	22.3333	19	17	17	17.6667	19	21	23	21	0.791045	0.940299
Malate dehydrogenase, mitochondrial	MDH2	P40926	36 kDa	0.93	37	32	29	32.6667	29	27	43	33	28	29	37	31.3333	1.0102	0.959184
NAD-dependent malic enzyme, mitochondrial	ME2	P23368	65 kDa	0.98	2	1	1	1.33333	2	2	2	2	2	3	0	1.66667	1.5	1.25
MTOR-associated protein MEAK7	MEAK7	Q6P9B6	51 kDa	0.32	0	1	0	0.333333	3	3	0	2	3	3	0	2	6	6
Methyl-CpG-binding protein 2	MECP2	P51608	52 kDa	0.42	0	0	4	1.33333	0	0	0	0	0	0	0	0	0	0
Protein MEMO1	MEMO1	Q9Y316	34 kDa	0.54	0	0	1	0.333333	1	0	0	0.333333	2	0	1	1	1	3
LRP chaperone MESD	MESD	Q14696	26 kDa	0.3	0	3	2	1.66667	5	4	2	3.66667	3	3	2	2.66667	2.2	1.6
Methionine aminopeptidase 1	METAP1	P53582	43 kDa	0.83	0	3	4	2.33333	1	2	2	1.66667	1	0	3	1.33333	0.714286	0.571429
Methionine aminopeptidase 2	METAP2	P50579	53 kDa	0.55	2	5	2	3	4	6	3	4.33333	6	3	2	3.66667	1.44444	1.22222
eEF1A lysine and N-terminal methyltransferase	METTL13	Q8N6R0	79 kDa	0.25	0	0	0	0	2	1	0	1	1	0	0	0.333333
Monoglyceride lipase	MGLL	Q99685	33 kDa	< 0.00010	0	0	0	0	2	2	2	2	1	1	1	1
Mitochondrial genome maintenance exonuclease 1	MGME1	Q9BQP7	39 kDa	0.42	0	0	0	0	0	2	0	0.666667	0	0	0	0
Glutathione S-transferase 3, mitochondrial	MGST3	O14880	17 kDa	0.077	1	3	1	1.66667	1	2	2	1.66667	3	3	2	2.66667	1	1.6
Transport and Golgi organization protein 1 homolog	MIA3	Q5JRA6	214 kDa	0.4	0	0	0	0	2	0	0	0.666667	2	1	0	1
[F-actin]-monooxygenase MICAL2	MICAL2	O94851	219 kDa	0.27	0	0	0	0	1	0	0	0.333333	1	0	2	1
[F-actin]-monooxygenase MICAL3	MICAL3	Q7RTP6	224 kDa	0.25	0	0	0	0	2	1	0	1	1	0	0	0.333333
Macrophage migration inhibitory factor	MIF	P14174	12 kDa	0.16	10	8	6	8	6	6	7	6.33333	6	7	5	6	0.791667	0.75
Protein MIX23	MIX23	Q4VC31	17 kDa	0.73	0	3	1	1.33333	1	2	0	1	1	1	3	1.66667	0.75	1.25
Proliferation marker protein Ki-67	MKI67	P46013	359 kDa	0.46	2	2	1	1.66667	5	5	2	4	5	4	0	3	2.4	1.8
Malectin	MLEC	Q14165	32 kDa	0.76	5	3	5	4.33333	6	3	5	4.66667	3	4	9	5.33333	1.07692	1.23077
MMS19 nucleotide excision repair protein homolog	MMS19	Q96T76	113 kDa	0.37	1	5	4	3.33333	6	5	5	5.33333	4	5	1	3.33333	1.6	1
Methylmalonyl-CoA mutase, mitochondrial	MMUT	P22033	83 kDa	0.079	1	1	1	1	3	3	2	2.66667	2	3	1	2	2.66667	2
MOB kinase activator 1B	MOB1B	Q7L9L4	25 kDa	0.35	1	2	2	1.66667	2	1	0	1	2	1	3	2	0.6	1.2
Mannosyl-oligosaccharide glucosidase	MOGS	Q13724	92 kDa	0.51	4	4	4	4	4	5	3	4	3	4	4	3.66667	1	0.916667
Protein MON2 homolog	MON2	Q7Z3U7	190 kDa	0.82	1	1	0	0.666667	2	2	0	1.33333	2	2	0	1.33333	2	2
MORC family CW-type zinc finger protein 3	MORC3	Q14149	107 kDa	0.12	0	0	0	0	0	0	0	0	2	1	0	1
Mortality factor 4-like protein 1	MORF4L1	Q9UBU8	41 kDa	0.26	0	1	1	0.666667	1	2	2	1.66667	1	0	1	0.666667	2.5	1
Mortality factor 4-like protein 2	MORF4L2	Q15014	32 kDa	0.76	1	0	0	0.333333	1	2	0	1	1	1	0	0.666667	3	2
Helicase MOV-10	MOV10	Q9HCE1	114 kDa	0.12	1	0	0	0.333333	1	2	2	1.66667	1	1	1	1	5	3
U3 small nucleolar ribonucleoprotein protein MPP10	MPHOSPH10	O00566	79 kDa	0.57	0	2	0	0.666667	1	0	0	0.333333	0	0	0	0	0.5	0
Myosin phosphatase Rho-interacting protein	MPRIP	Q6WCQ1	117 kDa	0.91	4	3	7	4.66667	5	3	5	4.33333	3	3	5	3.66667	0.928571	0.785714
3-mercaptopyruvate sulfurtransferase	MPST	P25325	33 kDa	0.69	1	2	0	1	2	2	0	1.33333	1	1	0	0.666667	1.33333	0.666667
Double-strand break repair protein MRE11	MRE11	P49959	81 kDa	0.14	1	0	0	0.333333	3	1	0	1.33333	2	3	2	2.33333	4	7
rRNA methyltransferase 1, mitochondrial	MRM1	Q6IN84	39 kDa	0.13	0	0	0	0	2	1	0	1	0	0	0	0
Large ribosomal subunit protein uL1m	MRPL1	Q9BYD6	37 kDa	0.58	1	2	0	1	3	2	0	1.66667	1	3	2	2	1.66667	2
Large ribosomal subunit protein uL10m	MRPL10	Q7Z7H8	29 kDa	0.038	0	2	0	0.666667	2	2	2	2	0	0	0	0	3	0
Large ribosomal subunit protein uL11m	MRPL11	Q9Y3B7	21 kDa	0.62	0	1	0	0.333333	1	1	0	0.666667	1	2	0	1	2	3
Large ribosomal subunit protein bL12m	MRPL12	P52815	21 kDa	0.27	4	0	1	1.66667	3	2	2	2.33333	4	5	2	3.66667	1.4	2.2
Large ribosomal subunit protein uL13m	MRPL13	Q9BYD1	21 kDa	0.93	1	2	0	1	1	2	0	1	2	2	0	1.33333	1	1.33333
Large ribosomal subunit protein uL14m	MRPL14	Q6P1L8	16 kDa	0.6	1	0	0	0.333333	2	1	0	1	1	0	0	0.333333	3	1
Large ribosomal subunit protein bL17m	MRPL17	Q9NRX2	20 kDa	0.98	0	2	1	1	1	1	2	1.33333	2	2	0	1.33333	1.33333	1.33333
Large ribosomal subunit protein bL19m	MRPL19	P49406	34 kDa	0.005	4	3	2	3	2	2	2	2	3	3	3	3	0.666667	1
Large ribosomal subunit protein uL2m	MRPL2	Q5T653	33 kDa	0.53	0	0	0	0	1	1	0	0.666667	2	0	0	0.666667
Large ribosomal subunit protein uL22m	MRPL22	Q9NWU5	24 kDa	0.54	0	1	1	0.666667	1	0	0	0.333333	1	3	0	1.33333	0.5	2
Large ribosomal subunit protein mL37	MRPL37	Q9BZE1	48 kDa	0.1	1	1	1	1	2	2	2	2	1	2	1	1.33333	2	1.33333
Large ribosomal subunit protein mL38	MRPL38	Q96DV4	45 kDa	0.88	1	1	0	0.666667	1	2	0	1	1	1	0	0.666667	1.5	1
Large ribosomal subunit protein mL39	MRPL39	Q9NYK5	39 kDa	0.19	0	1	0	0.333333	2	2	0	1.33333	2	1	2	1.66667	4	5
Large ribosomal subunit protein uL4m	MRPL4	Q9BYD3	35 kDa	0.15	0	1	0	0.333333	3	2	0	1.66667	4	3	1	2.66667	5	8
Large ribosomal subunit protein mL41	MRPL41	Q8IXM3	15 kDa	0.48	0	1	0	0.333333	1	1	0	0.666667	1	3	0	1.33333	2	4
Large ribosomal subunit protein mL44	MRPL44	Q9H9J2	38 kDa	0.2	0	1	0	0.333333	3	3	0	2	2	3	1	2	6	6
Large ribosomal subunit protein mL45	MRPL45	Q9BRJ2	35 kDa	0.74	0	1	1	0.666667	1	1	2	1.33333	2	1	0	1	2	1.5
Large ribosomal subunit protein mL48	MRPL48	Q96GC5	24 kDa	0.0054	0	0	0	0	1	1	0	0.666667	2	2	1	1.66667
Large ribosomal subunit protein mL49	MRPL49	Q13405	19 kDa	0.8	4	3	2	3	3	2	3	2.66667	2	3	2	2.33333	0.888889	0.777778
Large ribosomal subunit protein bL9m	MRPL9	Q9BYD2	30 kDa	0.42	1	1	0	0.666667	3	2	0	1.66667	1	3	2	2	2.5	3
Small ribosomal subunit protein uS11m	MRPS11	P82912	21 kDa	0.42	0	0	0	0	0	0	0	0	0	2	0	0.666667
Small ribosomal subunit protein uS17m	MRPS17	Q9Y2R5	15 kDa	0.25	0	0	0	0	1	2	0	1	1	1	0	0.666667
Small ribosomal subunit protein mS40	MRPS18B	Q9Y676	29 kDa	0.052	0	0	0	0	0	1	0	0.333333	1	1	2	1.33333
Small ribosomal subunit protein mS22	MRPS22	P82650	41 kDa	0.41	1	3	2	2	3	6	2	3.66667	3	3	2	2.66667	1.83333	1.33333
Small ribosomal subunit protein mS23	MRPS23	Q9Y3D9	22 kDa	0.073	0	0	0	0	2	1	2	1.66667	2	2	0	1.33333
Small ribosomal subunit protein mS27	MRPS27	Q92552	48 kDa	0.16	4	2	2	2.66667	4	7	3	4.66667	5	5	3	4.33333	1.75	1.625
Small ribosomal subunit protein mS31	MRPS31	Q92665	45 kDa	0.51	0	1	0	0.333333	0	1	0	0.333333	2	1	0	1	1	3
Small ribosomal subunit protein mS34	MRPS34	P82930	26 kDa	0.76	1	0	1	0.666667	1	2	0	1	1	1	0	0.666667	1.5	1
Small ribosomal subunit protein mS35	MRPS35	P82673	37 kDa	0.1	0	1	0	0.333333	1	0	0	0.333333	1	2	1	1.33333	1	4
Small ribosomal subunit protein uS7m	MRPS7	Q9Y2R9	28 kDa	0.56	0	1	1	0.666667	3	0	2	1.66667	1	3	1	1.66667	2.5	2.5
Small ribosomal subunit protein uS9m	MRPS9	P82933	46 kDa	0.35	0	0	1	0.333333	2	1	0	1	1	3	1	1.66667	3	5
mRNA turnover protein 4 homolog	MRTO4	Q9UKD2	28 kDa	0.67	0	4	4	2.66667	3	2	0	1.66667	4	1	4	3	0.625	1.125
DNA mismatch repair protein Msh2	MSH2	P43246	105 kDa	0.005	14	14	13	13.6667	12	12	10	11.3333	16	15	14	15	0.829268	1.09756
DNA mismatch repair protein Msh6	MSH6	P52701	153 kDa	0.55	5	5	7	5.66667	9	9	5	7.66667	10	11	3	8	1.35294	1.41176
Moesin	MSN	P26038	68 kDa	0.36	51	60	53	54.6667	39	41	60	46.6667	43	49	45	45.6667	0.853659	0.835366
Mitochondrial peptide methionine sulfoxide reductase	MSRA	Q9UJ68	26 kDa	0.49	1	1	1	1	1	2	3	2	2	2	0	1.33333	2	1.33333
Cytochrome c oxidase subunit 2	MT-CO2	P00403	26 kDa	0.1	2	3	4	3	3	2	0	1.66667	3	3	4	3.33333	0.555556	1.11111
Metallothionein-2	MT2A	P02795	6 kDa	0.61	6	0	2	2.66667	6	5	0	3.66667	6	9	2	5.66667	1.375	2.125
Metastasis-associated protein MTA1	MTA1	Q13330	81 kDa	0.12	0	1	0	0.333333	1	1	2	1.33333	2	1	1	1.33333	4	4
Metastasis-associated protein MTA2	MTA2	O94776	75 kDa	0.92	2	5	6	4.33333	5	5	5	5	6	5	3	4.66667	1.15385	1.07692
S-methyl-5'-thioadenosine phosphorylase	MTAP	Q13126	31 kDa	0.043	6	6	7	6.33333	9	10	10	9.66667	8	7	4	6.33333	1.52632	1
Mitochondrial carrier homolog 1	MTCH1	Q9NZJ7	42 kDa	0.49	0	0	0	0	1	1	0	0.666667	2	0	0	0.666667
Mitochondrial carrier homolog 2	MTCH2	Q9Y6C9	33 kDa	0.089	4	2	1	2.33333	9	9	2	6.66667	12	12	5	9.66667	2.85714	4.14286
Protein LYRIC	MTDH	Q86UE4	64 kDa	0.49	1	4	1	2	3	3	2	2.66667	2	3	3	2.66667	1.33333	1.33333
C-1-tetrahydrofolate synthase, cytoplasmic	MTHFD1	P11586	102 kDa	0.49	44	38	41	41	39	44	47	43.3333	39	44	37	40	1.05691	0.97561
Monofunctional C1-tetrahydrofolate synthase, mitochondrial	MTHFD1L	Q6UB35	106 kDa	0.18	0	0	0	0	3	3	0	2	1	2	0	1
Bifunctional methylenetetrahydrofolate dehydrogenase/cyclohydrolase, mitochondrial	MTHFD2	P13995	38 kDa	0.2	4	4	2	3.33333	3	3	0	2	4	4	4	4	0.6	1.2
Myotrophin	MTPN	P58546	13 kDa	0.65	2	4	4	3.33333	3	3	3	3	3	3	3	3	0.9	0.9
Exosome RNA helicase MTR4	MTREX	P42285	118 kDa	0.72	7	5	2	4.66667	5	8	5	6	7	6	3	5.33333	1.28571	1.14286
Metaxin-1	MTX1	Q13505	51 kDa	0.53	0	1	0	0.333333	2	0	0	0.666667	2	2	0	1.33333	2	4
Metaxin-2	MTX2	O75431	30 kDa	0.26	0	0	0	0	1	2	0	1	1	0	1	0.666667
Diphosphomevalonate decarboxylase	MVD	P53602	43 kDa	0.72	2	2	0	1.33333	2	2	0	1.33333	2	1	2	1.66667	1	1.25
Mevalonate kinase	MVK	Q03426	42 kDa	0.48	1	1	0	0.666667	3	3	0	2	2	2	0	1.33333	3	2
Major vault protein	MVP	Q14764	99 kDa	0.023	15	9	16	13.3333	22	23	31	25.3333	23	27	19	23	1.9	1.725
Interferon-induced GTP-binding protein Mx1	MX1	P20591	76 kDa	0.0028	12	6	16	11.3333	26	25	24	25	12	11	15	12.6667	2.20588	1.11765
Matrix-remodeling-associated protein 7	MXRA7	P84157	21 kDa	0.97	0	0	2	0.666667	0	1	2	1	0	0	3	1	1.5	1.5
Myb-binding protein 1A	MYBBP1A	Q9BQG0	149 kDa	0.22	16	20	29	21.6667	17	19	16	17.3333	18	15	12	15	0.8	0.692308
Myeloid-derived growth factor	MYDGF	Q969H8	19 kDa	0.39	4	3	2	3	3	2	2	2.33333	2	3	4	3	0.777778	1
Myelin expression factor 2	MYEF2	Q9P2K5	64 kDa	0.42	0	2	0	0.666667	0	0	0	0	0	0	0	0	0	0
MYG1 exonuclease	MYG1	Q9HB07	43 kDa	0.99	5	5	4	4.66667	6	6	2	4.66667	5	4	4	4.33333	1	0.928571
Myosin-10	MYH10	P35580	229 kDa	0.67	44	23	66	44.3333	29	37	72	46	36	32	32	33.3333	1.03759	0.75188
Myosin-9	MYH9	P35579	227 kDa	0.64	365	205	417	329	245	248	552	348.333	251	251	270	257.333	1.05876	0.782168
Myosin regulatory light chain 12B	MYL12B	O14950	20 kDa	0.022	7	6	5	6	3	3	2	2.66667	4	5	3	4	0.444444	0.666667
Myosin light polypeptide 6	MYL6	P60660	17 kDa	0.48	27	29	29	28.3333	21	18	47	28.6667	20	22	17	19.6667	1.01176	0.694118
Myosin regulatory light polypeptide 9	MYL9	P24844	20 kDa	0.0096	23	25	18	22	13	13	9	11.6667	12	16	11	13	0.530303	0.590909
Unconventional myosin-XVIIIa	MYO18A	Q92614	233 kDa	0.69	1	2	2	1.66667	1	2	5	2.66667	2	1	2	1.66667	1.6	1
Unconventional myosin-Ib	MYO1B	O43795	132 kDa	0.99	10	8	6	8	10	10	3	7.66667	7	10	5	7.33333	0.958333	0.916667
Unconventional myosin-Ic	MYO1C	O00159	122 kDa	0.38	11	20	16	15.6667	12	13	12	12.3333	13	15	8	12	0.787234	0.765957
Unconventional myosin-Ie	MYO1E	Q12965	127 kDa	0.66	1	4	2	2.33333	3	7	0	3.33333	5	8	1	4.66667	1.42857	2
Unconventional myosin-VI	MYO6	Q9UM54	150 kDa	0.63	1	2	1	1.33333	2	2	0	1.33333	2	3	1	2	1	1.5
Myoferlin	MYOF	Q9NZM1	235 kDa	0.18	49	36	49	44.6667	36	39	33	36	42	38	44	41.3333	0.80597	0.925373
N-alpha-acetyltransferase 10	NAA10	P41227	26 kDa	0.61	0	5	5	3.33333	5	2	5	4	2	3	3	2.66667	1.2	0.8
N-alpha-acetyltransferase 15, NatA auxiliary subunit	NAA15	Q9BXJ9	101 kDa	0.049	10	11	10	10.3333	7	9	9	8.33333	9	9	9	9	0.806452	0.870968
N-alpha-acetyltransferase 25, NatB auxiliary subunit	NAA25	Q14CX7	112 kDa	0.14	1	1	2	1.33333	3	3	3	3	3	2	1	2	2.25	1.5
N-alpha-acetyltransferase 50	NAA50	Q9GZZ1	19 kDa	0.34	4	5	4	4.33333	4	3	0	2.33333	3	5	4	4	0.538462	0.923077
Nascent polypeptide-associated complex subunit alpha, muscle-specific form	NACA	E9PAV3	205 kDa	0.029	10	9	9	9.33333	11	11	10	10.6667	7	9	9	8.33333	1.14286	0.892857
NEDD8-activating enzyme E1 regulatory subunit	NAE1	Q13564	60 kDa	0.88	5	5	5	5	3	5	7	5	4	5	8	5.66667	1	1.13333
Alpha-N-acetylgalactosaminidase	NAGA	P17050	47 kDa	0.49	0	2	0	0.666667	0	0	0	0	1	0	1	0.666667	0	1
N-acetyl-D-glucosamine kinase	NAGK	Q9UJ70	37 kDa	0.14	7	5	6	6	5	7	3	5	7	7	12	8.66667	0.833333	1.44444
Nicotinamide phosphoribosyltransferase	NAMPT	P43490	56 kDa	0.31	2	5	7	4.66667	7	6	5	6	5	8	15	9.33333	1.28571	2
Sialic acid synthase	NANS	Q9NR45	40 kDa	0.13	7	11	7	8.33333	6	8	2	5.33333	10	9	12	10.3333	0.64	1.24
Nucleosome assembly protein 1-like 1	NAP1L1	P55209	45 kDa	0.17	14	12	15	13.6667	15	13	14	14	13	11	12	12	1.02439	0.878049
Nucleosome assembly protein 1-like 4	NAP1L4	Q99733	43 kDa	0.77	9	10	10	9.66667	9	7	14	10	11	9	8	9.33333	1.03448	0.965517
Alpha-soluble NSF attachment protein	NAPA	P54920	33 kDa	0.33	9	5	7	7	6	7	0	4.33333	7	6	6	6.33333	0.619048	0.904762
Asparagine--tRNA ligase, cytoplasmic	NARS1	O43776	63 kDa	0.38	12	13	9	11.3333	11	12	2	8.33333	14	13	12	13	0.735294	1.14706
Nuclear autoantigenic sperm protein	NASP	P49321	85 kDa	0.93	16	20	17	17.6667	16	14	22	17.3333	16	15	19	16.6667	0.981132	0.943396
RNA cytidine acetyltransferase	NAT10	Q9H0A0	116 kDa	0.3	2	1	2	1.66667	8	7	2	5.66667	8	9	1	6	3.4	3.6
NAD(P)H-hydrate epimerase	NAXE	Q8NCW5	32 kDa	0.99	2	5	2	3	4	5	2	3.66667	4	4	2	3.33333	1.22222	1.11111
Condensin complex subunit 1	NCAPD2	Q15021	157 kDa	0.87	9	10	7	8.66667	18	15	2	11.6667	14	16	2	10.6667	1.34615	1.23077
Condensin complex subunit 3	NCAPG	Q9BPX3	114 kDa	0.64	5	15	6	8.66667	8	7	3	6	7	5	8	6.66667	0.692308	0.769231
Condensin-2 complex subunit G2	NCAPG2	Q86XI2	131 kDa	0.42	0	0	0	0	2	0	0	0.666667	0	0	0	0
Condensin complex subunit 2	NCAPH	Q15003	83 kDa	0.88	2	1	0	1	3	2	0	1.66667	2	3	0	1.66667	1.66667	1.66667
Nuclear cap-binding protein subunit 1	NCBP1	Q09161	92 kDa	0.36	6	7	6	6.33333	8	10	5	7.66667	7	5	5	5.66667	1.21053	0.894737
Neutral cholesterol ester hydrolase 1	NCEH1	Q6PIU2	46 kDa	0.68	11	6	9	8.66667	15	12	7	11.3333	13	12	6	10.3333	1.30769	1.19231
Nck-associated protein 1	NCKAP1	Q9Y2A7	129 kDa	0.99	7	1	4	4	5	5	2	4	5	4	2	3.66667	1	0.916667
Nucleolin	NCL	P19338	77 kDa	0.44	58	58	53	56.3333	46	43	69	52.6667	47	47	47	47	0.934911	0.83432
BOS complex subunit NCLN	NCLN	Q969V3	63 kDa	0.33	1	0	0	0.333333	2	2	0	1.33333	1	2	2	1.66667	4	5
Nuclear receptor coactivator 5	NCOA5	Q9HCD5	66 kDa	0.43	0	3	1	1.33333	3	2	2	2.33333	2	3	2	2.33333	1.75	1.75
Nicastrin	NCSTN	Q92542	78 kDa	0.38	4	3	1	2.66667	2	2	2	2	2	2	2	2	0.75	0.75
Kinetochore protein NDC80 homolog	NDC80	O14777	74 kDa	0.85	0	2	0	0.666667	1	0	0	0.333333	1	1	0	0.666667	0.5	1
Nuclear distribution protein nudE homolog 1	NDE1	Q9NXR1	38 kDa	0.31	0	0	0	0	2	1	0	1	1	2	0	1
Protein NDRG3	NDRG3	Q9UGV2	41 kDa	0.64	1	1	0	0.666667	2	2	0	1.33333	1	1	0	0.666667	2	1
NADH dehydrogenase [ubiquinone] 1 alpha subcomplex subunit 10, mitochondrial	NDUFA10	O95299	41 kDa	0.99	0	2	1	1	2	2	0	1.33333	2	2	0	1.33333	1.33333	1.33333
NADH dehydrogenase [ubiquinone] 1 alpha subcomplex subunit 12	NDUFA12	Q9UI09	17 kDa	0.25	0	1	1	0.666667	1	2	2	1.66667	1	1	1	1	2.5	1.5
NADH dehydrogenase [ubiquinone] 1 alpha subcomplex subunit 5	NDUFA5	Q16718	13 kDa	0.71	0	1	1	0.666667	2	2	0	1.33333	2	3	0	1.66667	2	2.5
NADH dehydrogenase [ubiquinone] 1 alpha subcomplex subunit 8	NDUFA8	P51970	20 kDa	0.28	0	1	0	0.333333	2	2	0	1.33333	2	1	1	1.33333	4	4
NADH dehydrogenase [ubiquinone] 1 alpha subcomplex subunit 9, mitochondrial	NDUFA9	Q16795	43 kDa	0.13	0	1	0	0.333333	7	7	0	4.66667	7	8	2	5.66667	14	17
NADH dehydrogenase [ubiquinone] 1 beta subcomplex subunit 10	NDUFB10	O96000	21 kDa	0.85	1	3	1	1.66667	4	3	0	2.33333	3	4	0	2.33333	1.4	1.4
NADH dehydrogenase [ubiquinone] 1 beta subcomplex subunit 11, mitochondrial	NDUFB11	Q9NX14	17 kDa	0.17	0	2	0	0.666667	2	2	2	2	2	1	2	1.66667	3	2.5
NADH-ubiquinone oxidoreductase 75 kDa subunit, mitochondrial	NDUFS1	P28331	79 kDa	0.28	1	9	9	6.33333	10	13	5	9.33333	12	12	10	11.3333	1.47368	1.78947
NADH dehydrogenase [ubiquinone] iron-sulfur protein 2, mitochondrial	NDUFS2	O75306	53 kDa	0.34	0	2	0	0.666667	3	2	0	1.66667	2	3	1	2	2.5	3
NADH dehydrogenase [ubiquinone] iron-sulfur protein 3, mitochondrial	NDUFS3	O75489	30 kDa	0.0077	1	1	1	1	3	3	2	2.66667	3	3	4	3.33333	2.66667	3.33333
NADH dehydrogenase [ubiquinone] iron-sulfur protein 4, mitochondrial	NDUFS4	O43181	20 kDa	0.29	0	0	0	0	1	2	0	1	2	1	0	1
NADH dehydrogenase [ubiquinone] iron-sulfur protein 5	NDUFS5	O43920	13 kDa	0.55	0	3	1	1.33333	1	1	0	0.666667	2	1	1	1.33333	0.5	1
NADH dehydrogenase [ubiquinone] iron-sulfur protein 8, mitochondrial	NDUFS8	O00217	24 kDa	0.5	0	1	0	0.333333	2	1	0	1	2	2	0	1.33333	3	4
NADH dehydrogenase [ubiquinone] flavoprotein 1, mitochondrial	NDUFV1	P49821	51 kDa	0.2	0	4	4	2.66667	4	4	3	3.66667	5	4	4	4.33333	1.375	1.625
NADH dehydrogenase [ubiquinone] flavoprotein 2, mitochondrial	NDUFV2	P19404	27 kDa	0.59	1	2	1	1.33333	3	3	2	2.66667	4	3	0	2.33333	2	1.75
E3 ubiquitin-protein ligase NEDD4	NEDD4	P46934	149 kDa	0.67	0	2	0	0.666667	1	2	0	1	2	2	0	1.33333	1.5	2
NEDD8	NEDD8	cRAP083	9 kDa	0.9	2	4	2	2.66667	4	4	0	2.66667	2	4	3	3	1	1.125
Serine/threonine-protein kinase Nek9	NEK9	Q8TD19	107 kDa	0.33	0	0	1	0.333333	0	0	0	0	0	1	3	1.33333	0	4
Negative elongation factor B	NELFB	Q8WX92	66 kDa	0.11	4	2	4	3.33333	2	2	0	1.33333	2	3	1	2	0.4	0.6
Negative elongation factor C/D	NELFCD	Q8IXH7	66 kDa	0.72	2	1	0	1	2	2	0	1.33333	1	1	0	0.666667	1.33333	0.666667
Nuclear envelope integral membrane protein 1	NEMP1	O14524	51 kDa	0.42	0	0	0	0	0	0	3	1	0	0	0	0
Sialidase-1	NEU1	Q99519	45 kDa	0.66	4	3	2	3	3	3	2	2.66667	3	3	3	3	0.888889	1
Nexilin	NEXN	Q0ZGT2	81 kDa	0.023	1	2	1	1.33333	2	2	2	2	1	1	1	1	1.5	0.75
Merlin	NF2	P35240	70 kDa	0.83	4	1	0	1.66667	2	1	3	2	1	1	2	1.33333	1.2	0.8
Nuclear factor NF-kappa-B p100 subunit	NFKB2	Q00653	97 kDa	0.28	0	0	0	0	1	1	0	0.666667	1	0	2	1
Cysteine desulfurase	NFS1	Q9Y697	50 kDa	0.046	1	0	1	0.666667	2	2	2	2	4	2	4	3.33333	3	5
Na(+)/H(+) exchange regulatory cofactor NHE-RF1	NHERF1	O14745	39 kDa	0.8	7	9	7	7.66667	10	9	7	8.66667	10	7	9	8.66667	1.13043	1.13043
Na(+)/H(+) exchange regulatory cofactor NHE-RF2	NHERF2	Q15599	37 kDa	0.71	1	3	4	2.66667	2	1	3	2	2	2	2	2	0.75	0.75
NHL repeat-containing protein 2	NHLRC2	Q8NBF2	79 kDa	0.62	1	4	2	2.33333	3	0	2	1.66667	3	2	1	2	0.714286	0.857143
H/ACA ribonucleoprotein complex subunit 2	NHP2	Q9NX24	17 kDa	0.11	1	2	2	1.66667	1	2	0	1	3	2	2	2.33333	0.6	1.4
Protein Niban 1	NIBAN1	Q9BZQ8	103 kDa	0.07	5	4	5	4.66667	6	7	3	5.33333	7	7	9	7.66667	1.14286	1.64286
Protein Niban 2	NIBAN2	Q96TA1	84 kDa	0.0013	5	5	6	5.33333	9	8	5	7.33333	12	14	13	13	1.375	2.4375
NIF3-like protein 1	NIF3L1	Q9GZT8	42 kDa	0.45	0	2	0	0.666667	3	2	0	1.66667	2	3	1	2	2.5	3
MKI67 FHA domain-interacting nucleolar phosphoprotein	NIFK	Q9BYG3	34 kDa	0.89	0	3	6	3	3	2	2	2.33333	3	2	2	2.33333	0.777778	0.777778
60S ribosome subunit biogenesis protein NIP7 homolog	NIP7	Q9Y221	20 kDa	0.15	0	1	0	0.333333	1	1	0	0.666667	1	2	1	1.33333	2	4
Protein NipSnap homolog 1	NIPSNAP1	Q9BPW8	33 kDa	0.77	1	2	0	1	1	1	0	0.666667	2	1	0	1	0.666667	1
Omega-amidase NIT2	NIT2	Q9NQR4	31 kDa	0.57	2	4	0	2	5	4	2	3.66667	4	4	1	3	1.83333	1.5
Notchless protein homolog 1	NLE1	Q9NVX2	53 kDa	0.45	0	1	1	0.666667	1	1	3	1.66667	1	1	1	1	2.5	1.5
Neurolysin, mitochondrial	NLN	Q9BYT8	81 kDa	0.88	0	1	0	0.333333	1	1	0	0.666667	2	0	0	0.666667	2	2
Nucleoside diphosphate kinase A	NME1	P15531	17 kDa	0.12	6	9	7	7.33333	5	5	5	5	5	8	6	6.33333	0.681818	0.863636
Nucleoside diphosphate kinase B	NME2	P22392	17 kDa	0.9	26	30	23	26.3333	25	22	29	25.3333	22	27	27	25.3333	0.962025	0.962025
Nucleoside diphosphate kinase 3	NME3	Q13232	19 kDa	0.44	0	2	2	1.33333	0	0	2	0.666667	0	0	1	0.333333	0.5	0.25
Glycylpeptide N-tetradecanoyltransferase 1	NMT1	P30419	57 kDa	0.94	4	5	7	5.33333	6	5	3	4.66667	7	3	4	4.66667	0.875	0.875
Nicotinamide N-methyltransferase	NNMT	P40261	30 kDa	0.7	4	6	6	5.33333	5	5	3	4.33333	2	4	6	4	0.8125	0.75
NAD(P) transhydrogenase, mitochondrial	NNT	Q13423	114 kDa	0.56	2	5	5	4	3	5	5	4.33333	1	4	4	3	1.08333	0.75
RNA-binding protein NOB1	NOB1	Q9ULX3	47 kDa	0.42	0	0	0	0	0	2	0	0.666667	0	0	0	0
Nucleolar complex protein 2 homolog	NOC2L	Q9Y3T9	85 kDa	0.9	0	0	5	1.66667	1	1	2	1.33333	2	2	1	1.66667	0.8	1
Nucleolar complex protein 3 homolog	NOC3L	Q8WTT2	93 kDa	0.7	0	1	2	1	3	2	0	1.66667	1	2	0	1	1.66667	1
Nucleolar complex protein 4 homolog	NOC4L	Q9BVI4	58 kDa	0.24	0	1	0	0.333333	3	4	0	2.33333	2	2	0	1.33333	7	4
Nucleolar protein 11	NOL11	Q9H8H0	81 kDa	0.035	0	1	0	0.333333	1	2	2	1.66667	2	2	1	1.66667	5	5
Nucleolar protein 3	NOL3	O60936	23 kDa	0.3	0	0	0	0	2	2	0	1.33333	0	2	0	0.666667
Nucleolar protein 6	NOL6	Q9H6R4	128 kDa	0.41	0	1	1	0.666667	1	2	3	2	4	0	2	2	3	3
Nucleolar and coiled-body phosphoprotein 1	NOLC1	Q14978	74 kDa	0.8	1	8	10	6.33333	5	6	9	6.66667	5	7	3	5	1.05263	0.789474
Nucleolar MIF4G domain-containing protein 1	NOM1	Q5C9Z4	96 kDa	0.42	0	0	2	0.666667	0	0	0	0	0	0	0	0	0	0
BOS complex subunit NOMO3	NOMO3	P69849	134 kDa	0.01	2	2	4	2.66667	7	7	3	5.66667	7	7	8	7.33333	2.125	2.75
Non-POU domain-containing octamer-binding protein	NONO	Q15233	54 kDa	0.82	7	15	10	10.6667	13	10	12	11.6667	7	9	14	10	1.09375	0.9375
Probable 28S rRNA (cytosine(4447)-C(5))-methyltransferase	NOP2	P46087	89 kDa	0.43	9	8	13	10	9	8	5	7.33333	10	8	9	9	0.733333	0.9
Nucleolar protein 56	NOP56	O00567	66 kDa	0.53	11	16	23	16.6667	11	16	16	14.3333	17	13	6	12	0.86	0.72
Nucleolar protein 58	NOP58	Q9Y2X3	60 kDa	0.91	2	14	33	16.3333	11	15	19	15	16	14	9	13	0.918367	0.795918
Nucleolar protein 9	NOP9	Q86U38	69 kDa	0.42	0	1	0	0.333333	3	2	0	1.66667	2	2	0	1.33333	5	4
Nitric oxide synthase-interacting protein	NOSIP	Q9Y314	33 kDa	0.78	1	1	0	0.666667	3	1	0	1.33333	2	1	1	1.33333	2	2
NPC intracellular cholesterol transporter 1	NPC1	O15118	142 kDa	0.014	0	0	0	0	2	1	0	1	2	2	2	2
NPC intracellular cholesterol transporter 2	NPC2	P61916	17 kDa	0.38	4	5	4	4.33333	4	2	3	3	5	3	5	4.33333	0.692308	1
Probable aminopeptidase NPEPL1	NPEPL1	Q8NDH3	56 kDa	1	2	0	0	0.666667	1	2	0	1	2	0	0	0.666667	1.5	1
Puromycin-sensitive aminopeptidase	NPEPPS	P55786	103 kDa	0.72	31	27	19	25.6667	25	28	17	23.3333	27	22	16	21.6667	0.909091	0.844156
Nuclear protein localization protein 4 homolog	NPLOC4	Q8TAT6	68 kDa	0.98	6	12	11	9.66667	10	10	10	10	9	7	14	10	1.03448	1.03448
Nucleophosmin	NPM1	P06748	33 kDa	0.034	35	32	29	32	32	33	34	33	29	28	27	28	1.03125	0.875
Neuroplastin	NPTN	Q9Y639	44 kDa	0.96	1	0	0	0.333333	1	1	0	0.666667	0	2	0	0.666667	2	2
NAD(P)H dehydrogenase [quinone] 1	NQO1	cRAP084	31 kDa	0.8	4	0	0	1.33333	3	4	0	2.33333	3	3	0	2	1.75	1.5
COUP transcription factor 2	NR2F2	P24468	46 kDa	0.26	0	1	0	0.333333	1	2	0	1	0	0	0	0	3	0
GTPase NRas	NRAS	P01111	21 kDa	0.18	1	1	1	1	1	0	0	0.333333	3	1	1	1.66667	0.333333	1.66667
Nuclear receptor-binding protein	NRBP1	Q9UHY1	60 kDa	0.8	1	3	1	1.66667	3	2	0	1.66667	3	2	1	2	1	1.2
Nardilysin	NRDC	O43847	132 kDa	0.9	0	1	4	1.66667	0	0	3	1	1	1	1	1	0.6	0.6
Ribosome biogenesis protein NSA2 homolog	NSA2	O95478	30 kDa	0.66	0	1	1	0.666667	2	2	0	1.33333	2	1	0	1	2	1.5
Sterol-4-alpha-carboxylate 3-dehydrogenase, decarboxylating	NSDHL	Q15738	42 kDa	0.84	7	12	2	7	8	7	3	6	7	7	10	8	0.857143	1.14286
Vesicle-fusing ATPase	NSF	P46459	83 kDa	0.16	14	12	11	12.3333	9	13	7	9.66667	12	15	14	13.6667	0.783784	1.10811
NSFL1 cofactor p47	NSFL1C	Q9UNZ2	41 kDa	0.24	10	6	6	7.33333	10	11	9	10	11	11	8	10	1.36364	1.36364
RNA cytosine C(5)-methyltransferase NSUN2	NSUN2	Q08J23	86 kDa	0.61	2	6	5	4.33333	5	5	10	6.66667	3	4	9	5.33333	1.53846	1.23077
5'-nucleotidase	NT5E	P21589	63 kDa	0.17	0	2	0	0.666667	2	2	2	2	2	2	6	3.33333	3	5
N-terminal Xaa-Pro-Lys N-methyltransferase 1	NTMT1	Q9BV86	25 kDa	0.78	1	3	2	2	3	2	2	2.33333	2	3	2	2.33333	1.16667	1.16667
Nucleobindin-1	NUCB1	Q02818	54 kDa	0.3	4	1	0	1.66667	5	4	0	3	5	3	6	4.66667	1.8	2.8
Nucleobindin-2	NUCB2	P80303	50 kDa	0.28	1	1	0	0.666667	3	2	2	2.33333	2	2	0	1.33333	3.5	2
Nuclear migration protein nudC	NUDC	Q9Y266	38 kDa	0.75	12	17	18	15.6667	13	12	26	17	11	11	18	13.3333	1.08511	0.851064
NudC domain-containing protein 1	NUDCD1	Q96RS6	67 kDa	0.92	2	1	1	1.33333	3	2	0	1.66667	4	1	1	2	1.25	1.5
NudC domain-containing protein 2	NUDCD2	Q8WVJ2	18 kDa	0.99	0	2	1	1	2	2	0	1.33333	2	2	0	1.33333	1.33333	1.33333
U8 snoRNA-decapping enzyme	NUDT16	Q96DE0	21 kDa	0.26	0	0	0	0	1	1	0	0.666667	1	2	0	1
Cleavage and polyadenylation specificity factor subunit 5	NUDT21	O43809	26 kDa	0.7	7	8	6	7	9	7	2	6	7	6	3	5.33333	0.857143	0.761905
ADP-sugar pyrophosphatase	NUDT5	Q9UKK9	24 kDa	0.73	7	5	4	5.33333	7	7	2	5.33333	7	7	5	6.33333	1	1.1875
Nuclear mitotic apparatus protein 1	NUMA1	Q14980	238 kDa	0.51	37	19	24	26.6667	28	32	36	32	28	33	38	33	1.2	1.2375
Nuclear pore complex protein Nup107	NUP107	P57740	106 kDa	0.027	2	3	1	2	6	7	3	5.33333	7	7	4	6	2.66667	3
Nuclear pore complex protein Nup133	NUP133	Q8WUM0	129 kDa	0.39	2	4	2	2.66667	4	5	0	3	7	3	4	4.66667	1.125	1.75
Nuclear pore complex protein Nup153	NUP153	P49790	154 kDa	0.14	0	0	1	0.333333	1	2	2	1.66667	0	0	1	0.333333	5	1
Nuclear pore complex protein Nup155	NUP155	O75694	155 kDa	0.62	9	6	7	7.33333	9	7	5	7	7	5	6	6	0.954545	0.818182
Nuclear pore complex protein Nup160	NUP160	Q12769	162 kDa	0.68	0	3	2	1.66667	3	2	2	2.33333	2	1	2	1.66667	1.4	1
Nucleoporin NUP188	NUP188	Q5SRE5	196 kDa	0.067	1	2	1	1.33333	3	3	0	2	4	4	3	3.66667	1.5	2.75
Nuclear pore complex protein Nup205	NUP205	Q92621	228 kDa	0.31	7	5	5	5.66667	10	12	5	9	9	9	5	7.66667	1.58824	1.35294
Nuclear pore complex protein Nup214	NUP214	P35658	214 kDa	0.86	1	0	1	0.666667	1	2	0	1	1	1	0	0.666667	1.5	1
Nucleoporin Nup37	NUP37	Q8NFH4	37 kDa	0.012	0	0	0	0	1	1	0	0.666667	2	2	1	1.66667
Nucleoporin Nup43	NUP43	Q8NFH3	42 kDa	0.48	0	2	0	0.666667	0	0	0	0	0	1	1	0.666667	0	1
Nucleoporin p54	NUP54	Q7Z3B4	55 kDa	0.56	2	3	1	2	3	3	2	2.66667	2	3	2	2.33333	1.33333	1.16667
Nucleoporin p58/p45	NUP58	Q9BVL2	61 kDa	0.73	0	3	0	1	1	0	2	1	1	0	0	0.333333	1	0.333333
Nuclear pore glycoprotein p62	NUP62	P37198	53 kDa	0.12	4	1	1	2	3	4	3	3.33333	4	3	3	3.33333	1.66667	1.66667
Nuclear pore complex protein Nup85	NUP85	Q9BW27	75 kDa	0.7	2	2	2	2	4	2	2	2.66667	3	3	2	2.66667	1.33333	1.33333
Nuclear pore complex protein Nup88	NUP88	Q99567	84 kDa	0.2	0	1	1	0.666667	3	3	2	2.66667	5	2	1	2.66667	4	4
Nuclear pore complex protein Nup93	NUP93	Q8N1F7	93 kDa	0.44	9	12	12	11	9	12	7	9.33333	10	9	10	9.66667	0.848485	0.878788
Nuclear pore complex protein Nup98-Nup96	NUP98	P52948	198 kDa	0.34	2	5	4	3.66667	2	2	3	2.33333	2	3	2	2.33333	0.636364	0.636364
Nuclear transport factor 2	NUTF2	P61970	14 kDa	0.98	5	4	0	3	3	4	0	2.33333	3	3	1	2.33333	0.777778	0.777778
Nuclear RNA export factor 1	NXF1	Q9UBU9	70 kDa	0.79	0	3	0	1	1	2	2	1.66667	1	2	0	1	1.66667	1
Nucleoredoxin	NXN	Q6DKJ4	48 kDa	0.96	0	5	0	1.66667	3	3	0	2	2	2	1	1.66667	1.2	1
2'-5'-oligoadenylate synthase 1	OAS1	P00973	46 kDa	0.024	1	1	2	1.33333	3	5	3	3.66667	2	1	2	1.66667	2.75	1.25
2'-5'-oligoadenylate synthase 3	OAS3	Q9Y6K5	121 kDa	0.52	4	3	2	3	5	5	2	4	3	3	1	2.33333	1.33333	0.777778
Ornithine aminotransferase, mitochondrial	OAT	P04181	49 kDa	0.23	7	5	2	4.66667	11	11	2	8	11	14	9	11.3333	1.71429	2.42857
OCIA domain-containing protein 1	OCIAD1	Q9NX40	28 kDa	0.15	1	3	1	1.66667	2	2	0	1.33333	2	3	2	2.33333	0.8	1.4
OCIA domain-containing protein 2	OCIAD2	Q56VL3	17 kDa	0.39	1	1	1	1	1	2	3	2	2	2	3	2.33333	2	2.33333
Protein O-GlcNAcase	OGA	O60502	103 kDa	0.92	1	2	0	1	1	1	2	1.33333	1	1	1	1	1.33333	1
2-oxoglutarate dehydrogenase complex component E1	OGDH	Q02218	116 kDa	0.017	2	1	1	1.33333	4	6	2	4	7	6	5	6	3	4.5
Opioid growth factor receptor	OGFR	Q9NZT2	73 kDa	0.52	1	2	0	1	3	4	0	2.33333	3	2	1	2	2.33333	2
UDP-N-acetylglucosamine--peptide N-acetylglucosaminyltransferase 110 kDa subunit	OGT	O15294	117 kDa	0.4	2	2	0	1.33333	2	4	3	3	4	2	1	2.33333	2.25	1.75
Obg-like ATPase 1	OLA1	Q9NTK5	45 kDa	0.41	15	16	16	15.6667	20	18	19	19	16	21	12	16.3333	1.21277	1.04255
Dynamin-like GTPase OPA1, mitochondrial	OPA1	O60313	112 kDa	0.056	0	2	1	1	3	3	2	2.66667	2	3	3	2.66667	2.66667	2.66667
Origin recognition complex subunit 5	ORC5	O43913	50 kDa	0.76	1	0	0	0.333333	1	2	0	1	1	1	0	0.666667	3	2
Oxysterol-binding protein 1	OSBP	P22059	89 kDa	0.75	6	1	4	3.66667	6	7	2	5	6	3	6	5	1.36364	1.36364
Oxysterol-binding protein-related protein 8	OSBPL8	Q9BZF1	101 kDa	0.64	1	2	0	1	3	3	0	2	2	2	1	1.66667	2	1.66667
Oxysterol-binding protein-related protein 9	OSBPL9	Q96SU4	83 kDa	0.29	0	0	0	0	1	2	0	1	2	1	0	1
tRNA N6-adenosine threonylcarbamoyltransferase	OSGEP	Q9NPF4	36 kDa	0.058	0	1	0	0.333333	0	0	0	0	1	3	1	1.66667	0	5
Osteoclast-stimulating factor 1	OSTF1	Q92882	24 kDa	0.31	4	3	1	2.66667	4	4	3	3.66667	4	3	1	2.66667	1.375	1
Ubiquitin thioesterase OTUB1	OTUB1	Q96FW1	31 kDa	0.45	15	8	11	11.3333	10	12	5	9	11	11	13	11.6667	0.794118	1.02941
Deubiquitinase OTUD6B	OTUD6B	Q8N6M0	34 kDa	0.76	1	0	0	0.333333	1	2	0	1	1	1	0	0.666667	3	2
Mitochondrial inner membrane protein OXA1L	OXA1L	Q15070	49 kDa	0.28	0	1	0	0.333333	3	2	0	1.66667	2	1	1	1.33333	5	4
Succinyl-CoA:3-ketoacid coenzyme A transferase 1, mitochondrial	OXCT1	P55809	56 kDa	0.027	2	2	0	1.33333	4	3	3	3.33333	4	3	5	4	2.5	3
Serine/threonine-protein kinase OSR1	OXSR1	O95747	58 kDa	0.35	4	5	5	4.66667	4	4	2	3.33333	4	4	3	3.66667	0.714286	0.785714
Prolyl 3-hydroxylase 1	P3H1	Q32P28	83 kDa	0.99	2	3	2	2.33333	2	2	3	2.33333	2	3	3	2.66667	1	1.14286
Prolyl 4-hydroxylase subunit alpha-1	P4HA1	P13674	61 kDa	0.037	11	12	7	10	7	7	3	5.66667	6	6	5	5.66667	0.566667	0.566667
Prolyl 4-hydroxylase subunit alpha-2	P4HA2	O15460	61 kDa	0.16	4	2	2	2.66667	1	1	0	0.666667	0	1	3	1.33333	0.25	0.5
Protein disulfide-isomerase	P4HB	P07237	57 kDa	0.25	76	66	60	67.3333	58	60	60	59.3333	56	54	66	58.6667	0.881188	0.871287
Proliferation-associated protein 2G4	PA2G4	Q9UQ80	44 kDa	0.98	28	32	32	30.6667	26	26	43	31.6667	28	28	37	31	1.03261	1.01087
Polyadenylate-binding protein 1	PABPC1	P11940	71 kDa	0.52	28	33	24	28.3333	29	26	41	32	26	29	26	27	1.12941	0.952941
Polyadenylate-binding protein 4	PABPC4	Q13310	71 kDa	0.82	7	5	5	5.66667	7	6	2	5	5	5	4	4.66667	0.882353	0.823529
Polyadenylate-binding protein 2	PABPN1	Q86U42	33 kDa	0.52	1	3	4	2.66667	3	2	0	1.66667	1	3	2	2	0.625	0.75
Protein kinase C and casein kinase substrate in neurons protein 2	PACSIN2	Q9UNF0	56 kDa	0.57	5	7	11	7.66667	6	4	7	5.66667	7	4	9	6.66667	0.73913	0.869565
Protein kinase C and casein kinase substrate in neurons protein 3	PACSIN3	Q9UKS6	48 kDa	0.019	1	3	2	2	0	1	0	0.333333	2	2	1	1.66667	0.166667	0.833333
RNA polymerase II-associated factor 1 homolog	PAF1	Q8N7H5	60 kDa	0.17	0	1	0	0.333333	2	2	0	1.33333	2	2	1	1.66667	4	5
Platelet-activating factor acetylhydrolase IB subunit beta	PAFAH1B1	P43034	47 kDa	0.71	1	2	6	3	3	3	9	5	2	5	5	4	1.66667	1.33333
Platelet-activating factor acetylhydrolase IB subunit alpha2	PAFAH1B2	P68402	26 kDa	0.12	9	5	4	6	3	3	0	2	4	4	4	4	0.333333	0.666667
Platelet-activating factor acetylhydrolase IB subunit alpha1	PAFAH1B3	Q15102	26 kDa	0.62	2	4	2	2.66667	3	3	0	2	2	3	2	2.33333	0.75	0.875
Bifunctional phosphoribosylaminoimidazole carboxylase/phosphoribosylaminoimidazole succinocarboxamide synthetase	PAICS	P22234	47 kDa	0.14	19	25	17	20.3333	16	17	12	15	16	16	14	15.3333	0.737705	0.754098
Polyadenylate-binding protein-interacting protein 1	PAIP1	Q9H074	54 kDa	0.49	4	2	2	2.66667	2	2	2	2	1	1	3	1.66667	0.75	0.625
Serine/threonine-protein kinase PAK 2	PAK2	Q13177	58 kDa	0.38	2	3	1	2	7	8	0	5	5	5	4	4.66667	2.5	2.33333
Palladin	PALLD	Q8WX93	151 kDa	0.77	1	1	2	1.33333	2	1	2	1.66667	1	2	3	2	1.25	1.5
PALM2-AKAP2 fusion protein	PALM2AKAP2	Q9Y2D5	122 kDa	0.18	0	0	0	0	1	2	0	1	0	0	0	0
4'-phosphopantetheine phosphatase	PANK4	Q9NVE7	86 kDa	0.64	0	1	1	0.666667	1	2	0	1	1	1	2	1.33333	1.5	2
Poly(A) polymerase alpha	PAPOLA	P51003	83 kDa	0.074	0	1	0	0.333333	2	1	2	1.66667	1	2	1	1.33333	5	4
Bifunctional 3'-phosphoadenosine 5'-phosphosulfate synthase 1	PAPSS1	O43252	71 kDa	0.35	0	1	0	0.333333	3	2	0	1.66667	2	3	0	1.66667	5	5
Bifunctional 3'-phosphoadenosine 5'-phosphosulfate synthase 2	PAPSS2	O95340	70 kDa	0.43	1	1	0	0.666667	3	2	0	1.66667	2	3	1	2	2.5	3
Parkinson disease protein 7	PARK7	Q99497	20 kDa	0.87	12	18	13	14.3333	16	11	14	13.6667	13	16	14	14.3333	0.953488	1
Poly(A)-specific ribonuclease PARN	PARN	O95453	73 kDa	0.22	0	0	0	0	1	2	0	1	1	1	1	1
Poly [ADP-ribose] polymerase 1	PARP1	P09874	113 kDa	0.32	31	29	32	30.6667	28	25	29	27.3333	30	32	26	29.3333	0.891304	0.956522
Protein mono-ADP-ribosyltransferase PARP14	PARP14	Q460N5	203 kDa	0.022	0	0	1	0.333333	2	2	2	2	1	0	0	0.333333	6	1
Protein mono-ADP-ribosyltransferase PARP4	PARP4	Q9UKK3	193 kDa	0.3	0	0	0	0	1	2	0	1	2	2	0	1.33333
Alpha-parvin	PARVA	Q9NVD7	42 kDa	0.68	6	7	7	6.66667	8	7	3	6	7	6	3	5.33333	0.9	0.8
Protein PAT1 homolog 1	PATL1	Q86TB9	87 kDa	0.25	0	0	0	0	0	1	0	0.333333	1	2	0	1
PRKC apoptosis WT1 regulator protein	PAWR	Q96IZ0	37 kDa	0.45	1	1	2	1.33333	1	1	2	1.33333	1	1	1	1	1	0.75
Paired box protein Pax-8	PAX8	Q06710	48 kDa	0.25	0	0	0	0	1	2	0	1	1	1	0	0.666667
Protein PBDC1	PBDC1	Q9BVG4	26 kDa	0.35	1	1	1	1	4	4	0	2.66667	5	4	1	3.33333	2.66667	3.33333
Lymphokine-activated killer T-cell-originated protein kinase	PBK	Q96KB5	36 kDa	0.63	2	0	0	0.666667	2	2	0	1.33333	0	1	0	0.333333	2	0.5
Pre-B-cell leukemia transcription factor-interacting protein 1	PBXIP1	Q96AQ6	81 kDa	0.092	1	0	0	0.333333	2	1	0	1	2	2	2	2	3	6
Pterin-4-alpha-carbinolamine dehydratase	PCBD1	P61457	12 kDa	0.81	0	2	0	0.666667	0	1	0	0.333333	1	0	0	0.333333	0.5	0.5
Poly(rC)-binding protein 1	PCBP1	Q15365	37 kDa	0.28	28	24	21	24.3333	18	24	22	21.3333	20	20	21	20.3333	0.876712	0.835616
Poly(rC)-binding protein 2	PCBP2	Q15366	39 kDa	0.11	16	13	16	15	12	12	14	12.6667	11	13	13	12.3333	0.844444	0.822222
Phosphoenolpyruvate carboxykinase [GTP], mitochondrial	PCK2	Q16822	71 kDa	0.91	10	7	6	7.66667	12	9	5	8.66667	9	11	5	8.33333	1.13043	1.08696
Protein-L-isoaspartate(D-aspartate) O-methyltransferase	PCMT1	P22061	25 kDa	0.31	1	3	0	1.33333	4	3	2	3	3	3	1	2.33333	2.25	1.75
Proliferating cell nuclear antigen	PCNA	P12004	29 kDa	0.008	27	27	28	27.3333	22	21	24	22.3333	22	24	25	23.6667	0.817073	0.865854
PEST proteolytic signal-containing nuclear protein	PCNP	Q8WW12	19 kDa	0.98	0	0	2	0.666667	1	0	2	1	0	1	2	1	1.5	1.5
Prenylcysteine oxidase 1	PCYOX1	Q9UHG3	57 kDa	0.36	2	1	1	1.33333	2	2	2	2	3	3	1	2.33333	1.5	1.75
Ethanolamine-phosphate cytidylyltransferase	PCYT2	Q99447	44 kDa	0.85	2	3	0	1.66667	3	2	0	1.66667	2	3	1	2	1	1.2
28 kDa heat- and acid-stable phosphoprotein	PDAP1	Q13442	21 kDa	0.87	4	1	4	3	3	3	2	2.66667	3	3	1	2.33333	0.888889	0.777778
Programmed cell death protein 10	PDCD10	Q9BUL8	25 kDa	0.28	0	2	4	2	1	1	0	0.666667	0	1	0	0.333333	0.333333	0.166667
Protein RRP5 homolog	PDCD11	Q14690	209 kDa	0.6	0	0	6	2	5	4	0	3	8	5	1	4.66667	1.5	2.33333
Programmed cell death protein 5	PDCD5	O14737	14 kDa	0.93	1	2	1	1.33333	2	1	2	1.66667	1	2	2	1.66667	1.25	1.25
Programmed cell death protein 6	PDCD6	O75340	22 kDa	0.85	2	3	4	3	4	4	0	2.66667	4	4	2	3.33333	0.888889	1.11111
Programmed cell death 6-interacting protein	PDCD6IP	Q8WUM4	96 kDa	0.2	19	19	17	18.3333	21	21	24	22	22	20	14	18.6667	1.2	1.01818
Phosducin-like protein 3	PDCL3	Q9H2J4	28 kDa	0.3	0	0	1	0.333333	1	1	2	1.33333	1	1	2	1.33333	4	4
2',5'-phosphodiesterase 12	PDE12	Q6L8Q7	67 kDa	0.94	2	2	2	2	3	2	0	1.66667	3	3	1	2.33333	0.833333	1.16667
Pyruvate dehydrogenase E1 component subunit alpha, somatic form, mitochondrial	PDHA1	P08559	43 kDa	0.88	4	4	6	4.66667	6	5	0	3.66667	4	3	4	3.66667	0.785714	0.785714
Pyruvate dehydrogenase E1 component subunit beta, mitochondrial	PDHB	P11177	39 kDa	0.93	5	5	6	5.33333	6	5	5	5.33333	4	5	6	5	1	0.9375
Protein disulfide-isomerase A3	PDIA3	P30101	57 kDa	0.61	49	55	67	57	38	41	83	54	38	41	53	44	0.947368	0.77193
Protein disulfide-isomerase A4	PDIA4	P13667	73 kDa	0.9	33	34	30	32.3333	33	28	36	32.3333	32	27	35	31.3333	1	0.969072
Protein disulfide-isomerase A6	PDIA6	Q15084	48 kDa	0.24	38	29	29	32	30	25	24	26.3333	27	31	29	29	0.822917	0.90625
PDZ and LIM domain protein 1	PDLIM1	O00151	36 kDa	0.41	2	1	4	2.33333	0	2	0	0.666667	2	1	3	2	0.285714	0.857143
PDZ and LIM domain protein 4	PDLIM4	P50479	35 kDa	0.49	0	1	0	0.333333	3	2	0	1.66667	1	3	0	1.33333	5	4
PDZ and LIM domain protein 5	PDLIM5	Q96HC4	64 kDa	0.2	2	4	5	3.66667	3	3	2	2.66667	2	3	2	2.33333	0.727273	0.636364
PDZ and LIM domain protein 7	PDLIM7	Q9NR12	50 kDa	0.079	5	8	10	7.66667	5	5	3	4.33333	4	3	5	4	0.565217	0.521739
Sister chromatid cohesion protein PDS5 homolog A	PDS5A	Q29RF7	151 kDa	0.77	0	8	2	3.33333	8	7	2	5.66667	8	5	2	5	1.7	1.5
Pyridoxal kinase	PDXK	O00764	35 kDa	0.89	6	4	5	5	5	4	7	5.33333	4	6	5	5	1.06667	1
Astrocytic phosphoprotein PEA-15	PEA15	Q15121	15 kDa	0.45	5	11	6	7.33333	5	7	3	5	7	6	6	6.33333	0.681818	0.863636
Phosphatidylethanolamine-binding protein 1	PEBP1	P30086	21 kDa	0.48	16	15	15	15.3333	14	13	14	13.6667	12	15	19	15.3333	0.891304	1
Peflin	PEF1	Q9UBV8	30 kDa	0.91	0	2	0	0.666667	1	1	0	0.666667	2	1	0	1	1	1.5
Proline-, glutamic acid- and leucine-rich protein 1	PELP1	Q8IZL8	120 kDa	0.44	7	5	4	5.33333	12	9	3	8	9	10	6	8.33333	1.5	1.5625
Xaa-Pro dipeptidase	PEPD	P12955	55 kDa	0.89	5	4	4	4.33333	4	2	5	3.66667	5	4	3	4	0.846154	0.923077
Pescadillo homolog	PES1	O00541	68 kDa	0.74	2	4	7	4.33333	3	6	3	4	6	5	4	5	0.923077	1.15385
Peroxisomal biogenesis factor 19	PEX19	P40855	33 kDa	0.21	0	1	1	0.666667	2	2	0	1.33333	2	3	1	2	2	3
Phosphoribosylformylglycinamidine synthase	PFAS	O15067	145 kDa	0.99	12	17	10	13	18	18	3	13	17	15	9	13.6667	1	1.05128
Prefoldin subunit 1	PFDN1	O60925	14 kDa	0.00059	1	2	1	1.33333	0	0	0	0	1	1	1	1	0	0.75
Prefoldin subunit 2	PFDN2	Q9UHV9	17 kDa	0.66	5	4	5	4.66667	5	5	0	3.33333	4	4	5	4.33333	0.714286	0.928571
Prefoldin subunit 4	PFDN4	Q9NQP4	15 kDa	0.04	1	1	1	1	1	1	0	0.666667	2	2	3	2.33333	0.666667	2.33333
Prefoldin subunit 5	PFDN5	Q99471	17 kDa	0.64	5	3	2	3.33333	4	2	7	4.33333	5	5	3	4.33333	1.3	1.3
Prefoldin subunit 6	PFDN6	O15212	15 kDa	0.44	4	1	1	2	3	4	2	3	4	3	2	3	1.5	1.5
ATP-dependent 6-phosphofructokinase, liver type	PFKL	P17858	85 kDa	0.23	5	8	4	5.66667	4	3	0	2.33333	5	4	3	4	0.411765	0.705882
ATP-dependent 6-phosphofructokinase, muscle type	PFKM	P08237	85 kDa	0.71	7	2	1	3.33333	5	4	2	3.66667	6	6	3	5	1.1	1.5
ATP-dependent 6-phosphofructokinase, platelet type	PFKP	Q01813	86 kDa	0.035	21	25	17	21	15	13	14	14	15	18	17	16.6667	0.666667	0.793651
Profilin-1	PFN1	P07737	15 kDa	0.085	59	58	53	56.6667	49	51	40	46.6667	50	56	48	51.3333	0.823529	0.905882
Profilin-2	PFN2	P35080	15 kDa	0.96	1	2	4	2.33333	2	2	3	2.33333	2	2	3	2.33333	1	1
Phosphoglycerate mutase 1	PGAM1	P18669	29 kDa	0.14	23	34	27	28	17	17	24	19.3333	21	17	26	21.3333	0.690476	0.761905
Serine/threonine-protein phosphatase PGAM5, mitochondrial	PGAM5	Q96HS1	32 kDa	0.43	0	2	4	2	0	0	0	0	1	0	5	2	0	1
6-phosphogluconate dehydrogenase, decarboxylating	PGD	P52209	53 kDa	0.085	16	19	16	17	20	21	19	20	18	18	18	18	1.17647	1.05882
Phosphoglycerate kinase 1	PGK1	P00558	45 kDa	0.13	69	80	55	68	42	42	67	50.3333	42	46	51	46.3333	0.740196	0.681373
6-phosphogluconolactonase	PGLS	O95336	28 kDa	0.8	0	4	5	3	3	3	0	2	2	3	3	2.66667	0.666667	0.888889
Phosphoglucomutase-1	PGM1	P36871	61 kDa	0.52	6	9	6	7	6	6	5	5.66667	7	5	12	8	0.809524	1.14286
Phosphopentomutase	PGM2	Q96G03	68 kDa	0.045	1	5	4	3.33333	5	5	5	5	7	5	6	6	1.5	1.8
Phosphoacetylglucosamine mutase	PGM3	O95394	60 kDa	0.96	4	3	1	2.66667	3	3	0	2	2	2	3	2.33333	0.75	0.875
Glycerol-3-phosphate phosphatase	PGP	A6NDG6	34 kDa	0.59	1	2	0	1	2	4	0	2	2	2	3	2.33333	2	2.33333
Membrane-associated progesterone receptor component 1	PGRMC1	O00264	22 kDa	0.92	6	7	2	5	4	7	3	4.66667	7	5	4	5.33333	0.933333	1.06667
Membrane-associated progesterone receptor component 2	PGRMC2	O15173	24 kDa	0.038	7	7	5	6.33333	4	4	3	3.66667	5	4	5	4.66667	0.578947	0.736842
Phosphorylated adapter RNA export protein	PHAX	Q9H814	44 kDa	0.88	1	1	0	0.666667	1	2	0	1	1	1	0	0.666667	1.5	1
Prohibitin 1	PHB1	P35232	30 kDa	0.98	21	16	15	17.3333	19	18	16	17.6667	19	21	14	18	1.01923	1.03846
Prohibitin-2	PHB2	Q99623	33 kDa	0.92	21	17	19	19	15	16	29	20	16	19	19	18	1.05263	0.947368
PHD finger-like domain-containing protein 5A	PHF5A	Q7RTV0	12 kDa	0.41	1	0	0	0.333333	3	2	0	1.66667	2	1	1	1.33333	5	4
D-3-phosphoglycerate dehydrogenase	PHGDH	O43175	57 kDa	0.25	42	41	38	40.3333	46	48	36	43.3333	49	52	42	47.6667	1.07438	1.18182
Phosphatidylinositol 4-kinase type 2-alpha	PI4K2A	Q9BTU6	54 kDa	0.75	2	1	0	1	1	2	0	1	1	1	0	0.666667	1	0.666667
Phosphatidylinositol-binding clathrin assembly protein	PICALM	Q13492	71 kDa	0.58	7	9	7	7.66667	6	8	9	7.66667	8	7	5	6.66667	1	0.869565
GPI transamidase component PIG-S	PIGS	Q96S52	62 kDa	0.42	0	1	0	0.333333	2	1	0	1	2	2	0	1.33333	3	4
Phosphoinositide 3-kinase regulatory subunit 4	PIK3R4	Q99570	153 kDa	0.42	0	0	0	0	2	1	0	1	2	0	0	0.666667
Peptidyl-prolyl cis-trans isomerase NIMA-interacting 1	PIN1	Q13526	18 kDa	0.96	0	2	1	1	1	2	0	1	2	1	0	1	1	1
Peptidyl-prolyl cis-trans isomerase NIMA-interacting 4	PIN4	Q9Y237	14 kDa	0.38	1	3	2	2	2	2	3	2.33333	1	2	2	1.66667	1.16667	0.833333
Phosphatidylinositol transfer protein alpha isoform	PITPNA	Q00169	32 kDa	0.42	0	1	1	0.666667	2	2	0	1.33333	2	2	1	1.66667	2	2.5
Phosphatidylinositol transfer protein beta isoform	PITPNB	P48739	32 kDa	0.89	10	6	4	6.66667	6	7	7	6.66667	7	5	6	6	1	0.9
Presequence protease, mitochondrial	PITRM1	Q5JRX3	117 kDa	0.086	0	1	0	0.333333	4	3	0	2.33333	5	4	2	3.66667	7	11
Pyruvate kinase PKM	PKM	P14618	58 kDa	0.39	147	137	132	138.667	125	123	155	134.333	121	120	133	124.667	0.96875	0.899038
Phospholipase A-2-activating protein	PLAA	Q9Y263	87 kDa	0.5	0	0	2	0.666667	2	0	3	1.66667	2	2	2	2	2.5	3
Tissue-type plasminogen activator	PLAT	P00750	63 kDa	0.018	0	0	0	0	0	0	0	0	1	1	2	1.33333
Putative phospholipase B-like 2	PLBD2	Q8NHP8	65 kDa	0.32	0	0	1	0.333333	0	0	0	0	0	1	2	1	0	3
1-phosphatidylinositol 4,5-bisphosphate phosphodiesterase beta-3	PLCB3	Q01970	139 kDa	0.45	4	5	2	3.66667	7	7	3	5.66667	6	5	3	4.66667	1.54545	1.27273
1-phosphatidylinositol 4,5-bisphosphate phosphodiesterase beta-4	PLCB4	Q15147	134 kDa	0.36	2	2	0	1.33333	1	1	0	0.666667	2	2	1	1.66667	0.5	1.25
1-phosphatidylinositol 4,5-bisphosphate phosphodiesterase gamma-1	PLCG1	P19174	149 kDa	0.29	4	5	2	3.66667	8	6	3	5.66667	8	4	5	5.66667	1.54545	1.54545
5'-3' exonuclease PLD3	PLD3	Q8IV08	55 kDa	0.27	5	3	6	4.66667	3	2	3	2.66667	3	3	6	4	0.571429	0.857143
Plectin	PLEC	Q15149	532 kDa	0.86	158	101	207	155.333	151	145	228	174.667	149	152	209	170	1.12446	1.09442
Perilipin-3	PLIN3	O60664	47 kDa	0.3	19	16	15	16.6667	18	19	21	19.3333	16	15	21	17.3333	1.16	1.04
Procollagen-lysine,2-oxoglutarate 5-dioxygenase 1	PLOD1	Q02809	84 kDa	0.67	2	1	1	1.33333	3	2	2	2.33333	2	3	1	2	1.75	1.5
Procollagen-lysine,2-oxoglutarate 5-dioxygenase 2	PLOD2	O00469	85 kDa	0.091	16	25	16	19	14	12	14	13.3333	14	11	13	12.6667	0.701754	0.666667
Multifunctional procollagen lysine hydroxylase and glycosyltransferase LH3	PLOD3	O60568	85 kDa	0.13	1	2	1	1.33333	2	2	3	2.33333	1	1	2	1.33333	1.75	1
Proteolipid protein 2	PLP2	Q04941	17 kDa	0.32	2	2	2	2	3	2	2	2.33333	2	3	2	2.33333	1.16667	1.16667
Pyridoxal phosphate homeostasis protein	PLPBP	O94903	30 kDa	0.45	4	5	2	3.66667	3	2	3	2.66667	2	3	2	2.33333	0.727273	0.636364
Pleiotropic regulator 1	PLRG1	O43660	57 kDa	0.39	1	0	1	0.666667	1	1	2	1.33333	2	2	1	1.66667	2	2.5
Plastin-1	PLS1	Q14651	70 kDa	0.51	1	2	0	1	7	2	0	3	2	3	0	1.66667	3	1.66667
Plastin-3	PLS3	P13797	71 kDa	0.67	28	23	24	25	27	28	24	26.3333	22	21	29	24	1.05333	0.96
Phospholipid scramblase 1	PLSCR1	O15162	35 kDa	0.21	0	1	1	0.666667	1	2	3	2	1	1	2	1.33333	3	2
Protein PML	PML	P29590	98 kDa	0.72	6	3	10	6.33333	6	7	12	8.33333	7	4	11	7.33333	1.31579	1.15789
Mitochondrial-processing peptidase subunit alpha	PMPCA	Q10713	58 kDa	0.87	0	4	0	1.33333	2	2	0	1.33333	2	2	2	2	1	1.5
Mitochondrial-processing peptidase subunit beta	PMPCB	O75439	54 kDa	0.78	6	2	2	3.33333	6	7	2	5	6	3	3	4	1.5	1.2
Bifunctional polynucleotide phosphatase/kinase	PNKP	Q96T60	57 kDa	0.51	0	2	1	1	0	1	2	1	1	0	0	0.333333	1	0.333333
Pinin	PNN	Q9H307	82 kDa	0.99	2	1	7	3.33333	2	2	7	3.66667	2	2	6	3.33333	1.1	1
RNA-binding protein PNO1	PNO1	Q9NRX1	28 kDa	0.3	0	1	0	0.333333	3	2	0	1.66667	2	2	1	1.66667	5	5
Purine nucleoside phosphorylase	PNP	P00491	32 kDa	0.0094	15	19	16	16.6667	21	21	22	21.3333	22	25	22	23	1.28	1.38
Patatin-like phospholipase domain-containing protein 6	PNPLA6	Q8IY17	151 kDa	0.26	0	0	0	0	2	1	0	1	1	1	0	0.666667
Pyridoxine-5'-phosphate oxidase	PNPO	Q9NVS9	30 kDa	0.079	1	2	2	1.66667	3	4	3	3.33333	3	3	2	2.66667	2	1.6
Polyribonucleotide nucleotidyltransferase 1, mitochondrial	PNPT1	Q8TCS8	86 kDa	0.68	4	3	2	3	8	4	2	4.66667	5	4	1	3.33333	1.55556	1.11111
GDP-fucose protein O-fucosyltransferase 1	POFUT1	Q9H488	44 kDa	0.91	1	2	1	1.33333	3	2	0	1.66667	2	2	1	1.66667	1.25	1.25
Protein O-glucosyltransferase 1	POGLUT1	Q8NBL1	46 kDa	0.52	0	1	0	0.333333	1	0	0	0.333333	2	1	0	1	1	3
Protein O-glucosyltransferase 3	POGLUT3	Q7Z4H8	59 kDa	0.17	2	3	1	2	1	1	0	0.666667	2	1	0	1	0.333333	0.5
DNA polymerase delta catalytic subunit	POLD1	P28340	124 kDa	0.44	0	1	0	0.333333	0	1	0	0.333333	2	0	1	1	1	3
DNA polymerase delta subunit 2	POLD2	P49005	51 kDa	0.25	0	0	0	0	1	1	0	0.666667	2	1	0	1
Polymerase delta-interacting protein 2	POLDIP2	Q9Y2S7	42 kDa	0.18	0	0	0	0	1	2	0	1	2	1	1	1.33333
DNA-directed RNA polymerases I and III subunit RPAC1	POLR1C	O15160	39 kDa	0.24	0	2	0	0.666667	5	5	0	3.33333	2	3	2	2.33333	5	3.5
DNA-directed RNA polymerase II subunit RPB1	POLR2A	P24928	217 kDa	0.3	0	1	0	0.333333	2	1	2	1.66667	3	2	0	1.66667	5	5
DNA-directed RNA polymerase II subunit RPB2	POLR2B	P30876	134 kDa	0.085	0	1	1	0.666667	1	3	3	2.33333	3	3	2	2.66667	3.5	4
DNA-directed RNA polymerase II subunit RPB3	POLR2C	P19387	31 kDa	0.6	0	2	1	1	2	1	0	1	2	2	1	1.66667	1	1.66667
DNA-directed RNA polymerase II subunit RPB4	POLR2D	O15514	16 kDa	0.63	0	1	0	0.333333	1	2	0	1	1	2	0	1	3	3
DNA-directed RNA polymerases I, II, and III subunit RPABC1	POLR2E	P19388	25 kDa	0.48	1	3	0	1.33333	2	1	2	1.66667	1	1	0	0.666667	1.25	0.5
DNA-directed RNA polymerase II subunit RPB7	POLR2G	P62487	19 kDa	0.083	0	1	0	0.333333	1	1	2	1.33333	1	3	2	2	4	6
DNA-directed RNA polymerases I, II, and III subunit RPABC3	POLR2H	P52434	17 kDa	0.7	0	3	1	1.33333	2	2	2	2	2	2	1	1.66667	1.5	1.25
DNA-directed RNA polymerase, mitochondrial	POLRMT	O00411	139 kDa	0.18	0	2	1	1	0	1	0	0.333333	0	0	0	0	0.333333	0
NADPH--cytochrome P450 reductase	POR	P16435	77 kDa	0.83	7	4	1	4	7	8	2	5.66667	7	6	2	5	1.41667	1.25
Inorganic pyrophosphatase	PPA1	Q15181	33 kDa	0.57	7	9	7	7.66667	13	12	2	9	13	12	9	11.3333	1.17391	1.47826
Inorganic pyrophosphatase 2, mitochondrial	PPA2	Q9H2U2	38 kDa	0.76	2	2	2	2	3	4	0	2.33333	3	3	3	3	1.16667	1.5
Amidophosphoribosyltransferase	PPAT	Q06203	57 kDa	0.13	0	0	1	0.333333	3	2	0	1.66667	4	3	1	2.66667	5	8
Liprin-beta-1	PPFIBP1	Q86W92	114 kDa	0.11	0	0	0	0	1	2	0	1	1	1	1	1
Peptidyl-prolyl cis-trans isomerase A	PPIA	cRAP094	18 kDa	0.13	38	33	28	33	31	30	28	29.6667	29	26	25	26.6667	0.89899	0.808081
Peptidyl-prolyl cis-trans isomerase B	PPIB	P23284	24 kDa	0.21	31	27	29	29	22	21	29	24	21	23	28	24	0.827586	0.827586
Peptidyl-prolyl cis-trans isomerase D	PPID	Q08752	41 kDa	0.34	0	1	0	0.333333	2	2	0	1.33333	1	1	1	1	4	3
Peptidyl-prolyl cis-trans isomerase F, mitochondrial	PPIF	P30405	22 kDa	0.19	2	6	4	4	7	7	5	6.33333	6	6	5	5.66667	1.58333	1.41667
Peptidyl-prolyl cis-trans isomerase H	PPIH	O43447	19 kDa	0.064	1	2	1	1.33333	1	1	0	0.666667	1	1	1	1	0.5	0.75
Peptidyl-prolyl cis-trans isomerase-like 1	PPIL1	Q9Y3C6	18 kDa	0.81	0	1	1	0.666667	2	2	0	1.33333	2	2	0	1.33333	2	2
Peptidyl-prolyl cis-trans isomerase-like 4	PPIL4	Q8WUA2	57 kDa	0.5	1	0	0	0.333333	1	1	2	1.33333	1	2	0	1	4	3
Protein phosphatase 1A	PPM1A	P35813	42 kDa	0.15	0	1	0	0.333333	1	0	0	0.333333	1	1	2	1.33333	1	4
Protein phosphatase 1B	PPM1B	O75688	53 kDa	0.94	0	2	0	0.666667	2	1	0	1	1	2	0	1	1.5	1.5
Protein phosphatase 1G	PPM1G	O15355	59 kDa	0.011	7	8	7	7.33333	6	3	3	4	5	5	5	5	0.545455	0.681818
Protein phosphatase methylesterase 1	PPME1	Q9Y570	42 kDa	0.00012	14	12	15	13.6667	6	7	7	6.66667	4	6	5	5	0.487805	0.365854
Serine/threonine-protein phosphatase PP1-alpha catalytic subunit	PPP1CA	P62136	38 kDa	0.19	28	22	32	27.3333	26	21	19	22	25	19	21	21.6667	0.804878	0.792683
Serine/threonine-protein phosphatase PP1-beta catalytic subunit	PPP1CB	P62140	37 kDa	0.83	1	3	1	1.66667	2	2	2	2	2	2	1	1.66667	1.2	1
Serine/threonine-protein phosphatase PP1-gamma catalytic subunit	PPP1CC	P36873	37 kDa	0.49	2	2	2	2	3	2	0	1.66667	2	1	2	1.66667	0.833333	0.833333
Serine/threonine-protein phosphatase 1 regulatory subunit 10	PPP1R10	Q96QC0	99 kDa	0.32	1	0	0	0.333333	1	3	0	1.33333	2	2	2	2	4	6
Protein phosphatase 1 regulatory subunit 12A	PPP1R12A	O14974	115 kDa	0.26	1	5	4	3.33333	3	4	3	3.33333	2	2	2	2	1	0.6
Protein phosphatase 1 regulatory subunit 7	PPP1R7	Q15435	42 kDa	0.19	5	7	5	5.66667	7	10	7	8	9	7	8	8	1.41176	1.41176
Nuclear inhibitor of protein phosphatase 1	PPP1R8	Q12972	38 kDa	0.3	0	0	0	0	2	1	0	1	2	1	0	1
Serine/threonine-protein phosphatase 2A catalytic subunit alpha isoform	PPP2CA	P67775	36 kDa	0.58	1	2	2	1.66667	2	2	2	2	2	2	1	1.66667	1.2	1
Serine/threonine-protein phosphatase 2A catalytic subunit beta isoform	PPP2CB	P62714	36 kDa	0.31	9	17	16	14	8	8	9	8.33333	7	9	17	11	0.595238	0.785714
Serine/threonine-protein phosphatase 2A 65 kDa regulatory subunit A alpha isoform	PPP2R1A	P30153	65 kDa	0.91	36	29	36	33.6667	27	29	45	33.6667	29	33	34	32	1	0.950495
Serine/threonine-protein phosphatase 2A 65 kDa regulatory subunit A beta isoform	PPP2R1B	P30154	66 kDa	0.049	0	0	0	0	3	2	2	2.33333	3	5	1	3
Serine/threonine-protein phosphatase 2A 55 kDa regulatory subunit B alpha isoform	PPP2R2A	P63151	52 kDa	0.25	2	3	2	2.33333	5	4	3	4	5	7	2	4.66667	1.71429	2
Serine/threonine-protein phosphatase 2A 56 kDa regulatory subunit delta isoform	PPP2R5D	Q14738	70 kDa	0.46	0	3	2	1.66667	2	1	0	1	2	0	0	0.666667	0.6	0.4
Serine/threonine-protein phosphatase 2A 56 kDa regulatory subunit epsilon isoform	PPP2R5E	Q16537	55 kDa	0.18	1	1	0	0.666667	3	1	0	1.33333	3	3	1	2.33333	2	3.5
Protein phosphatase 3 catalytic subunit alpha	PPP3CA	Q08209	59 kDa	0.83	1	3	4	2.66667	3	2	5	3.33333	2	2	5	3	1.25	1.125
Serine/threonine-protein phosphatase 4 catalytic subunit	PPP4C	P60510	35 kDa	0.99	4	0	0	1.33333	2	2	0	1.33333	2	2	0	1.33333	1	1
Serine/threonine-protein phosphatase 4 regulatory subunit 1	PPP4R1	Q8TF05	107 kDa	0.94	0	2	0	0.666667	2	1	0	1	2	1	0	1	1.5	1.5
Serine/threonine-protein phosphatase 4 regulatory subunit 3A	PPP4R3A	Q6IN85	95 kDa	0.17	0	2	0	0.666667	2	1	0	1	3	3	1	2.33333	1.5	3.5
Serine/threonine-protein phosphatase 5	PPP5C	P53041	57 kDa	0.32	4	5	7	5.33333	1	2	5	2.66667	2	1	5	2.66667	0.5	0.5
Serine/threonine-protein phosphatase 6 catalytic subunit	PPP6C	O00743	35 kDa	0.79	1	1	0	0.666667	2	0	0	0.666667	1	3	0	1.33333	1	2
Serine/threonine-protein phosphatase 6 regulatory subunit 3	PPP6R3	Q5H9R7	98 kDa	0.39	4	4	4	4	4	4	0	2.66667	6	5	3	4.66667	0.666667	1.16667
Palmitoyl-protein thioesterase 1	PPT1	P50897	34 kDa	0.82	1	2	2	1.66667	3	2	0	1.66667	1	3	2	2	1	1.2
Protein regulator of cytokinesis 1	PRC1	O43663	72 kDa	0.23	0	2	1	1	0	0	0	0	0	0	1	0.333333	0	0.333333
Peroxiredoxin-1	PRDX1	cRAP095	22 kDa	0.4	30	25	29	28	28	25	31	28	24	28	24	25.3333	1	0.904762
Peroxiredoxin-2	PRDX2	P32119	22 kDa	0.69	17	11	12	13.3333	14	12	16	14	12	13	12	12.3333	1.05	0.925
Thioredoxin-dependent peroxide reductase, mitochondrial	PRDX3	P30048	28 kDa	0.22	20	16	18	18	16	16	12	14.6667	16	17	19	17.3333	0.814815	0.962963
Peroxiredoxin-4	PRDX4	Q13162	31 kDa	0.87	5	10	6	7	6	7	5	6	7	5	9	7	0.857143	1
Peroxiredoxin-5, mitochondrial	PRDX5	P30044	22 kDa	0.12	22	20	18	20	17	18	12	15.6667	18	18	17	17.6667	0.783333	0.883333
Peroxiredoxin-6	PRDX6	P30041	25 kDa	0.58	28	24	24	25.3333	22	25	24	23.6667	25	26	22	24.3333	0.934211	0.960526
Guanine nucleotide-exchange factor SEC12	PREB	Q9HCU5	45 kDa	0.13	0	0	1	0.333333	1	2	2	1.66667	1	0	1	0.666667	5	2
Phosphatidylinositol 3,4,5-trisphosphate-dependent Rac exchanger 1 protein	PREX1	Q8TCU6	186 kDa	0.26	0	0	0	0	1	0	0	0.333333	1	2	0	1
DNA primase small subunit	PRIM1	P49642	50 kDa	0.33	0	0	0	0	1	2	0	1	2	1	0	1
DNA primase large subunit	PRIM2	P49643	59 kDa	0.27	1	5	2	2.66667	6	7	3	5.33333	6	5	2	4.33333	2	1.625
cAMP-dependent protein kinase catalytic subunit alpha	PRKACA	P17612	41 kDa	0.32	1	4	1	2	2	2	2	2	3	4	2	3	1	1.5
cAMP-dependent protein kinase type I-alpha regulatory subunit	PRKAR1A	P10644	43 kDa	0.75	10	16	19	15	15	10	12	12.3333	12	9	21	14	0.822222	0.933333
cAMP-dependent protein kinase type II-alpha regulatory subunit	PRKAR2A	P13861	46 kDa	0.96	5	5	4	4.66667	4	5	3	4	4	6	3	4.33333	0.857143	0.928571
Protein kinase C alpha type	PRKCA	P17252	77 kDa	0.8	0	2	1	1	2	0	3	1.66667	1	1	3	1.66667	1.66667	1.66667
Glucosidase 2 subunit beta	PRKCSH	P14314	59 kDa	0.77	16	17	19	17.3333	15	14	19	16	13	12	22	15.6667	0.923077	0.903846
DNA-dependent protein kinase catalytic subunit	PRKDC	P78527	469 kDa	0.5	114	88	98	100	105	104	95	101.333	114	99	115	109.333	1.01333	1.09333
Interferon-inducible double-stranded RNA-dependent protein kinase activator A	PRKRA	O75569	34 kDa	0.6	0	0	1	0.333333	2	2	0	1.33333	2	1	0	1	4	3
Protein arginine N-methyltransferase 1	PRMT1	Q99873	42 kDa	0.58	10	3	5	6	3	6	7	5.33333	6	8	9	7.66667	0.888889	1.27778
Protein arginine N-methyltransferase 5	PRMT5	O14744	73 kDa	0.31	6	3	2	3.66667	6	7	0	4.33333	10	5	8	7.66667	1.18182	2.09091
Endothelial protein C receptor	PROCR	Q9UNN8	27 kDa	0.79	0	2	0	0.666667	1	1	0	0.666667	1	1	1	1	1	1.5
Mitochondrial ribonuclease P catalytic subunit	PRORP	O15091	67 kDa	0.22	0	0	0	0	2	2	0	1.33333	2	2	0	1.33333
Serine/threonine-protein kinase PRP4 homolog	PRP4K	Q13523	117 kDa	0.04	2	3	1	2	5	4	3	4	3	2	2	2.33333	2	1.16667
Pre-mRNA-processing factor 19	PRPF19	Q9UMS4	55 kDa	0.62	12	5	10	9	10	13	5	9.33333	15	12	9	12	1.03704	1.33333
U4/U6 small nuclear ribonucleoprotein Prp3	PRPF3	O43395	78 kDa	0.92	2	4	0	2	3	2	2	2.33333	2	2	2	2	1.16667	1
Pre-mRNA-splicing factor 38A	PRPF38A	Q8NAV1	37 kDa	0.37	1	1	0	0.666667	1	1	0	0.666667	1	2	1	1.33333	1	2
U4/U6 small nuclear ribonucleoprotein Prp4	PRPF4	O43172	58 kDa	0.81	1	2	4	2.33333	4	5	0	3	3	3	3	3	1.28571	1.28571
Pre-mRNA-processing factor 40 homolog A	PRPF40A	O75400	109 kDa	0.7	6	6	1	4.33333	6	7	2	5	6	6	6	6	1.15385	1.38462
Pre-mRNA-processing factor 6	PRPF6	O94906	107 kDa	0.66	4	8	7	6.33333	5	6	5	5.33333	6	6	6	6	0.842105	0.947368
Pre-mRNA-processing-splicing factor 8	PRPF8	Q6P2Q9	274 kDa	0.16	11	7	16	11.3333	13	16	19	16	16	16	18	16.6667	1.41176	1.47059
Ribose-phosphate pyrophosphokinase 1	PRPS1	P60891	35 kDa	0.11	19	29	26	24.6667	19	17	10	15.3333	17	21	13	17	0.621622	0.689189
Ribose-phosphate pyrophosphokinase 2	PRPS2	P11908	35 kDa	0.44	4	8	4	5.33333	3	3	3	3	6	6	3	5	0.5625	0.9375
Phosphoribosyl pyrophosphate synthase-associated protein 1	PRPSAP1	Q14558	39 kDa	0.58	2	6	2	3.33333	9	8	2	6.33333	7	7	3	5.66667	1.9	1.7
Phosphoribosyl pyrophosphate synthase-associated protein 2	PRPSAP2	O60256	41 kDa	0.83	5	6	4	5	6	8	3	5.66667	9	6	3	6	1.13333	1.2
Protein PRRC1	PRRC1	Q96M27	47 kDa	0.18	4	4	2	3.33333	6	6	3	5	5	3	3	3.66667	1.5	1.1
Protein PRRC2C	PRRC2C	Q9Y520	317 kDa	0.26	0	0	0	0	0	1	0	0.333333	0	1	2	1
Peroxiredoxin-like 2A	PRXL2A	Q9BRX8	26 kDa	0.57	4	1	0	1.66667	2	3	0	1.66667	2	3	3	2.66667	1	1.6
Prosaposin	PSAP	P07602	58 kDa	0.11	5	1	2	2.66667	4	5	0	3	7	7	5	6.33333	1.125	2.375
Phosphoserine aminotransferase	PSAT1	Q9Y617	40 kDa	0.95	25	18	9	17.3333	20	22	10	17.3333	24	22	11	19	1	1.09615
PC4 and SFRS1-interacting protein	PSIP1	O75475	60 kDa	0.89	9	11	10	10	11	12	3	8.66667	11	9	6	8.66667	0.866667	0.866667
Proteasome subunit alpha type-1	PSMA1	P25786	30 kDa	0.99	7	7	7	7	4	5	12	7	7	5	10	7.33333	1	1.04762
Proteasome subunit alpha type-2	PSMA2	P25787	26 kDa	0.76	7	9	7	7.66667	11	9	5	8.33333	9	11	8	9.33333	1.08696	1.21739
Proteasome subunit alpha type-3	PSMA3	P25788	28 kDa	0.57	7	8	4	6.33333	7	7	3	5.66667	7	8	9	8	0.894737	1.26316
Proteasome subunit alpha type-4	PSMA4	P25789	29 kDa	0.58	7	6	6	6.33333	10	9	7	8.66667	8	12	4	8	1.36842	1.26316
Proteasome subunit alpha type-5	PSMA5	P28066	26 kDa	0.68	10	7	5	7.33333	6	10	10	8.66667	8	8	6	7.33333	1.18182	1
Proteasome subunit alpha type-6	PSMA6	P60900	27 kDa	0.61	7	13	12	10.6667	9	10	9	9.33333	10	9	14	11	0.875	1.03125
Proteasome subunit alpha type-7	PSMA7	O14818	28 kDa	0.23	11	15	16	14	10	8	16	11.3333	8	8	12	9.33333	0.809524	0.666667
Proteasome subunit beta type-1	PSMB1	P20618	26 kDa	0.97	7	9	4	6.66667	10	7	2	6.33333	8	8	5	7	0.95	1.05
Proteasome subunit beta type-10	PSMB10	P40306	29 kDa	0.24	1	1	1	1	2	2	3	2.33333	2	3	1	2	2.33333	2
Proteasome subunit beta type-2	PSMB2	P49721	23 kDa	0.65	5	8	4	5.66667	8	7	2	5.66667	7	9	5	7	1	1.23529
Proteasome subunit beta type-3	PSMB3	P49720	23 kDa	0.24	9	6	7	7.33333	5	7	2	4.66667	7	9	6	7.33333	0.636364	1
Proteasome subunit beta type-4	PSMB4	P28070	29 kDa	0.49	2	5	4	3.66667	6	5	3	4.66667	4	6	5	5	1.27273	1.36364
Proteasome subunit beta type-5	PSMB5	P28074	28 kDa	0.58	6	8	5	6.33333	4	3	7	4.66667	5	8	4	5.66667	0.736842	0.894737
Proteasome subunit beta type-6	PSMB6	P28072	25 kDa	0.9	7	4	2	4.33333	3	5	5	4.33333	3	4	4	3.66667	1	0.846154
Proteasome subunit beta type-7	PSMB7	Q99436	30 kDa	0.83	2	3	2	2.33333	2	2	5	3	2	3	4	3	1.28571	1.28571
Proteasome subunit beta type-8	PSMB8	P28062	30 kDa	0.061	0	2	0	0.666667	1	2	0	1	2	3	2	2.33333	1.5	3.5
Proteasome subunit beta type-9	PSMB9	P28065	23 kDa	0.026	2	2	1	1.66667	3	3	5	3.66667	3	3	3	3	2.2	1.8
26S proteasome regulatory subunit 4	PSMC1	P62191	49 kDa	0.075	12	9	6	9	13	14	14	13.6667	12	11	12	11.6667	1.51852	1.2963
26S proteasome regulatory subunit 7	PSMC2	P35998	49 kDa	0.24	14	18	15	15.6667	16	16	14	15.3333	16	18	21	18.3333	0.978723	1.17021
26S proteasome regulatory subunit 6A	PSMC3	P17980	49 kDa	0.21	11	13	10	11.3333	15	15	10	13.3333	16	17	12	15	1.17647	1.32353
26S proteasome regulatory subunit 6B	PSMC4	P43686	47 kDa	0.48	6	10	5	7	7	7	12	8.66667	9	9	11	9.66667	1.2381	1.38095
26S proteasome regulatory subunit 8	PSMC5	P62195	46 kDa	0.46	16	16	15	15.6667	15	14	9	12.6667	16	14	10	13.3333	0.808511	0.851064
26S proteasome regulatory subunit 10B	PSMC6	P62333	44 kDa	0.74	14	15	11	13.3333	12	13	14	13	12	13	17	14	0.975	1.05
26S proteasome non-ATPase regulatory subunit 1	PSMD1	Q99460	106 kDa	0.65	12	11	15	12.6667	11	16	14	13.6667	14	12	17	14.3333	1.07895	1.13158
26S proteasome non-ATPase regulatory subunit 10	PSMD10	O75832	24 kDa	0.038	1	1	0	0.666667	2	2	2	2	2	3	3	2.66667	3	4
26S proteasome non-ATPase regulatory subunit 11	PSMD11	O00231	47 kDa	0.19	16	19	15	16.6667	15	15	12	14	15	14	15	14.6667	0.84	0.88
26S proteasome non-ATPase regulatory subunit 12	PSMD12	O00232	53 kDa	< 0.00010	9	9	9	9	13	12	12	12.3333	12	13	12	12.3333	1.37037	1.37037
26S proteasome non-ATPase regulatory subunit 13	PSMD13	Q9UNM6	43 kDa	0.71	6	15	10	10.3333	10	10	9	9.66667	9	8	9	8.66667	0.935484	0.83871
26S proteasome non-ATPase regulatory subunit 14	PSMD14	O00487	35 kDa	0.69	2	3	1	2	3	2	2	2.33333	3	3	2	2.66667	1.16667	1.33333
26S proteasome non-ATPase regulatory subunit 2	PSMD2	Q13200	100 kDa	0.34	27	21	27	25	26	29	33	29.3333	29	29	25	27.6667	1.17333	1.10667
26S proteasome non-ATPase regulatory subunit 3	PSMD3	O43242	61 kDa	0.18	9	13	11	11	8	6	9	7.66667	7	6	11	8	0.69697	0.727273
26S proteasome non-ATPase regulatory subunit 4	PSMD4	P55036	41 kDa	0.82	10	9	7	8.66667	9	10	3	7.33333	7	9	8	8	0.846154	0.923077
26S proteasome non-ATPase regulatory subunit 5	PSMD5	Q16401	56 kDa	0.28	9	7	5	7	4	7	2	4.33333	7	4	5	5.33333	0.619048	0.761905
26S proteasome non-ATPase regulatory subunit 6	PSMD6	Q15008	46 kDa	0.4	11	8	9	9.33333	11	9	10	10	11	10	11	10.6667	1.07143	1.14286
26S proteasome non-ATPase regulatory subunit 7	PSMD7	P51665	37 kDa	0.44	4	14	9	9	5	6	5	5.33333	7	6	8	7	0.592593	0.777778
26S proteasome non-ATPase regulatory subunit 8	PSMD8	P48556	40 kDa	0.72	6	5	4	5	5	5	3	4.33333	4	5	6	5	0.866667	1
26S proteasome non-ATPase regulatory subunit 9	PSMD9	O00233	25 kDa	0.43	4	5	4	4.33333	3	3	5	3.66667	4	2	3	3	0.846154	0.692308
Proteasome activator complex subunit 1	PSME1	Q06323	29 kDa	0.76	23	18	23	21.3333	20	20	26	22	19	17	24	20	1.03125	0.9375
Proteasome activator complex subunit 2	PSME2	Q9UL46	27 kDa	0.24	16	16	16	16	22	19	16	19	20	21	17	19.3333	1.1875	1.20833
Proteasome activator complex subunit 3	PSME3	P61289	30 kDa	0.45	11	2	4	5.66667	11	13	2	8.66667	14	13	6	11	1.52941	1.94118
Proteasome activator complex subunit 4	PSME4	Q14997	211 kDa	0.11	0	0	0	0	1	2	0	1	1	1	1	1
Proteasome inhibitor PI31 subunit	PSMF1	Q92530	30 kDa	0.72	1	1	2	1.33333	1	1	2	1.33333	1	2	1	1.33333	1	1
Proteasome assembly chaperone 2	PSMG2	Q969U7	29 kDa	0.24	0	0	0	0	2	1	0	1	2	3	0	1.66667
Paraspeckle component 1	PSPC1	Q8WXF1	59 kDa	0.29	6	10	6	7.33333	7	5	7	6.33333	6	6	3	5	0.863636	0.681818
Phosphoserine phosphatase	PSPH	P78330	25 kDa	0.33	0	1	1	0.666667	2	2	0	1.33333	2	3	1	2	2	3
Polypyrimidine tract-binding protein 1	PTBP1	P26599	60 kDa	0.96	28	41	35	34.6667	39	34	29	34	34	41	25	33.3333	0.980769	0.961538
Small ribosomal subunit protein mS39	PTCD3	Q96EY7	79 kDa	0.63	1	0	1	0.666667	2	2	0	1.33333	3	1	1	1.66667	2	2.5
Prostaglandin E synthase 2	PTGES2	Q9H7Z7	42 kDa	0.8	5	4	2	3.66667	6	4	2	4	3	3	8	4.66667	1.09091	1.27273
Prostaglandin E synthase 3	PTGES3	Q15185	19 kDa	0.84	5	5	9	6.33333	6	6	9	7	7	5	9	7	1.10526	1.10526
Inactive tyrosine-protein kinase 7	PTK7	Q13308	118 kDa	0.49	2	3	1	2	3	2	2	2.33333	2	2	0	1.33333	1.16667	0.666667
Prothymosin alpha	PTMA	P06454	12 kDa	0.89	5	16	12	11	4	3	24	10.3333	5	8	12	8.33333	0.939394	0.757576
Parathymosin	PTMS	P20962	12 kDa	0.46	0	5	2	2.33333	1	1	3	1.66667	1	0	1	0.666667	0.714286	0.285714
Serine/threonine-protein phosphatase 2A activator	PTPA	Q15257	41 kDa	0.9	0	3	4	2.33333	2	2	2	2	2	0	3	1.66667	0.857143	0.714286
Tyrosine-protein phosphatase non-receptor type 1	PTPN1	P18031	50 kDa	0.85	0	5	5	3.33333	4	5	3	4	4	1	8	4.33333	1.2	1.3
Tyrosine-protein phosphatase non-receptor type 11	PTPN11	Q06124	68 kDa	0.75	4	5	2	3.66667	6	4	0	3.33333	6	5	3	4.66667	0.909091	1.27273
Tyrosine-protein phosphatase non-receptor type 23	PTPN23	Q9H3S7	179 kDa	0.84	0	2	0	0.666667	1	2	0	1	2	1	0	1	1.5	1.5
Peptidyl-tRNA hydrolase 2, mitochondrial	PTRH2	Q9Y3E5	19 kDa	0.4	1	1	0	0.666667	3	5	0	2.66667	5	4	0	3	4	4.5
Putative peptidyl-tRNA hydrolase PTRHD1	PTRHD1	Q6GMV3	16 kDa	0.93	2	0	0	0.666667	1	1	0	0.666667	1	2	0	1	1	1.5
Poly(U)-binding-splicing factor PUF60	PUF60	Q9UHX1	60 kDa	0.85	10	11	7	9.33333	12	12	3	9	13	10	9	10.6667	0.964286	1.14286
Pumilio homolog 2	PUM2	Q8TB72	114 kDa	0.25	0	0	0	0	2	1	0	1	1	0	0	0.333333
Pumilio homolog 3	PUM3	Q15397	74 kDa	0.6	0	4	1	1.66667	3	3	2	2.66667	3	3	1	2.33333	1.6	1.4
Transcriptional activator protein Pur-alpha	PURA	Q00577	35 kDa	0.5	4	4	5	4.33333	4	3	2	3	3	3	5	3.66667	0.692308	0.846154
Periodic tryptophan protein 1 homolog	PWP1	Q13610	56 kDa	0.31	0	1	0	0.333333	2	2	0	1.33333	1	1	1	1	4	3
Periodic tryptophan protein 2 homolog	PWP2	Q15269	102 kDa	0.095	0	0	0	0	0	1	0	0.333333	1	3	1	1.66667
Peroxidasin homolog	PXDN	Q92626	165 kDa	0.0021	0	0	0	0	0	0	0	0	1	2	1	1.33333
Pyrroline-5-carboxylate reductase 1, mitochondrial	PYCR1	P32322	33 kDa	0.34	4	4	4	4	6	6	3	5	8	6	3	5.66667	1.25	1.41667
Pyrroline-5-carboxylate reductase 2	PYCR2	Q96C36	34 kDa	0.019	1	2	1	1.33333	1	0	2	1	2	3	3	2.66667	0.75	2
Glycogen phosphorylase, brain form	PYGB	P11216	97 kDa	0.56	21	24	22	22.3333	25	24	19	22.6667	25	25	23	24.3333	1.01493	1.08955
Glycogen phosphorylase, liver form	PYGL	P06737	97 kDa	0.031	37	35	29	33.6667	25	25	21	23.6667	33	29	26	29.3333	0.70297	0.871287
Glutamine--tRNA ligase	QARS1	P47897	88 kDa	0.87	19	17	12	16	21	15	10	15.3333	20	16	14	16.6667	0.958333	1.04167
Dihydropteridine reductase	QDPR	P09417	26 kDa	0.28	2	0	1	1	2	2	0	1.33333	2	4	2	2.66667	1.33333	2.66667
KH domain-containing RNA-binding protein QKI	QKI	Q96PU8	38 kDa	0.75	1	1	1	1	2	2	0	1.33333	1	1	1	1	1.33333	1
Nicotinate-nucleotide pyrophosphorylase [carboxylating]	QPRT	Q15274	31 kDa	0.16	0	0	0	0	1	0	0	0.333333	2	3	0	1.66667
Sulfhydryl oxidase 2	QSOX2	Q6ZRP7	78 kDa	0.18	0	0	0	0	3	2	0	1.66667	2	1	0	1
Queuine tRNA-ribosyltransferase accessory subunit 2	QTRT2	Q9H974	47 kDa	0.25	0	0	0	0	2	1	0	1	1	0	0	0.333333
Ras-related protein Rab-10	RAB10	P61026	23 kDa	0.92	4	4	5	4.33333	3	3	7	4.33333	3	4	5	4	1	0.923077
Ras-related protein Rab-11B	RAB11B	Q15907	24 kDa	0.65	10	12	16	12.6667	9	9	14	10.6667	7	7	15	9.66667	0.842105	0.763158
Ras-related protein Rab-13	RAB13	P51153	23 kDa	0.52	1	2	1	1.33333	3	1	5	3	2	1	3	2	2.25	1.5
Ras-related protein Rab-14	RAB14	P61106	24 kDa	0.46	5	3	2	3.33333	5	5	2	4	5	4	5	4.66667	1.2	1.4
Ras-related protein Rab-18	RAB18	Q9NP72	23 kDa	0.62	1	0	1	0.666667	2	2	0	1.33333	2	2	1	1.66667	2	2.5
Ras-related protein Rab-1A	RAB1A	P62820	23 kDa	0.78	12	17	19	16	15	13	16	14.6667	12	14	21	15.6667	0.916667	0.979167
Ras-related protein Rab-1B	RAB1B	Q9H0U4	22 kDa	0.54	0	4	0	1.33333	3	4	2	3	5	3	0	2.66667	2.25	2
Ras-related protein Rab-21	RAB21	Q9UL25	24 kDa	0.96	2	5	5	4	4	4	5	4.33333	6	3	4	4.33333	1.08333	1.08333
Ras-related protein Rab-22A	RAB22A	Q9UL26	22 kDa	0.4	0	1	1	0.666667	1	1	0	0.666667	1	1	2	1.33333	1	2
Ras-related protein Rab-23	RAB23	Q9ULC3	27 kDa	0.55	1	3	2	2	3	1	2	2	2	2	3	2.33333	1	1.16667
Ras-related protein Rab-2A	RAB2A	P61019	24 kDa	0.55	5	6	2	4.33333	6	7	2	5	7	7	5	6.33333	1.15385	1.46154
Ras-related protein Rab-32	RAB32	Q13637	25 kDa	0.94	0	1	2	1	0	1	2	1	2	2	0	1.33333	1	1.33333
Ras-related protein Rab-34	RAB34	Q9BZG1	29 kDa	0.41	1	1	0	0.666667	4	4	0	2.66667	3	3	0	2	4	3
Ras-related protein Rab-35	RAB35	Q15286	23 kDa	0.95	0	2	2	1.33333	1	1	3	1.66667	1	0	3	1.33333	1.25	1
Ras-related protein Rab-3B	RAB3B	P20337	25 kDa	0.5	2	2	1	1.66667	5	5	0	3.33333	5	3	3	3.66667	2	2.2
Rab3 GTPase-activating protein catalytic subunit	RAB3GAP1	Q15042	111 kDa	0.42	0	2	0	0.666667	3	2	0	1.66667	2	1	2	1.66667	2.5	2.5
Rab3 GTPase-activating protein non-catalytic subunit	RAB3GAP2	Q9H2M9	156 kDa	0.84	4	3	4	3.66667	6	4	0	3.33333	5	4	3	4	0.909091	1.09091
Ras-related protein Rab-5A	RAB5A	P20339	24 kDa	0.73	0	1	0	0.333333	0	2	0	0.666667	2	1	0	1	2	3
Ras-related protein Rab-5B	RAB5B	P61020	24 kDa	0.52	0	2	1	1	2	3	0	1.66667	2	3	2	2.33333	1.66667	2.33333
Ras-related protein Rab-5C	RAB5C	P51148	23 kDa	0.51	9	16	12	12.3333	9	10	12	10.3333	11	9	10	10	0.837838	0.810811
Ras-related protein Rab-6A	RAB6A	P20340	24 kDa	0.13	2	5	2	3	2	2	0	1.33333	2	2	3	2.33333	0.444444	0.777778
Ras-related protein Rab-7a	RAB7A	P51149	23 kDa	0.68	14	16	21	17	11	12	19	14	13	14	17	14.6667	0.823529	0.862745
Ras-related protein Rab-8A	RAB8A	P61006	24 kDa	0.44	0	2	1	1	1	1	2	1.33333	1	3	2	2	1.33333	2
Ras-related protein Rab-8B	RAB8B	Q92930	24 kDa	0.13	0	0	0	0	1	0	2	1	1	1	2	1.33333
Rab GTPase-activating protein 1	RABGAP1	Q9Y3P9	122 kDa	0.56	0	1	4	1.66667	2	2	0	1.33333	1	2	6	3	0.8	1.8
Ras-related C3 botulinum toxin substrate 1	RAC1	P63000	21 kDa	0.7	6	7	10	7.66667	8	4	14	8.66667	6	4	9	6.33333	1.13043	0.826087
Small ribosomal subunit protein RACK1	RACK1	P63244	35 kDa	0.7	30	27	22	26.3333	25	29	33	29	30	34	23	29	1.10127	1.10127
Double-strand-break repair protein rad21 homolog	RAD21	O60216	72 kDa	0.21	1	1	1	1	3	2	0	1.66667	2	3	3	2.66667	1.66667	2.66667
UV excision repair protein RAD23 homolog A	RAD23A	P54725	40 kDa	0.31	1	0	0	0.333333	3	1	2	2	2	2	0	1.33333	6	4
UV excision repair protein RAD23 homolog B	RAD23B	P54727	43 kDa	0.22	12	13	9	11.3333	9	11	14	11.3333	7	9	9	8.33333	1	0.735294
DNA repair protein RAD50	RAD50	Q92878	154 kDa	0.16	0	1	1	0.666667	1	2	2	1.66667	0	0	1	0.333333	2.5	0.5
mRNA export factor RAE1	RAE1	P78406	41 kDa	0.57	1	5	1	2.33333	3	4	3	3.33333	1	3	3	2.33333	1.42857	1
Ankycorbin	RAI14	Q9P0K7	110 kDa	0.83	5	7	6	6	3	6	7	5.33333	3	3	9	5	0.888889	0.833333
Ras-related protein Ral-B	RALB	P11234	23 kDa	0.55	1	1	1	1	3	2	0	1.66667	2	2	2	2	1.66667	2
RNA-binding protein Raly	RALY	Q9UKM9	32 kDa	0.83	14	16	16	15.3333	10	8	24	14	9	10	17	12	0.913043	0.782609
GTP-binding nuclear protein Ran	RAN	P62826	24 kDa	0.86	10	9	15	11.3333	9	9	14	10.6667	10	13	13	12	0.941176	1.05882
Ran-specific GTPase-activating protein	RANBP1	P43487	23 kDa	0.47	1	3	4	2.66667	2	2	2	2	2	3	4	3	0.75	1.125
E3 SUMO-protein ligase RanBP2	RANBP2	P49792	358 kDa	0.84	4	9	5	6	7	9	5	7	6	4	9	6.33333	1.16667	1.05556
Ran-binding protein 3	RANBP3	Q9H6Z4	60 kDa	0.23	0	3	1	1.33333	2	2	3	2.33333	2	3	3	2.66667	1.75	2
Ran GTPase-activating protein 1	RANGAP1	P46060	64 kDa	0.13	12	10	10	10.6667	12	12	14	12.6667	11	14	14	13	1.1875	1.21875
Ras-related protein Rap-1b	RAP1B	P61224	21 kDa	0.69	9	17	12	12.6667	11	11	12	11.3333	10	12	11	11	0.894737	0.868421
Rap1 GTPase-GDP dissociation stimulator 1	RAP1GDS1	P52306	66 kDa	0.9	4	4	1	3	6	5	0	3.66667	3	5	2	3.33333	1.22222	1.11111
Ras-related protein Rap-2b	RAP2B	P61225	21 kDa	0.83	1	1	0	0.666667	2	2	0	1.33333	2	1	0	1	2	1.5
Arginine--tRNA ligase, cytoplasmic	RARS1	P54136	75 kDa	0.44	17	20	21	19.3333	23	21	17	20.3333	19	27	23	23	1.05172	1.18966
Ras GTPase-activating protein 1	RASA1	P20936	116 kDa	0.31	0	0	0	0	2	1	0	1	1	2	0	1
Ribonucleoprotein PTB-binding 1	RAVER1	Q8IY67	64 kDa	0.019	2	2	2	2	2	2	2	2	2	3	3	2.66667	1	1.33333
Histone-binding protein RBBP4	RBBP4	Q09028	48 kDa	0.67	2	5	9	5.33333	3	2	5	3.33333	2	4	9	5	0.625	0.9375
Histone-binding protein RBBP7	RBBP7	Q16576	48 kDa	0.12	9	11	15	11.6667	7	7	7	7	7	8	12	9	0.6	0.771429
RNA-binding protein 12	RBM12	Q9NTZ6	97 kDa	0.45	2	1	2	1.66667	3	4	2	3	3	1	0	1.33333	1.8	0.8
RNA-binding protein 14	RBM14	Q96PK6	69 kDa	0.81	0	1	2	1	0	2	0	0.666667	1	0	2	1	0.666667	1
Splicing factor 45	RBM17	Q96I25	45 kDa	0.76	1	1	0	0.666667	0	1	0	0.333333	0	2	0	0.666667	0.5	1
Pre-mRNA-splicing factor RBM22	RBM22	Q9NW64	47 kDa	0.92	0	3	0	1	1	1	2	1.33333	1	1	2	1.33333	1.33333	1.33333
RNA-binding protein 25	RBM25	P49756	100 kDa	0.37	1	5	1	2.33333	4	4	3	3.66667	4	3	2	3	1.57143	1.28571
RNA-binding protein 27	RBM27	Q9P2N5	119 kDa	0.071	0	2	1	1	2	1	2	1.66667	0	0	0	0	1.66667	0
RNA-binding protein 28	RBM28	Q9NW13	86 kDa	0.74	0	5	2	2.33333	2	2	0	1.33333	2	1	2	1.66667	0.571429	0.714286
RNA-binding protein 39	RBM39	Q14498	59 kDa	0.4	9	8	7	8	7	8	5	6.66667	8	8	6	7.33333	0.833333	0.916667
RNA-binding protein 4	RBM4	Q9BWF3	40 kDa	0.57	1	3	6	3.33333	4	5	2	3.66667	4	4	6	4.66667	1.1	1.4
RNA-binding protein 8A	RBM8A	Q9Y5S9	20 kDa	0.95	6	5	4	5	3	4	7	4.66667	2	4	6	4	0.933333	0.8
RNA-binding motif protein, X chromosome	RBMX	P38159	42 kDa	0.26	7	10	11	9.33333	6	6	10	7.33333	6	7	8	7	0.785714	0.75
Regulator of chromosome condensation	RCC1	P18754	45 kDa	0.52	7	11	5	7.66667	5	7	5	5.66667	7	7	5	6.33333	0.73913	0.826087
Protein RCC2	RCC2	Q9P258	56 kDa	0.21	4	0	0	1.33333	4	3	3	3.33333	2	3	4	3	2.5	2.25
RNA 3'-terminal phosphate cyclase-like protein	RCL1	Q9Y2P8	41 kDa	0.77	0	3	2	1.66667	3	2	2	2.33333	2	2	1	1.66667	1.4	1
Reticulocalbin-1	RCN1	Q15293	39 kDa	0.76	6	8	13	9	9	7	21	12.3333	7	9	13	9.66667	1.37037	1.07407
Reticulocalbin-2	RCN2	Q14257	37 kDa	0.44	2	2	1	1.66667	4	5	0	3	4	3	3	3.33333	1.8	2
Reticulocalbin-3	RCN3	Q96D15	37 kDa	0.93	1	2	4	2.33333	3	2	2	2.33333	2	2	3	2.33333	1	1
Retinol dehydrogenase 11	RDH11	Q8TC12	35 kDa	0.61	4	5	2	3.66667	4	3	0	2.33333	4	5	2	3.66667	0.636364	1
Radixin	RDX	P35241	69 kDa	0.69	6	15	15	12	16	18	7	13.6667	18	15	13	15.3333	1.13889	1.27778
ATP-dependent DNA helicase Q1	RECQL	P46063	73 kDa	0.61	11	5	6	7.33333	7	7	3	5.66667	7	7	10	8	0.772727	1.09091
Receptor expression-enhancing protein 5	REEP5	Q00765	21 kDa	0.94	1	3	2	2	1	1	5	2.33333	2	2	2	2	1.16667	1
Transcription factor p65	RELA	Q04206	60 kDa	0.88	0	2	4	2	1	2	3	2	3	2	2	2.33333	1	1.16667
Protein RER1	RER1	O15258	23 kDa	0.96	1	1	1	1	1	1	2	1.33333	1	2	1	1.33333	1.33333	1.33333
All-trans-retinol 13,14-reductase	RETSAT	Q6NUM9	67 kDa	0.04	0	1	0	0.333333	3	2	2	2.33333	3	3	1	2.33333	7	7
Oligoribonuclease, mitochondrial	REXO2	Q9Y3B8	27 kDa	0.85	2	4	1	2.33333	4	3	2	3	4	3	1	2.66667	1.28571	1.14286
Replication factor C subunit 1	RFC1	P35251	128 kDa	0.15	2	3	4	3	3	2	0	1.66667	2	1	2	1.66667	0.555556	0.555556
Replication factor C subunit 2	RFC2	P35250	39 kDa	0.89	4	5	4	4.33333	5	6	3	4.66667	7	6	2	5	1.07692	1.15385
Replication factor C subunit 3	RFC3	P40938	41 kDa	0.15	1	2	2	1.66667	2	0	0	0.666667	0	1	1	0.666667	0.4	0.4
Replication factor C subunit 4	RFC4	P35249	40 kDa	0.6	5	5	1	3.66667	3	5	2	3.33333	2	3	2	2.33333	0.909091	0.636364
Replication factor C subunit 5	RFC5	P40937	38 kDa	0.45	1	3	2	2	1	2	0	1	2	1	2	1.66667	0.5	0.833333
Raftlin	RFTN1	Q14699	63 kDa	0.0018	1	3	2	2	0	0	0	0	0	0	0	0	0	0
GTP-binding protein Rheb	RHEB	Q15382	20 kDa	0.17	0	1	0	0.333333	0	1	2	1	2	1	2	1.66667	3	5
Transforming protein RhoA	RHOA	P61586	22 kDa	0.061	17	14	13	14.6667	12	12	7	10.3333	11	11	10	10.6667	0.704545	0.727273
Rho-related GTP-binding protein RhoC	RHOC	P08134	22 kDa	0.19	0	0	0	0	2	2	0	1.33333	1	0	1	0.666667
Rho-related GTP-binding protein RhoG	RHOG	P84095	21 kDa	0.63	4	5	6	5	5	5	9	6.33333	5	6	5	5.33333	1.26667	1.06667
Mitochondrial Rho GTPase 2	RHOT2	Q8IXI1	68 kDa	0.63	2	0	0	0.666667	1	2	0	1	2	3	1	2	1.5	3
Synembryn-A	RIC8A	Q9NPQ8	60 kDa	0.88	2	5	2	3	6	6	0	4	6	4	3	4.33333	1.33333	1.44444
Telomere-associated protein RIF1	RIF1	Q5UIP0	274 kDa	0.25	0	0	0	0	1	2	0	1	1	1	0	0.666667
Antiviral innate immune response receptor RIG-I	RIGI	O95786	107 kDa	0.13	1	0	2	1	4	7	2	4.33333	2	2	1	1.66667	4.33333	1.66667
Ras and Rab interactor 1	RIN1	Q13671	84 kDa	0.25	0	0	0	0	1	1	0	0.666667	2	1	0	1
Receptor-interacting serine/threonine-protein kinase 1	RIPK1	Q13546	76 kDa	0.025	0	0	0	0	1	1	0	0.666667	1	2	1	1.33333
Regulator of microtubule dynamics protein 1	RMDN1	Q96DB5	36 kDa	0.67	0	3	0	1	3	1	2	2	2	2	1	1.66667	2	1.66667
E3 ubiquitin-protein ligase BRE1A	RNF20	Q5VTR2	114 kDa	0.04	0	0	0	0	2	2	0	1.33333	2	3	2	2.33333
E3 ubiquitin-protein ligase BRE1B	RNF40	O75150	114 kDa	0.13	0	0	0	0	2	1	0	1	0	0	0	0
Ribonuclease inhibitor	RNH1	P13489	50 kDa	0.57	27	19	23	23	29	25	22	25.3333	25	21	24	23.3333	1.10145	1.01449
Aminopeptidase B	RNPEP	Q9H4A4	73 kDa	0.14	7	6	5	6	9	7	0	5.33333	11	10	11	10.6667	0.888889	1.77778
RNA-binding protein with serine-rich domain 1	RNPS1	Q15287	34 kDa	0.82	1	3	1	1.66667	2	1	2	1.66667	2	2	1	1.66667	1	1
RNA-binding protein RO60	RO60	P10155	61 kDa	0.69	2	5	5	4	4	2	3	3	2	4	4	3.33333	0.75	0.833333
Rho-associated protein kinase 2	ROCK2	O75116	161 kDa	0.088	0	2	1	1	3	3	3	3	4	2	1	2.33333	3	2.33333
Protein XRP2	RP2	O75695	40 kDa	0.98	1	1	0	0.666667	2	1	0	1	2	1	0	1	1.5	1.5
Replication protein A 70 kDa DNA-binding subunit	RPA1	P27694	68 kDa	0.019	19	16	17	17.3333	9	7	14	10	15	15	16	15.3333	0.576923	0.884615
Replication protein A 32 kDa subunit	RPA2	P15927	29 kDa	0.35	2	3	4	3	4	5	5	4.66667	4	2	6	4	1.55556	1.33333
Replication protein A 14 kDa subunit	RPA3	P35244	14 kDa	0.42	4	4	1	3	3	3	0	2	4	4	3	3.66667	0.666667	1.22222
RNA polymerase II-associated protein 3	RPAP3	Q9H6T3	76 kDa	0.21	0	0	0	0	3	3	0	2	2	3	0	1.66667
Ribosome production factor 2 homolog	RPF2	Q9H7B2	36 kDa	0.57	0	4	4	2.66667	2	1	2	1.66667	2	3	2	2.33333	0.625	0.875
Large ribosomal subunit protein uL16	RPL10	P27635	25 kDa	0.99	4	6	7	5.66667	6	6	5	5.66667	5	9	3	5.66667	1	1
Large ribosomal subunit protein uL1	RPL10A	P62906	25 kDa	0.43	15	13	12	13.3333	15	15	14	14.6667	15	14	13	14	1.1	1.05
Large ribosomal subunit protein uL5	RPL11	P62913	20 kDa	0.93	5	4	5	4.66667	3	3	9	5	3	4	6	4.33333	1.07143	0.928571
Large ribosomal subunit protein uL11	RPL12	P30050	18 kDa	0.42	15	11	13	13	13	14	16	14.3333	12	14	11	12.3333	1.10256	0.948718
Large ribosomal subunit protein eL13	RPL13	P26373	24 kDa	0.42	9	12	12	11	9	9	14	10.6667	7	8	11	8.66667	0.969697	0.787879
Large ribosomal subunit protein uL13	RPL13A	P40429	24 kDa	1	5	4	6	5	6	3	5	4.66667	4	5	5	4.66667	0.933333	0.933333
Large ribosomal subunit protein eL14	RPL14	P50914	23 kDa	0.24	6	7	9	7.33333	6	4	7	5.66667	7	7	6	6.66667	0.772727	0.909091
Large ribosomal subunit protein eL15	RPL15	P61313	24 kDa	0.45	4	6	5	5	4	3	7	4.66667	3	4	3	3.33333	0.933333	0.666667
Large ribosomal subunit protein uL22	RPL17	P18621	21 kDa	0.48	5	5	5	5	6	5	3	4.66667	6	8	4	6	0.933333	1.2
Large ribosomal subunit protein eL18	RPL18	Q07020	22 kDa	0.34	14	9	11	11.3333	10	10	16	12	10	9	8	9	1.05882	0.794118
Large ribosomal subunit protein eL20	RPL18A	Q02543	21 kDa	0.65	5	8	7	6.66667	3	4	9	5.33333	4	7	5	5.33333	0.8	0.8
Large ribosomal subunit protein eL19	RPL19	P84098	23 kDa	0.39	4	3	4	3.66667	3	3	7	4.33333	4	3	2	3	1.18182	0.818182
Large ribosomal subunit protein eL21	RPL21	P46778	19 kDa	0.34	1	2	1	1.33333	3	2	2	2.33333	2	2	0	1.33333	1.75	1
Large ribosomal subunit protein eL22	RPL22	P35268	15 kDa	0.65	5	4	5	4.66667	5	4	7	5.33333	3	3	6	4	1.14286	0.857143
Large ribosomal subunit protein uL14	RPL23	P62829	15 kDa	0.83	5	5	9	6.33333	7	7	5	6.33333	7	5	5	5.66667	1	0.894737
Large ribosomal subunit protein uL23	RPL23A	P62750	18 kDa	0.95	5	5	10	6.66667	6	5	9	6.66667	6	8	8	7.33333	1	1.1
Large ribosomal subunit protein eL24	RPL24	P83731	18 kDa	0.083	1	1	1	1	2	4	5	3.66667	5	5	2	4	3.66667	4
Ribosomal protein uL24-like	RPL26L1	Q9UNX3	17 kDa	0.83	0	3	2	1.66667	1	0	3	1.33333	2	3	2	2.33333	0.8	1.4
Large ribosomal subunit protein eL27	RPL27	P61353	16 kDa	0.36	6	5	5	5.33333	7	5	9	7	7	8	5	6.66667	1.3125	1.25
Large ribosomal subunit protein uL15	RPL27A	P46776	17 kDa	0.025	4	3	4	3.66667	2	2	2	2	2	4	4	3.33333	0.545455	0.909091
Large ribosomal subunit protein eL28	RPL28	P46779	16 kDa	0.76	0	5	6	3.66667	2	2	9	4.33333	2	2	3	2.33333	1.18182	0.636364
Large ribosomal subunit protein eL29	RPL29	P47914	18 kDa	0.31	2	2	2	2	3	2	3	2.66667	3	3	2	2.66667	1.33333	1.33333
Large ribosomal subunit protein uL3	RPL3	P39023	46 kDa	0.34	9	13	15	12.3333	13	15	21	16.3333	16	14	13	14.3333	1.32432	1.16216
Large ribosomal subunit protein eL30	RPL30	P62888	13 kDa	0.79	9	9	6	8	7	6	12	8.33333	10	10	8	9.33333	1.04167	1.16667
Large ribosomal subunit protein eL31	RPL31	P62899	14 kDa	0.055	1	1	1	1	2	2	2	2	2	2	1	1.66667	2	1.66667
Large ribosomal subunit protein eL32	RPL32	P62910	16 kDa	0.89	0	2	4	2	2	2	2	2	2	2	2	2	1	1
Large ribosomal subunit protein eL34	RPL34	P49207	13 kDa	0.85	2	0	6	2.66667	3	2	7	4	2	3	4	3	1.5	1.125
Large ribosomal subunit protein uL29	RPL35	P42766	15 kDa	0.8	2	3	2	2.33333	3	2	3	2.66667	2	3	2	2.33333	1.14286	1
Large ribosomal subunit protein eL33	RPL35A	P18077	13 kDa	0.00048	2	3	2	2.33333	1	1	0	0.666667	1	1	1	1	0.285714	0.428571
Large ribosomal subunit protein eL36	RPL36	Q9Y3U8	12 kDa	0.89	2	4	5	3.66667	3	2	5	3.33333	3	3	3	3	0.909091	0.818182
Large ribosomal subunit protein eL43	RPL37A	P61513	10 kDa	0.31	1	2	2	1.66667	3	2	3	2.66667	2	1	1	1.33333	1.6	0.8
Large ribosomal subunit protein eL38	RPL38	P63173	8 kDa	0.9	1	4	2	2.33333	3	4	0	2.33333	2	3	3	2.66667	1	1.14286
Large ribosomal subunit protein uL4	RPL4	P36578	48 kDa	0.73	9	14	21	14.6667	15	16	19	16.6667	16	17	12	15	1.13636	1.02273
Large ribosomal subunit protein uL18	RPL5	P46777	34 kDa	0.6	15	19	22	18.6667	17	19	12	16	16	19	15	16.6667	0.857143	0.892857
Large ribosomal subunit protein eL6	RPL6	Q02878	33 kDa	0.48	35	27	29	30.3333	27	28	36	30.3333	29	30	19	26	1	0.857143
Large ribosomal subunit protein uL30	RPL7	P18124	29 kDa	0.75	16	17	27	20	17	17	29	21	16	19	18	17.6667	1.05	0.883333
Large ribosomal subunit protein eL8	RPL7A	P62424	30 kDa	0.7	23	18	18	19.6667	19	21	24	21.3333	21	21	13	18.3333	1.08475	0.932203
Ribosomal protein uL30-like	RPL7L1	Q6DKI1	30 kDa	0.87	0	1	1	0.666667	1	2	0	1	2	1	0	1	1.5	1.5
Large ribosomal subunit protein uL2	RPL8	P62917	28 kDa	0.47	6	7	7	6.66667	9	11	7	9	10	12	5	9	1.35	1.35
Large ribosomal subunit protein uL6	RPL9	P32969	22 kDa	1	11	11	7	9.66667	12	11	7	10	10	12	8	10	1.03448	1.03448
Large ribosomal subunit protein uL10	RPLP0	P05388	34 kDa	0.95	23	21	22	22	26	18	21	21.6667	21	24	21	22	0.984848	1
Large ribosomal subunit protein P1	RPLP1	P05386	12 kDa	0.41	7	6	4	5.66667	7	7	9	7.66667	7	7	6	6.66667	1.35294	1.17647
Large ribosomal subunit protein P2	RPLP2	P05387	12 kDa	0.88	23	12	18	17.6667	16	18	19	17.6667	18	21	10	16.3333	1	0.924528
Dolichyl-diphosphooligosaccharide--protein glycosyltransferase subunit 1	RPN1	P04843	69 kDa	0.83	43	23	28	31.3333	25	29	31	28.3333	29	30	31	30	0.904255	0.957447
Dolichyl-diphosphooligosaccharide--protein glycosyltransferase subunit 2	RPN2	P04844	69 kDa	0.44	17	17	13	15.6667	25	24	14	21	24	21	15	20	1.34043	1.2766
Regulation of nuclear pre-mRNA domain-containing protein 1B	RPRD1B	Q9NQG5	37 kDa	0.86	7	6	5	6	8	8	3	6.33333	6	6	5	5.66667	1.05556	0.944444
Small ribosomal subunit protein uS17	RPS11	P62280	18 kDa	0.39	7	3	7	5.66667	7	7	10	8	6	7	4	5.66667	1.41176	1
Small ribosomal subunit protein eS12	RPS12	P25398	15 kDa	0.054	10	9	10	9.66667	6	8	3	5.66667	7	9	9	8.33333	0.586207	0.862069
Small ribosomal subunit protein uS15	RPS13	P62277	17 kDa	0.97	9	5	6	6.66667	9	5	7	7	7	8	5	6.66667	1.05	1
Small ribosomal subunit protein uS11	RPS14	P62263	16 kDa	0.42	7	9	10	8.66667	7	7	12	8.66667	7	8	5	6.66667	1	0.769231
Small ribosomal subunit protein uS19	RPS15	P62841	17 kDa	0.66	0	3	1	1.33333	3	2	0	1.66667	2	0	0	0.666667	1.25	0.5
Small ribosomal subunit protein uS8	RPS15A	P62244	15 kDa	0.36	6	10	7	7.66667	6	7	7	6.66667	6	4	8	6	0.869565	0.782609
Small ribosomal subunit protein uS9	RPS16	P62249	16 kDa	0.43	7	8	9	8	7	7	7	7	6	9	8	7.66667	0.875	0.958333
Small ribosomal subunit protein eS17	RPS17	P08708	16 kDa	0.8	10	10	6	8.66667	8	8	9	8.33333	8	9	5	7.33333	0.961538	0.846154
Small ribosomal subunit protein uS13	RPS18	P62269	18 kDa	0.77	20	18	17	18.3333	12	13	24	16.3333	13	16	18	15.6667	0.890909	0.854545
Small ribosomal subunit protein eS19	RPS19	P39019	16 kDa	0.66	11	6	10	9	8	8	10	8.66667	7	9	8	8	0.962963	0.888889
Small ribosomal subunit protein uS5	RPS2	P15880	31 kDa	0.29	16	15	17	16	18	17	22	19	18	21	15	18	1.1875	1.125
Small ribosomal subunit protein uS10	RPS20	P60866	13 kDa	0.68	5	4	5	4.66667	3	3	7	4.33333	3	3	4	3.33333	0.928571	0.714286
Small ribosomal subunit protein eS21	RPS21	P63220	9 kDa	0.034	4	5	4	4.33333	5	5	5	5	5	5	4	4.66667	1.15385	1.07692
Small ribosomal subunit protein uS12	RPS23	P62266	16 kDa	0.69	1	1	5	2.33333	3	1	7	3.66667	2	1	2	1.66667	1.57143	0.714286
Small ribosomal subunit protein eS24	RPS24	P62847	15 kDa	0.12	2	3	4	3	4	3	5	4	3	3	3	3	1.33333	1
Small ribosomal subunit protein eS25	RPS25	P62851	14 kDa	0.011	11	10	10	10.3333	8	7	5	6.66667	7	9	8	8	0.645161	0.774194
Small ribosomal subunit protein eS26	RPS26	P62854	13 kDa	0.76	4	3	4	3.66667	3	3	3	3	4	3	3	3.33333	0.818182	0.909091
Small ribosomal subunit protein eS27	RPS27	P42677	9 kDa	0.98	2	0	1	1	2	2	0	1.33333	2	3	0	1.66667	1.33333	1.66667
Ubiquitin-ribosomal protein eS31 fusion protein	RPS27A	cRAP099	18 kDa	0.66	42	54	62	52.6667	31	29	74	44.6667	34	39	48	40.3333	0.848101	0.765823
Small ribosomal subunit protein eS28	RPS28	P62857	8 kDa	0.51	5	6	4	5	3	2	10	5	2	3	2	2.33333	1	0.466667
Small ribosomal subunit protein uS3	RPS3	P23396	27 kDa	0.37	36	32	38	35.3333	25	29	36	30	29	27	36	30.6667	0.849057	0.867925
Small ribosomal subunit protein eS1	RPS3A	P61247	30 kDa	0.8	6	17	16	13	8	9	17	11.3333	7	10	14	10.3333	0.871795	0.794872
Small ribosomal subunit protein eS4, X isoform	RPS4X	P62701	30 kDa	0.59	25	27	29	27	25	25	43	31	24	27	26	25.6667	1.14815	0.950617
Small ribosomal subunit protein uS7	RPS5	P46782	23 kDa	0.98	10	9	9	9.33333	8	8	12	9.33333	9	9	10	9.33333	1	1
Small ribosomal subunit protein eS6	RPS6	P62753	29 kDa	1	5	9	15	9.66667	5	6	19	10	6	7	16	9.66667	1.03448	1
Ribosomal protein S6 kinase alpha-1	RPS6KA1	Q15418	83 kDa	0.32	0	1	0	0.333333	2	3	0	1.66667	2	1	1	1.33333	5	4
Small ribosomal subunit protein eS7	RPS7	P62081	22 kDa	0.67	14	10	11	11.6667	14	15	10	13	15	15	10	13.3333	1.11429	1.14286
Small ribosomal subunit protein eS8	RPS8	P62241	24 kDa	0.14	17	16	15	16	10	12	16	12.6667	13	15	13	13.6667	0.791667	0.854167
Small ribosomal subunit protein uS4	RPS9	P46781	23 kDa	0.18	12	16	13	13.6667	8	8	14	10	10	11	12	11	0.731707	0.804878
Small ribosomal subunit protein uS2	RPSA	P08865	33 kDa	0.31	27	24	21	24	21	21	21	21	23	20	25	22.6667	0.875	0.944444
Regulatory-associated protein of mTOR	RPTOR	Q8N122	149 kDa	0.76	1	0	0	0.333333	2	1	0	1	1	2	0	1	3	3
Ras-related GTP-binding protein C	RRAGC	Q9HB90	44 kDa	0.16	0	0	0	0	0	0	0	0	0	1	2	1
Ras-related protein R-Ras	RRAS	P10301	23 kDa	0.61	1	0	1	0.666667	0	0	2	0.666667	1	2	1	1.33333	1	2
Ras-related protein R-Ras2	RRAS2	P62070	23 kDa	0.24	6	5	7	6	5	5	3	4.33333	6	4	8	6	0.722222	1
Ribosome-binding protein 1	RRBP1	Q9P2E9	152 kDa	0.59	35	40	53	42.6667	45	44	71	53.3333	45	42	57	48	1.25	1.125
Ribonucleoside-diphosphate reductase large subunit	RRM1	P23921	90 kDa	0.46	11	17	11	13	9	10	10	9.66667	12	14	6	10.6667	0.74359	0.820513
Ribonucleoside-diphosphate reductase subunit M2	RRM2	P31350	45 kDa	0.8	6	2	5	4.33333	5	5	5	5	4	6	3	4.33333	1.15385	1
Ribosomal RNA processing protein 1 homolog A	RRP1	P56182	53 kDa	0.85	1	4	4	3	3	2	3	2.66667	2	1	4	2.33333	0.888889	0.777778
RRP12-like protein	RRP12	Q5JTH9	144 kDa	0.88	0	6	7	4.33333	7	8	2	5.66667	7	4	2	4.33333	1.30769	1
Ribosomal RNA processing protein 1 homolog B	RRP1B	Q14684	84 kDa	0.07	0	1	0	0.333333	1	2	2	1.66667	1	2	1	1.33333	5	4
Ribosomal RNA-processing protein 7 homolog A	RRP7A	Q9Y3A4	32 kDa	0.17	0	0	0	0	2	2	0	1.33333	1	1	0	0.666667
U3 small nucleolar RNA-interacting protein 2	RRP9	O43818	52 kDa	0.93	1	0	2	1	2	1	2	1.66667	2	1	1	1.33333	1.66667	1.33333
Ribosome biogenesis regulatory protein homolog	RRS1	Q15050	41 kDa	0.6	1	2	1	1.33333	3	5	0	2.66667	4	3	1	2.66667	2	2
Ribosomal L1 domain-containing protein 1	RSL1D1	O76021	55 kDa	0.47	7	14	18	13	15	14	17	15.3333	13	14	5	10.6667	1.17949	0.820513
Ras suppressor protein 1	RSU1	Q15404	32 kDa	0.65	2	0	1	1	3	3	0	2	2	2	1	1.66667	2	1.66667
RNA 3'-terminal phosphate cyclase	RTCA	O00442	39 kDa	0.81	0	1	1	0.666667	2	2	0	1.33333	2	2	0	1.33333	2	2
RNA-splicing ligase RtcB homolog	RTCB	Q9Y3I0	55 kDa	0.87	9	12	10	10.3333	8	8	16	10.6667	11	10	13	11.3333	1.03226	1.09677
RNA polymerase-associated protein RTF1 homolog	RTF1	Q92541	80 kDa	0.63	0	2	0	0.666667	0	0	0	0	2	0	0	0.666667	0	1
Replication termination factor 2	RTF2	Q9BY42	34 kDa	0.32	2	3	2	2.33333	3	2	2	2.33333	2	3	5	3.33333	1	1.42857
Reticulon-3	RTN3	O95197	113 kDa	0.67	4	3	4	3.66667	2	2	5	3	2	1	4	2.33333	0.818182	0.636364
Reticulon-4	RTN4	Q9NQC3	130 kDa	0.87	15	11	17	14.3333	17	17	10	14.6667	18	14	15	15.6667	1.02326	1.09302
RNA transcription, translation and transport factor protein	RTRAF	Q9Y224	28 kDa	0.85	14	13	9	12	9	12	12	11	11	12	12	11.6667	0.916667	0.972222
RUN and FYVE domain-containing protein 1	RUFY1	Q96T51	80 kDa	0.4	0	0	0	0	0	0	2	0.666667	0	1	2	1
RuvB-like 1	RUVBL1	Q9Y265	50 kDa	0.91	27	24	17	22.6667	24	25	17	22	25	23	22	23.3333	0.970588	1.02941
RuvB-like 2	RUVBL2	Q9Y230	51 kDa	0.95	19	24	17	20	17	17	22	18.6667	19	23	15	19	0.933333	0.95
Protein S100-A10	S100A10	P60903	11 kDa	0.018	5	5	5	5	3	2	0	1.66667	2	3	3	2.66667	0.333333	0.533333
Protein S100-A11	S100A11	P31949	12 kDa	0.25	9	7	7	7.66667	7	7	12	8.66667	7	7	4	6	1.13043	0.782609
Protein S100-A13	S100A13	Q99584	11 kDa	0.79	2	2	0	1.33333	3	3	0	2	2	4	1	2.33333	1.5	1.75
Protein S100-A16	S100A16	Q96FQ6	12 kDa	0.82	1	4	4	3	3	3	5	3.66667	2	2	5	3	1.22222	1
Protein SAAL1	SAAL1	Q96ER3	54 kDa	0.24	0	0	0	0	3	2	0	1.66667	2	3	0	1.66667
Phosphatidylinositol-3-phosphatase SAC1	SACM1L	Q9NTJ5	67 kDa	0.51	1	0	0	0.333333	1	0	0	0.333333	2	1	0	1	1	3
SUMO-activating enzyme subunit 1	SAE1	Q9UBE0	38 kDa	0.57	7	7	4	6	7	8	7	7.33333	7	7	6	6.66667	1.22222	1.11111
Scaffold attachment factor B1	SAFB	Q15424	103 kDa	0.69	4	5	7	5.33333	6	7	5	6	6	4	6	5.33333	1.125	1
Scaffold attachment factor B2	SAFB2	Q14151	107 kDa	0.51	0	2	0	0.666667	1	1	0	0.666667	0	0	0	0	1	0
Deoxynucleoside triphosphate triphosphohydrolase SAMHD1	SAMHD1	Q9Y3Z3	72 kDa	0.11	6	6	17	9.66667	20	19	16	18.3333	15	14	18	15.6667	1.89655	1.62069
Sorting and assembly machinery component 50 homolog	SAMM50	Q9Y512	52 kDa	0.59	4	1	0	1.66667	2	5	0	2.33333	4	5	1	3.33333	1.4	2
Histone deacetylase complex subunit SAP18	SAP18	O00422	18 kDa	0.94	1	3	1	1.66667	2	1	3	2	1	1	3	1.66667	1.2	1
Small COPII coat GTPase SAR1A	SAR1A	Q9NR31	22 kDa	0.69	5	9	6	6.66667	7	7	2	5.33333	5	9	5	6.33333	0.8	0.95
Small COPII coat GTPase SAR1B	SAR1B	Q9Y6B6	22 kDa	0.28	1	0	0	0.333333	2	1	2	1.66667	2	1	0	1	5	3
SAP domain-containing ribonucleoprotein	SARNP	P82979	24 kDa	0.88	1	5	4	3.33333	2	2	5	3	2	3	3	2.66667	0.9	0.8
Serine--tRNA ligase, cytoplasmic	SARS1	P49591	59 kDa	0.43	25	25	15	21.6667	21	20	12	17.6667	23	21	23	22.3333	0.815385	1.03077
U4/U6.U5 tri-snRNP-associated protein 1	SART1	O43290	90 kDa	0.47	0	4	4	2.66667	1	1	2	1.33333	2	2	1	1.66667	0.5	0.625
Squamous cell carcinoma antigen recognized by T-cells 3	SART3	Q15020	110 kDa	0.47	6	4	7	5.66667	4	4	5	4.33333	5	3	5	4.33333	0.764706	0.764706
Ribosome maturation protein SBDS	SBDS	Q9Y3A5	29 kDa	0.55	4	6	5	5	3	4	3	3.33333	2	4	6	4	0.666667	0.8
SR-related and CTD-associated factor 4	SCAF4	O95104	126 kDa	0.3	0	0	0	0	1	2	0	1	0	0	1	0.333333
Lysosome membrane protein 2	SCARB2	Q14108	54 kDa	1	2	0	0	0.666667	1	2	0	1	2	1	0	1	1.5	1.5
Saccharopine dehydrogenase-like oxidoreductase	SCCPDH	Q8NBX0	47 kDa	0.77	1	2	0	1	1	1	0	0.666667	2	1	0	1	0.666667	1
Sec1 family domain-containing protein 1	SCFD1	Q8WVM8	72 kDa	0.45	4	4	2	3.33333	5	4	2	3.66667	5	6	3	4.66667	1.1	1.4
Protein SCO1 homolog, mitochondrial	SCO1	O75880	34 kDa	0.94	0	2	1	1	1	1	2	1.33333	1	2	1	1.33333	1.33333	1.33333
Sterol carrier protein 2	SCP2	P22307	59 kDa	0.62	4	5	2	3.66667	4	4	2	3.33333	4	3	5	4	0.909091	1.09091
Protein scribble homolog	SCRIB	Q14160	175 kDa	0.74	0	3	0	1	1	2	0	1	1	0	0	0.333333	1	0.333333
Secernin-1	SCRN1	Q12765	46 kDa	0.72	5	11	6	7.33333	9	11	7	9	7	10	5	7.33333	1.22727	1
N-terminal kinase-like protein	SCYL1	Q96KG9	90 kDa	0.15	0	0	0	0	3	2	0	1.66667	1	1	1	1
Syntenin-1	SDCBP	O00560	32 kDa	0.17	1	0	0	0.333333	3	2	0	1.66667	4	3	1	2.66667	5	8
Stromal cell-derived factor 2	SDF2	Q99470	23 kDa	0.32	0	2	0	0.666667	2	2	0	1.33333	0	0	0	0	2	0
Succinate dehydrogenase [ubiquinone] flavoprotein subunit, mitochondrial	SDHA	P31040	73 kDa	0.012	2	4	4	3.33333	5	7	5	5.66667	10	8	6	8	1.7	2.4
Succinate dehydrogenase [ubiquinone] iron-sulfur subunit, mitochondrial	SDHB	P21912	32 kDa	0.0081	0	1	0	0.333333	2	2	0	1.33333	2	3	3	2.66667	4	8
Signal peptidase complex catalytic subunit SEC11A	SEC11A	P67812	21 kDa	0.16	2	2	2	2	2	2	0	1.33333	2	2	2	2	0.666667	1
Protein SEC13 homolog	SEC13	P55735	36 kDa	0.17	5	8	7	6.66667	3	3	2	2.66667	4	4	11	6.33333	0.4	0.95
SEC14-like protein 1	SEC14L1	Q92503	81 kDa	0.27	0	0	0	0	2	1	0	1	2	0	1	1
Vesicle-trafficking protein SEC22b	SEC22B	O75396	25 kDa	0.93	10	15	11	12	9	9	19	12.3333	9	9	15	11	1.02778	0.916667
Protein transport protein Sec23A	SEC23A	Q15436	86 kDa	0.88	10	6	11	9	6	8	10	8	7	8	11	8.66667	0.888889	0.962963
Protein transport protein Sec23B	SEC23B	Q15437	86 kDa	0.95	0	1	1	0.666667	1	0	2	1	2	0	1	1	1.5	1.5
SEC23-interacting protein	SEC23IP	Q9Y6Y8	111 kDa	0.027	0	2	1	1	2	2	2	2	2	3	3	2.66667	2	2.66667
Protein transport protein Sec24A	SEC24A	O95486	120 kDa	0.2	4	0	2	2	5	5	5	5	6	5	1	4	2.5	2
Protein transport protein Sec24C	SEC24C	P53992	118 kDa	0.22	5	1	6	4	11	12	2	8.33333	11	9	9	9.66667	2.08333	2.41667
Protein transport protein Sec24D	SEC24D	O94855	113 kDa	0.32	0	1	1	0.666667	1	2	2	1.66667	1	2	1	1.33333	2.5	2
Protein transport protein Sec31A	SEC31A	O94979	133 kDa	0.81	10	10	10	10	9	9	14	10.6667	7	12	10	9.66667	1.06667	0.966667
Protein transport protein Sec61 subunit alpha isoform 1	SEC61A1	P61619	52 kDa	0.98	1	4	5	3.33333	4	2	3	3	2	3	3	2.66667	0.9	0.8
Protein transport protein Sec61 subunit beta	SEC61B	P60468	10 kDa	0.78	1	1	0	0.666667	2	2	0	1.33333	1	1	1	1	2	1.5
Translocation protein SEC62	SEC62	Q99442	46 kDa	0.42	0	1	1	0.666667	2	1	2	1.66667	1	1	2	1.33333	2.5	2
Protein sel-1 homolog 1	SEL1L	Q9UBV2	89 kDa	0.52	0	0	1	0.333333	1	2	0	1	1	1	2	1.33333	3	4
Septin-10	SEPTIN10	Q9P0V9	53 kDa	0.48	1	2	0	1	1	1	3	1.66667	2	3	2	2.33333	1.66667	2.33333
Septin-11	SEPTIN11	Q9NVA2	49 kDa	0.37	7	7	7	7	8	8	7	7.66667	7	7	8	7.33333	1.09524	1.04762
Septin-2	SEPTIN2	Q15019	41 kDa	0.15	15	17	11	14.3333	11	12	10	11	11	12	10	11	0.767442	0.767442
Septin-7	SEPTIN7	Q16181	51 kDa	0.44	11	19	13	14.3333	11	12	12	11.6667	11	11	14	12	0.813953	0.837209
Septin-8	SEPTIN8	Q92599	56 kDa	0.84	2	2	1	1.66667	0	0	3	1	1	1	3	1.66667	0.6	1
Septin-9	SEPTIN9	Q9UHD8	65 kDa	0.064	15	19	18	17.3333	14	15	16	15	17	19	21	19	0.865385	1.09615
SERPINE1 mRNA-binding protein 1	SERBP1	Q8NC51	45 kDa	0.6	4	14	16	11.3333	4	2	14	6.66667	3	5	12	6.66667	0.588235	0.588235
Plasminogen activator inhibitor 2	SERPINB2	P05120	47 kDa	0.046	0	0	0	0	4	3	0	2.33333	3	3	3	3
Serpin B6	SERPINB6	P35237	43 kDa	0.21	9	6	6	7	5	7	3	5	11	5	10	8.66667	0.714286	1.2381
Serpin B8	SERPINB8	P50452	43 kDa	0.51	1	0	0	0.333333	2	2	0	1.33333	2	2	0	1.33333	4	4
Plasminogen activator inhibitor 1	SERPINE1	P05121	45 kDa	0.14	1	2	2	1.66667	1	0	2	1	2	3	8	4.33333	0.6	2.6
Glia-derived nexin	SERPINE2	P07093	44 kDa	0.26	0	0	0	0	0	0	2	0.666667	1	1	5	2.33333
Serpin H1	SERPINH1	P50454	46 kDa	0.7	27	17	17	20.3333	23	21	21	21.6667	21	20	16	19	1.06557	0.934426
Protein SET	SET	Q01105	33 kDa	0.63	10	14	15	13	11	10	14	11.6667	11	9	13	11	0.897436	0.846154
Actin-histidine N-methyltransferase	SETD3	Q86TU7	67 kDa	0.7	1	4	1	2	2	2	2	2	2	2	5	3	1	1.5
Splicing factor 1	SF1	Q15637	68 kDa	0.34	0	3	4	2.33333	3	3	3	3	2	1	2	1.66667	1.28571	0.714286
Splicing factor 3A subunit 1	SF3A1	Q15459	89 kDa	0.47	10	14	9	11	15	12	9	12	10	9	9	9.33333	1.09091	0.848485
Splicing factor 3A subunit 2	SF3A2	Q15428	49 kDa	0.9	0	1	2	1	1	0	2	1	1	0	3	1.33333	1	1.33333
Splicing factor 3A subunit 3	SF3A3	Q12874	59 kDa	0.24	1	5	4	3.33333	6	5	3	4.66667	7	5	5	5.66667	1.4	1.7
Splicing factor 3B subunit 1	SF3B1	O75533	146 kDa	0.52	11	16	15	14	17	20	12	16.3333	19	13	18	16.6667	1.16667	1.19048
Splicing factor 3B subunit 2	SF3B2	Q13435	100 kDa	0.83	7	10	12	9.66667	4	10	12	8.66667	10	9	12	10.3333	0.896552	1.06897
Splicing factor 3B subunit 3	SF3B3	Q15393	136 kDa	0.048	11	7	13	10.3333	11	16	10	12.3333	16	17	21	18	1.19355	1.74194
Splicing factor 3B subunit 4	SF3B4	Q15427	44 kDa	0.55	2	8	2	4	3	2	3	2.66667	3	3	3	3	0.666667	0.75
Splicing factor 3B subunit 6	SF3B6	Q9Y3B4	15 kDa	0.97	2	5	1	2.66667	3	3	2	2.66667	3	3	2	2.66667	1	1
Splicing factor, proline- and glutamine-rich	SFPQ	P23246	76 kDa	0.19	10	12	15	12.3333	10	10	14	11.3333	7	9	10	8.66667	0.918919	0.702703
Secreted frizzled-related protein 1	SFRP1	Q8N474	35 kDa	0.0038	0	0	0	0	0	1	0	0.333333	2	2	1	1.66667
Sideroflexin-1	SFXN1	Q9H9B4	36 kDa	0.4	2	5	4	3.66667	3	2	2	2.33333	2	5	3	3.33333	0.636364	0.909091
Sideroflexin-3	SFXN3	Q9BWM7	36 kDa	0.58	1	1	1	1	3	3	0	2	2	2	2	2	2	2
Sphingosine-1-phosphate lyase 1	SGPL1	O95470	64 kDa	0.62	0	0	0	0	0	0	2	0.666667	0	0	2	0.666667
Small glutamine-rich tetratricopeptide repeat-containing protein alpha	SGTA	O43765	34 kDa	0.73	4	8	5	5.66667	5	3	5	4.33333	5	4	6	5	0.764706	0.882353
SH2 domain-containing protein 4A	SH2D4A	Q9H788	53 kDa	0.57	0	0	2	0.666667	0	0	0	0	0	0	1	0.333333	0	0.5
SH3 domain-binding glutamic acid-rich-like protein 3	SH3BGRL3	Q9H299	10 kDa	0.65	5	5	6	5.33333	3	2	7	4	4	4	6	4.66667	0.75	0.875
Endophilin-A2	SH3GL1	Q99961	41 kDa	0.73	1	5	1	2.33333	3	2	0	1.66667	2	3	1	2	0.714286	0.857143
Endophilin-B1	SH3GLB1	Q9Y371	41 kDa	0.88	1	1	0	0.666667	1	2	0	1	1	2	0	1	1.5	1.5
Serine hydroxymethyltransferase, cytosolic	SHMT1	P34896	53 kDa	0.8	11	3	5	6.33333	8	9	0	5.66667	10	9	4	7.66667	0.894737	1.21053
Serine hydroxymethyltransferase, mitochondrial	SHMT2	P34897	56 kDa	0.92	25	25	21	23.6667	26	25	21	24	25	20	28	24.3333	1.01408	1.02817
[truncated: 450 more rows]
